# Supplementary material for: Dependence receptor UNC5A restricts luminal to basal breast cancer plasticity and metastasis
Source: Breast Cancer Res. 2018 May 2;20:35. doi: 10.1186/s13058-018-0963-5 (PMC5932758; doi:10.1186/s13058-018-0963-5)
Supplement: Supplementary file 2 — E2-regulated expression of UNC5A in various cell types extracted from published studies using NURSA data resource. (XLSX 13 kb) [file 13058_2018_963_MOESM2_ESM.xlsx]

## Sheet: E2 regulated UNC5A expression
QueryForm [id=38cef4a7-59c9-4476-9b33-71c64d476125, resultCount=15, queryParameters=gene:[306553491102] signalingPathway:[1] foldChange:[2] direction:[any] species:[all] geneSearchType:[gene] significance:[0.05] , queryTime=2016-09-22 13:43:25.144, queryDuration=977, experimentId=null]
Experiment Name	Species	Tissue	Probe	Symbol	Fold Change	p-value	Regulatory Molecule	Time of Treatment	Concentration	PMID
17βE2 vs Veh	House Mouse	Female reproductive, uterus, whole	A_52_P541095	UNC5A	2.01111	0.000255908	17βE2	17βE2|24 hour	17βE2 | 10 microgram/kilogram body weight	20826375
17βE2 vs Veh | 100 nM, 40 min	Human	Female reproductive, mammary gland, epithelium, MCF-7 cells	NM_133369	UNC5A	35.5103	1.147e-07	17βE2	17βE2|40 minute	17βE2 | 100 nanomolar	21549415
17βE2 vs Veh | 100 nM, 10 min	Human	Female reproductive, mammary gland, epithelium, MCF-7 cells	NM_133369	UNC5A	8.72069	0.0309179	17βE2	17βE2|10 minute	17βE2 | 100 nanomolar	21549415
17βE2 vs Veh | 100 nM, 160 min	Human	Female reproductive, mammary gland, epithelium, MCF-7 cells	NM_133369	UNC5A	18.838	0.000232899	17βE2	17βE2|160 minute	17βE2 | 100 nanomolar	21549415
ERα/ESR1 KD vs WT	Human	Female reproductive, mammary gland, epithelium, MCF-7 cells	236448_at	UNC5A	0.365261	1.798e-07	ESR1			21713035
ERα/ESR1 S463P Mut OE vs EV - Normal media	Human	Female reproductive, mammary gland, epithelium, MCF-7 cells	ILMN_1712913	UNC5A	2.60845	0	ESR1			24185512
ERα/ESR1 Y537S Mut OE vs EV - CSS media	Human	Female reproductive, mammary gland, epithelium, MCF-7 cells	ILMN_1712913	UNC5A	4.30538	0	ESR1			24185512
ERα/ESR1 S463P/D538G Mut OE vs EV - CSS media	Human	Female reproductive, mammary gland, epithelium, MCF-7 cells	ILMN_1712913	UNC5A	4.49137	0	ESR1			24185512
ERα/ESR1 S463P/D538G Mut OE vs EV - Normal media	Human	Female reproductive, mammary gland, epithelium, MCF-7 cells	ILMN_1712913	UNC5A	3.11699	0	ESR1			24185512
ERα/ESR1 Y537S Mut OE vs EV - Normal media	Human	Female reproductive, mammary gland, epithelium, MCF-7 cells	ILMN_1712913	UNC5A	3.21167	0	ESR1			24185512
ERα/ESR1 D538G Mut OE vs EV - Normal media	Human	Female reproductive, mammary gland, epithelium, MCF-7 cells	ILMN_1712913	UNC5A	3.04815	0	ESR1			24185512
ERα/ESR1 S463P Mut OE vs EV - CSS media	Human	Female reproductive, mammary gland, epithelium, MCF-7 cells	ILMN_1712913	UNC5A	2.75073	0	ESR1			24185512
ERα/ESR1 D538G Mut OE vs EV - CSS media	Human	Female reproductive, mammary gland, epithelium, MCF-7 cells	ILMN_1712913	UNC5A	3.99212	0	ESR1			24185512
17βE2 vs Veh | 20 µg/kg bw/d, 120 h	Norway Rat	Vagina	1369394_at	UNC5A	2.1251	0.00955489	17βE2	17βE2|120 hour	17βE2 | 20 microgram/kilogram body weight/day	18578861
17βE2 vs Veh (AKT1 OE)	Human	Female reproductive, mammary gland, epithelium, MCF-7 AKT cells	NM_133369	UNC5A	2.0447	0.00419079	17βE2	17βE2|4 hour	17βE2 | 10 nanomolar	18838536
