# Supplementary material for: Dependence receptor UNC5A restricts luminal to basal breast cancer plasticity and metastasis
Source: Breast Cancer Res. 2018 May 2;20:35. doi: 10.1186/s13058-018-0963-5 (PMC5932758; doi:10.1186/s13058-018-0963-5)
Supplement: Supplementary file 6 — Summary of results of RNA-seq of sh-Control and sh5-UNC5A clones of MCF7 and T-47D cells. Various comparisons are shown. (XLSX 859 kb) [file 13058_2018_963_MOESM6_ESM.xlsx]

## Sheet: MCF7
	sh-UNC5A vs sh-Control				ER vs sh-Control				ER sh-UNC5A vs sh-UNC5A
gene symbol	log2(FC)	log2(CPM)	p-value	FDR	log2(FC)	log2(CPM)	p-value	FDR	log2(FC)	log2(CPM)	p-value	FDR	comments
TNC	-10.021	7.84123	3.71502e-89	5.44733e-85	-0.213691	8.65649	0.534672	0.907921	-0.947057	-0.986418	0.235689	0.455083	Affected by sh-UNC5A only (MCF7)
SLC6A14	11.1714	5.80355	3.69425e-65	2.70844e-61	2.51872	-1.69394	0.0755091	0.633394	-0.44578	6.83446	0.00126173	0.0099896	Affected by sh-UNC5A only (MCF7)
PCDH10	13.0176	5.1198	2.0645e-60	1.00906e-56	4.16652	-2.11745	0.031476	0.520399	-1.39861	5.81496	5.6064e-17	5.30366e-15	-
LIFR	8.68159	5.90882	6.11098e-60	2.24013e-56	1.81501	-0.319826	0.0528352	0.588481	-0.762843	6.81089	3.92538e-08	1.16514e-06	Affected by sh-UNC5A only (MCF7)
LINC00943	8.3681	5.59622	4.29386e-59	1.25922e-55	-1.2433	-1.52767	0.326135	0.835344	-0.438758	6.62475	0.000982323	0.00823489	Affected by sh-UNC5A only (MCF7)
PCSK9	-10.568	4.81601	1.98866e-58	4.85994e-55	-0.649187	5.45613	0.0684119	0.627229	-0.18623	-2.6673	0.913624	0.972121	Affected by sh-UNC5A only (MCF7)
RAB34	-10.0318	5.11133	1.15421e-57	2.41774e-54	-0.456572	5.82867	0.189048	0.775527	1.64942	-1.82132	0.163917	0.362905	Affected by sh-UNC5A only (MCF7)
SGCG	7.05389	5.51525	3.42251e-53	6.27304e-50	-0.079793	-0.382828	0.929755	1	-0.268788	6.61244	0.035402	0.126845	Affected by sh-UNC5A only (MCF7)
KCNJ3	6.4403	5.93602	1.45477e-52	2.37014e-49	-1.57907	0.0226917	0.0572611	0.607387	-1.52304	6.58692	1.47882e-22	2.23546e-20	-
CDKN2B	-7.86866	4.62548	1.00872e-51	1.47909e-48	-1.14995	5.0792	0.000729182	0.0848571	-0.0416062	-1.46514	0.96333	0.996497	Affected by sh-UNC5A only (MCF7)
PLXDC2	6.01797	6.74188	1.61935e-51	2.15859e-48	-0.038081	1.66882	0.947893	1	-0.218523	7.85539	0.115179	0.2862	Affected by sh-UNC5A only (MCF7)
SLFN11	-9.42482	4.50566	8.2025e-51	1.00228e-47	-0.241165	5.30763	0.476646	0.890803	-0.210214	-2.40393	0.880714	0.956928	Affected by sh-UNC5A only (MCF7)
TNFSF15	-9.41527	6.17627	2.01521e-50	2.273e-47	1.05036	7.70268	0.00382342	0.217854	-0.70055	-1.66524	0.486336	0.70023	Affected by sh-UNC5A only (MCF7)
PLS3	-6.12991	8.25394	2.25926e-47	2.36625e-44	0.138948	9.21666	0.704063	0.952796	-0.0817035	3.32359	0.708475	0.858827	Affected by sh-UNC5A only (MCF7)
MCAM	-8.00215	4.93863	8.12724e-47	7.94465e-44	-0.739745	5.54267	0.0532454	0.58851	-0.218745	-1.40397	0.799956	0.915243	Affected by sh-UNC5A only (MCF7)
SYNE1	6.77822	8.058	2.29053e-46	2.09913e-43	0.337485	2.37769	0.601646	0.926771	-0.525758	9.049	0.000135099	0.00159693	Affected by sh-UNC5A only (MCF7)
HIST1H3C	8.0232	4.83738	2.50575e-46	2.16128e-43	-4.76593	-1.96381	0.0209336	0.460195	0.367214	6.25708	0.0141299	0.0643835	Affected by sh-UNC5A only (MCF7)
IGFBP5	-5.00316	6.68977	2.04346e-44	1.66462e-41	0.152514	7.64424	0.637626	0.935419	0.241136	3.03722	0.321785	0.548451	Affected by sh-UNC5A only (MCF7)
PDE3B	7.39578	4.39013	6.1969e-44	4.78238e-41	-2.25284	-1.81936	0.118438	0.70191	-0.35653	5.4412	0.0144495	0.0655956	Affected by sh-UNC5A only (MCF7)
FSTL1	-6.09665	5.45959	7.61442e-44	5.58251e-41	-0.103849	6.3051	0.750092	0.966509	-0.862222	0.337041	0.163854	0.362885	Affected by sh-UNC5A only (MCF7)
DACH1	9.55067	4.2036	5.82845e-41	4.06965e-38	1.37753	-2.11043	0.38201	0.854395	-1.14085	4.96271	9.71827e-09	3.29859e-07	-
CDH11	7.50158	4.22833	7.52559e-41	5.01581e-38	1.49595	-1.00895	0.155778	0.741885	0.0139222	5.45394	0.928149	0.979168	Affected by sh-UNC5A only (MCF7)
SCIN	-7.0823	4.58809	3.59883e-40	2.29433e-37	0.239164	5.61788	0.488336	0.893384	0.012899	-0.902369	0.98806	1	Affected by sh-UNC5A only (MCF7)
MMP16	5.83109	4.6425	8.59337e-40	5.25019e-37	-4.09629	-0.806187	0.00123808	0.114898	-1.14365	5.38224	1.5687e-13	1.02687e-11	-
TRIM38	6.97515	4.45255	4.19711e-39	2.46169e-36	-2.90663	-1.58159	0.0496692	0.587929	-0.480775	5.44534	0.000685442	0.0062233	Affected by sh-UNC5A only (MCF7)
GFRA1	5.10895	8.22754	4.85133e-39	2.73597e-36	0.361133	4.19905	0.323482	0.832874	-0.015167	9.42186	0.922582	0.976002	Affected by sh-UNC5A only (MCF7)
ELOVL6	5.35858	5.10453	1.5086e-38	8.1928e-36	1.10704	1.35875	0.0636173	0.619039	-0.0362586	6.28609	0.80021	0.91532	Affected by sh-UNC5A only (MCF7)
ARSJ	-9.27265	3.5174	3.51176e-38	1.83904e-35	0.985627	5.01523	0.00408273	0.225906	0.662191	-2.53064	0.670763	0.835067	Affected by sh-UNC5A only (MCF7)
MALRD1	5.83991	5.84159	3.85809e-38	1.95073e-35	-0.176936	0.94993	0.796434	0.979496	0.118088	7.11363	0.333401	0.55919	Affected by sh-UNC5A only (MCF7)
TGFB2	-5.59884	6.41465	5.0634e-38	2.47482e-35	-0.92548	6.90747	0.00719627	0.297236	-0.783824	1.72856	0.0269315	0.104343	Affected by sh-UNC5A only (MCF7)
SPG20	5.45248	4.63094	6.02227e-38	2.84853e-35	-0.517687	0.0145557	0.522273	0.903397	-0.309421	5.68217	0.0315381	0.116661	Affected by sh-UNC5A only (MCF7)
SMARCA1	-5.0612	5.42375	7.10412e-38	3.22067e-35	0.0460817	6.3234	0.884157	0.995427	-0.427937	1.41951	0.273731	0.496624	Affected by sh-UNC5A only (MCF7)
GSTM3	-5.2566	6.22708	7.24832e-38	3.22067e-35	-0.0450643	7.094	0.89552	0.998622	0.169427	2.30248	0.573914	0.768662	Affected by sh-UNC5A only (MCF7)
CAV1	-5.6218	6.92888	2.16999e-37	9.35839e-35	0.594648	8.13827	0.101597	0.685296	-0.0408362	2.53288	0.88586	0.959545	Affected by sh-UNC5A only (MCF7)
GULP1	4.93065	5.29988	2.67092e-37	1.11896e-34	-0.720719	1.00796	0.27109	0.814747	-0.586846	6.22476	3.02957e-06	6.03567e-05	Affected by sh-UNC5A only (MCF7)
SULF1	-5.42985	5.58434	6.8337e-37	2.7834e-34	0.034451	6.48275	0.91713	1	-1.02845	1.00064	0.0227445	0.0918486	Affected by sh-UNC5A only (MCF7)
TAGLN	-6.39983	6.05388	1.52529e-36	6.0447e-34	-0.764426	6.63605	0.0506923	0.588481	-0.189461	0.882071	0.69284	0.84866	Affected by sh-UNC5A only (MCF7)
HPGD	-9.19547	3.44609	1.58361e-35	6.11065e-33	0.477571	4.62588	0.178438	0.771126	-2.4217	-2.81889	0.220367	0.437706	Affected by sh-UNC5A only (MCF7)
PIK3C2G	5.74605	4.21862	1.64321e-35	6.17805e-33	-6.03823	-1.10579	0.000347386	0.0530595	-0.169415	5.3357	0.28753	0.511905	Affected by sh-UNC5A only (MCF7)
CMAHP	-6.36614	4.11029	2.75613e-35	1.01033e-32	-0.155184	4.94019	0.65647	0.940997	-3.72974	-1.45917	0.00140953	0.0109181	-
RAB32	-4.80655	5.02062	7.11178e-35	2.54342e-32	0.0573113	5.92265	0.857751	0.988388	0.26844	1.61251	0.515722	0.722411	Affected by sh-UNC5A only (MCF7)
LRFN5	5.99094	4.23347	1.33075e-34	4.64591e-32	-0.788348	-0.855008	0.467432	0.888455	-0.512487	5.20416	0.000454502	0.00443995	Affected by sh-UNC5A only (MCF7)
GSDMD	-7.53454	4.64586	6.24863e-34	2.13078e-31	-0.599244	5.30686	0.140478	0.730058	0.478243	-0.990175	0.587911	0.778549	Affected by sh-UNC5A only (MCF7)
L1CAM	-4.38656	5.31906	1.06282e-33	3.54183e-31	-0.487937	5.95141	0.140383	0.730058	0.0253175	2.16117	0.937151	0.983015	Affected by sh-UNC5A only (MCF7)
ELOVL2	5.2718	4.51334	6.74781e-33	2.19874e-30	0.738326	0.615776	0.302043	0.829528	1.68252	6.78224	5.60365e-37	2.41666e-34	-
NEK5	6.76797	5.85054	3.80703e-32	1.21353e-29	-1.09929	-0.22444	0.211557	0.795669	-0.467419	6.86044	0.0637836	0.193195	Affected by sh-UNC5A only (MCF7)
ZDBF2	4.99817	4.54887	7.60483e-32	2.37255e-29	1.0001	1.0547	0.124483	0.712097	-0.449656	5.52771	0.00107206	0.00884119	Affected by sh-UNC5A only (MCF7)
CAPS2	6.05578	3.97645	2.03554e-31	6.21815e-29	-0.918703	-1.12295	0.421302	0.870569	-0.490562	4.95385	0.00121811	0.00973881	Affected by sh-UNC5A only (MCF7)
PTRF	-4.35624	5.47502	3.52049e-31	1.05349e-28	-0.663303	6.03758	0.0508225	0.588481	-0.0229621	2.31649	0.937645	0.983015	Affected by sh-UNC5A only (MCF7)
KITLG	4.17101	8.61634	4.17413e-31	1.2241e-28	-0.552073	5.03829	0.107407	0.687217	-1.50122	9.21802	1.48352e-25	2.90037e-23	-
ABCA1	-4.35046	4.87058	8.04755e-31	2.31375e-28	-0.645588	5.43455	0.051565	0.588481	-0.504089	1.5164	0.181742	0.387225	Affected by sh-UNC5A only (MCF7)
ATP13A5	-8.91136	3.99985	8.68854e-31	2.45e-28	-0.0908695	4.86412	0.823854	0.982139	-0.211729	-2.40401	0.879937	0.956928	Affected by sh-UNC5A only (MCF7)
HMCN1	-5.19716	9.42237	4.58387e-30	1.26818e-27	-0.447751	10.0871	0.25365	0.806231	-0.311674	5.28569	0.051148	0.164868	Affected by sh-UNC5A only (MCF7)
GBP2	5.19626	4.0152	8.11403e-30	2.20326e-27	-0.000991668	-0.0825151	0.999138	1	-0.112402	5.14318	0.500579	0.710551	Affected by sh-UNC5A only (MCF7)
ZNF486	7.85131	3.38449	1.1824e-29	3.15228e-27	-3.17823	-2.39233	0.122484	0.707036	-0.133952	4.52412	0.506885	0.714797	Affected by sh-UNC5A only (MCF7)
SESN3	4.23114	5.47077	3.19193e-29	8.35773e-27	-0.626696	1.8391	0.242569	0.805957	-1.42816	6.08735	1.37582e-23	2.16921e-21	-
FHL1	-4.35617	6.11432	3.27e-29	8.41193e-27	-0.0409149	6.9396	0.900643	0.999597	0.246106	3.08713	0.351244	0.577064	Affected by sh-UNC5A only (MCF7)
ARMCX3	4.10556	5.95625	3.97154e-29	1.00405e-26	0.0410264	2.74192	0.928487	1	0.698653	7.50433	1.44339e-08	4.77752e-07	Affected by sh-UNC5A only (MCF7)
BMP5	7.70119	3.20643	5.16656e-29	1.28402e-26	-0.665574	-2.27009	0.682901	0.949045	-0.423125	4.21077	0.0181137	0.0778862	Affected by sh-UNC5A only (MCF7)
EPHA4	-5.16414	7.13602	9.29432e-29	2.27138e-26	-0.716835	7.68976	0.0562801	0.605011	0.717264	3.60076	0.00111213	0.00904446	Affected by sh-UNC5A only (MCF7)
MACC1	-4.11643	5.95815	9.47385e-29	2.2773e-26	0.482219	7.05382	0.144082	0.732043	-0.778387	2.68146	0.00462933	0.0276384	Affected by sh-UNC5A only (MCF7)
FADS2	-4.11088	4.99396	8.7875e-28	2.07824e-25	-0.42116	5.6457	0.226853	0.803969	0.522524	2.37475	0.0663467	0.198105	Affected by sh-UNC5A only (MCF7)
TIMP3	3.87312	6.2137	2.06841e-27	4.81413e-25	-0.472017	2.95737	0.298546	0.828589	-0.164475	7.27883	0.206875	0.420993	Affected by sh-UNC5A only (MCF7)
TBX3	4.04068	4.73865	3.77174e-27	8.64141e-25	-0.18675	1.50803	0.743038	0.965395	-0.978924	5.47433	1.76807e-09	6.87672e-08	Affected by sh-UNC5A only (MCF7)
DSCAM	5.39199	3.64689	4.18674e-27	9.44463e-25	0.0373443	-0.522069	0.966867	1	0.669109	5.20321	6.13515e-06	0.000112309	Affected by sh-UNC5A only (MCF7)
EPHA3	10.6166	2.76644	4.46078e-27	9.91037e-25	2.34939	-2.54576	0.245942	0.805957	-0.453524	3.74917	0.0213423	0.0877081	Affected by sh-UNC5A only (MCF7)
ANKRD1	-6.22434	3.16656	7.98817e-27	1.74822e-24	0.313064	4.24145	0.395662	0.858897	0.10493	-1.29018	0.904454	0.968808	Affected by sh-UNC5A only (MCF7)
SOX2	4.66331	3.96102	2.94855e-26	6.35803e-24	-3.05064	-0.406985	0.00455621	0.242057	-1.63553	4.52547	5.35754e-21	7.1416e-19	-
SLIT2	6.92118	5.98548	4.30064e-26	9.13917e-24	0.200605	0.314928	0.829953	0.984153	-0.843556	6.84906	1.16432e-11	5.94857e-10	Affected by sh-UNC5A only (MCF7)
PMP22	3.56674	5.84114	6.3976e-26	1.34011e-23	-1.67297	2.49364	0.000602795	0.0755452	-1.07712	6.52141	8.46556e-17	7.70997e-15	-
STC1	5.63114	3.54557	6.86769e-26	1.41832e-23	-3.16366	-1.38658	0.0197562	0.453953	0.237599	4.85572	0.159133	0.355588	Affected by sh-UNC5A only (MCF7)
GPRC5A	-3.68424	5.42176	7.36528e-26	1.49996e-23	0.153912	6.31596	0.633254	0.933675	-0.693379	2.58546	0.012712	0.0596851	Affected by sh-UNC5A only (MCF7)
MAOA	5.05405	3.77345	8.26671e-26	1.66048e-23	0.6929	0.185549	0.384034	0.85475	0.247816	5.07795	0.122404	0.297992	Affected by sh-UNC5A only (MCF7)
MATN2	-3.61649	6.20301	8.67057e-26	1.71806e-23	-0.0657279	6.97299	0.837956	0.9854	0.253862	3.86438	0.189866	0.398969	Affected by sh-UNC5A only (MCF7)
BRINP2	5.29657	3.58029	1.13287e-25	2.21483e-23	1.43039	0.166917	0.0765565	0.634136	0.498988	5.03447	0.000857539	0.0074491	Affected by sh-UNC5A only (MCF7)
PAK1	4.5411	4.13323	1.83295e-25	3.53639e-23	-0.544579	0.346791	0.462141	0.886856	0.238042	5.42303	0.141208	0.327837	Affected by sh-UNC5A only (MCF7)
ZNF347	7.3896	2.97419	2.32636e-25	4.43005e-23	0.817193	-1.8777	0.56182	0.918319	-0.0362362	4.14688	0.847393	0.94001	Affected by sh-UNC5A only (MCF7)
CRYBG3	4.15465	4.32131	4.67101e-25	8.7809e-23	-0.777175	0.763805	0.246798	0.805957	-0.424684	5.27393	0.00736392	0.0396392	Affected by sh-UNC5A only (MCF7)
ZNF625	8.11559	2.81223	7.33564e-25	1.36155e-22	-0.0227974	-2.38013	0.997168	1	0.0453853	4.02654	0.816346	0.923315	Affected by sh-UNC5A only (MCF7)
ST8SIA4	3.5245	7.93813	9.98682e-25	1.83046e-22	-0.450248	5.00389	0.193207	0.775739	-1.79528	8.42574	5.54423e-43	3.38729e-40	-
ACSS3	3.80963	4.50669	1.23317e-24	2.23234e-22	-0.85626	1.22409	0.188387	0.775527	-0.129793	5.5732	0.38193	0.607797	Affected by sh-UNC5A only (MCF7)
FGD3	-4.61937	4.55473	2.1897e-24	3.91556e-22	0.524885	5.71322	0.128786	0.715843	1.35214	2.01831	0.00023742	0.00257682	-
EFHD1	-4.32837	3.89406	2.30227e-24	4.06725e-22	-0.569488	4.49766	0.108062	0.687217	-0.473134	0.627737	0.395379	0.620047	Affected by sh-UNC5A only (MCF7)
TMEM139	-6.06709	2.83667	4.24599e-24	7.41179e-22	-1.09476	3.31392	0.0135111	0.408946	-2.74567	-1.98615	0.0309547	0.1152	Affected by sh-UNC5A only (MCF7)
VAV1	-6.86654	2.47248	1.72327e-23	2.97274e-21	-0.228266	3.29071	0.59089	0.923691	-1.56889	-2.40384	0.278754	0.502196	Affected by sh-UNC5A only (MCF7)
CNGB3	-6.83392	2.43907	2.62587e-23	4.47711e-21	-0.289328	3.23222	0.480773	0.891425	1.93009	-1.34899	0.0826356	0.230052	Affected by sh-UNC5A only (MCF7)
GOLM1	-3.91623	4.31073	5.0153e-23	8.4528e-21	-0.0390406	5.12216	0.906865	1	0.575496	1.92295	0.106353	0.271068	Affected by sh-UNC5A only (MCF7)
ZNF506	3.79828	4.82486	5.62032e-23	9.36486e-21	0.430245	2.09226	0.408964	0.864759	-0.394107	5.7753	0.010407	0.0513281	Affected by sh-UNC5A only (MCF7)
ANKDD1B	-10.0012	2.08105	6.8245e-23	1.11746e-20	-0.430791	2.83793	0.328662	0.836776	3.07596	-2.6682	0.126555	0.305361	Affected by sh-UNC5A only (MCF7)
EPB41L2	5.81717	3.53318	6.85883e-23	1.11746e-20	0.236877	-0.755999	0.841996	0.986748	-0.386284	4.53652	0.0653524	0.196245	Affected by sh-UNC5A only (MCF7)
NUPR1	-5.38001	5.09359	7.88669e-23	1.2708e-20	-1.072	5.5578	0.0113657	0.374507	-0.237553	0.90527	0.62977	0.808326	Affected by sh-UNC5A only (MCF7)
CNTLN	5.96233	3.29258	9.18544e-23	1.46398e-20	0.0434394	-1.14978	0.966551	1	-0.180279	4.38682	0.32252	0.549098	Affected by sh-UNC5A only (MCF7)
LAMB1	-3.30177	7.5258	9.74843e-23	1.537e-20	-0.190971	8.2086	0.56943	0.919816	-0.019198	5.32353	0.896332	0.965288	Affected by sh-UNC5A only (MCF7)
C16orf89	-4.98238	3.17011	1.05199e-22	1.64099e-20	0.0218422	4.07574	0.954588	1	1.24855	0.323064	0.0232472	0.0932878	Affected by sh-UNC5A only (MCF7)
RERGL	10.1951	2.36229	1.3735e-22	2.11997e-20	3.19349	-2.39282	0.112549	0.68964	-0.404881	3.3515	0.0660047	0.197556	Affected by sh-UNC5A only (MCF7)
FUT9	-4.8918	4.73269	1.41348e-22	2.15396e-20	-0.0369297	5.57649	0.924195	1	-1.419	0.576371	0.00765628	0.0408381	-
COL4A5	4.29041	4.50816	1.42491e-22	2.15396e-20	-1.07564	0.743067	0.122176	0.707036	-0.425809	5.4652	0.021898	0.0893284	Affected by sh-UNC5A only (MCF7)
HMGCLL1	3.53723	4.98957	1.65723e-22	2.47958e-20	-0.208877	2.16838	0.721191	0.958715	-0.327632	5.95103	0.0117861	0.0562749	Affected by sh-UNC5A only (MCF7)
DRD1	10.1726	2.34135	3.8767e-22	5.74182e-20	0	-2.71672	1	1	-2.124	2.80328	1.77382e-14	1.33382e-12	-
LCP1	3.26702	5.75674	5.8439e-22	8.5689e-20	0.147874	3.34783	0.716363	0.957966	0.133637	6.92177	0.27113	0.496326	Affected by sh-UNC5A only (MCF7)
TRPM2	-8.50137	2.72819	1.20161e-21	1.74447e-19	-0.0149213	3.67985	0.973478	1	-0.175276	-2.66774	0.917777	0.97383	Affected by sh-UNC5A only (MCF7)
MAGEA3	-6.81225	2.42298	1.3825e-21	1.98742e-19	0.14643	3.4172	0.721625	0.958788	-0.73022	-2.28869	0.572247	0.767762	Affected by sh-UNC5A only (MCF7)
ROS1	10.453	2.60811	2.27265e-21	3.23533e-19	4.11839	-2.12549	0.0333795	0.528853	-1.77168	3.1514	9.7774e-09	3.31099e-07	-
KRT86	-5.7136	3.33837	3.88808e-21	5.48182e-19	0.0430613	4.28202	0.917029	1	-0.0103113	-0.819808	0.988881	1	Affected by sh-UNC5A only (MCF7)
UNC5C	10.0681	2.24203	6.42777e-21	8.97623e-19	2.34939	-2.54576	0.245942	0.805957	-1.56581	2.82662	7.9368e-09	2.72546e-07	-
CD27-AS1	4.77911	3.38978	1.14664e-20	1.58614e-18	-0.446166	-0.485339	0.648963	0.938838	0.129129	4.62159	0.451306	0.669543	Affected by sh-UNC5A only (MCF7)
GALM	-5.57555	2.54133	1.45492e-20	1.99379e-18	-0.557256	3.199	0.183702	0.773504	0.222924	-1.23454	0.790278	0.909207	Affected by sh-UNC5A only (MCF7)
ZNF528	4.05569	3.54133	8.20445e-20	1.11391e-17	-0.0867183	0.399216	0.906388	1	0.00323839	4.67668	0.983908	1	Affected by sh-UNC5A only (MCF7)
UGT1A6	-3.0773	7.65337	8.53532e-20	1.1482e-17	-0.291781	8.2722	0.382424	0.85465	-0.503007	5.43074	0.00230109	0.0161517	Affected by sh-UNC5A only (MCF7)
PCGEM1	9.88072	2.06361	8.94164e-20	1.19192e-17	0	-2.71672	1	1	-0.396219	3.04411	0.0944695	0.251262	Affected by sh-UNC5A only (MCF7)
CLDN1	-4.00801	3.51422	9.85887e-20	1.30235e-17	-0.480891	4.13987	0.196639	0.779582	-0.842257	0.411379	0.119303	0.292874	Affected by sh-UNC5A only (MCF7)
LOC101928687	-2.94258	6.06184	1.07815e-19	1.41152e-17	-0.647031	6.51579	0.0421047	0.567317	-0.697967	3.88546	0.000355358	0.00361597	Affected by sh-UNC5A only (MCF7)
DOCK11	-4.1104	4.12966	1.33183e-19	1.7282e-17	-0.206932	4.87064	0.548399	0.913022	0.08227	1.30093	0.8524	0.942803	Affected by sh-UNC5A only (MCF7)
CDH18	6.82938	2.36579	1.49533e-19	1.92333e-17	1.62822	-1.72712	0.255815	0.808036	-0.386257	3.3564	0.0867823	0.237671	Affected by sh-UNC5A only (MCF7)
PRKACB	3.61587	4.14317	2.17198e-19	2.76937e-17	-0.58791	1.12673	0.346256	0.842111	-0.657286	4.9654	0.000187763	0.00209526	Affected by sh-UNC5A only (MCF7)
UGT1A1	-3.04977	7.27735	2.6259e-19	3.31928e-17	-0.353411	7.86865	0.292248	0.826176	-0.511191	5.07655	0.00298328	0.0198385	Affected by sh-UNC5A only (MCF7)
UGT1A9	-3.04863	7.27395	2.80794e-19	3.48404e-17	-0.350963	7.86617	0.295312	0.826494	-0.51031	5.07453	0.00309324	0.0203572	Affected by sh-UNC5A only (MCF7)
UGT1A5	-3.05044	7.27437	2.81869e-19	3.48404e-17	-0.35105	7.86675	0.295151	0.826494	-0.509115	5.07383	0.00320771	0.0209136	Affected by sh-UNC5A only (MCF7)
UGT1A4	-3.05179	7.27438	2.8508e-19	3.48404e-17	-0.350852	7.86698	0.29553	0.826494	-0.507919	5.07313	0.00332605	0.0214643	Affected by sh-UNC5A only (MCF7)
UGT1A7	-3.04407	7.27475	2.85129e-19	3.48404e-17	-0.351275	7.86635	0.294925	0.826494	-0.501614	5.08302	0.00357663	0.0226835	Affected by sh-UNC5A only (MCF7)
UGT1A10	-3.05102	7.27369	2.92069e-19	3.51033e-17	-0.350963	7.86617	0.295312	0.826494	-0.507919	5.07313	0.00332605	0.0214643	Affected by sh-UNC5A only (MCF7)
UGT1A8	-3.05102	7.27369	2.92069e-19	3.51033e-17	-0.350963	7.86617	0.295312	0.826494	-0.506412	5.07376	0.00344774	0.0220761	Affected by sh-UNC5A only (MCF7)
UGT1A3	-3.04898	7.27437	3.05214e-19	3.63849e-17	-0.351134	7.86656	0.295127	0.826494	-0.508889	5.07522	0.00321824	0.020945	Affected by sh-UNC5A only (MCF7)
PDE5A	-3.66246	5.61779	3.23827e-19	3.82526e-17	0.809323	6.87943	0.0228662	0.476261	-0.249012	2.98989	0.317739	0.543831	Affected by sh-UNC5A only (MCF7)
GATA3-AS1	3.71553	3.9495	3.26098e-19	3.82526e-17	-0.206737	1.0344	0.743774	0.965395	-0.0282186	5.0514	0.872895	0.953674	Affected by sh-UNC5A only (MCF7)
KCNMA1	5.2863	3.31215	3.65502e-19	4.25346e-17	1.06219	-0.11157	0.350172	0.842111	0.0409755	4.5019	0.804856	0.917913	Affected by sh-UNC5A only (MCF7)
AMIGO2	3.01384	5.92448	4.7334e-19	5.46503e-17	-0.971135	3.26248	0.0197128	0.453953	-1.58865	6.40818	1.71813e-34	6.45971e-32	-
SLC16A7	3.73133	5.26163	5.33909e-19	6.11618e-17	0.718009	2.74821	0.142633	0.731349	-0.35533	6.22763	0.0170938	0.0745384	Affected by sh-UNC5A only (MCF7)
ESYT3	-4.92685	2.58554	5.67799e-19	6.45398e-17	-0.0811304	3.43426	0.838779	0.985636	0.321767	-0.668571	0.667072	0.833017	Affected by sh-UNC5A only (MCF7)
ZNF814	4.25983	3.31439	6.60276e-19	7.4474e-17	0.832496	0.465711	0.250578	0.805957	0.431107	4.68851	0.00675088	0.0372196	Affected by sh-UNC5A only (MCF7)
ANTXR2	7.44092	2.12952	7.09324e-19	7.93955e-17	2.45203	-1.80509	0.0872485	0.652376	-1.59101	2.69555	3.00871e-09	1.12256e-07	-
GJB7	-9.53865	1.63195	8.24393e-19	9.15763e-17	-0.00278396	2.57653	0.995111	1	0	-2.98948	1	1	Affected by sh-UNC5A only (MCF7)
COL4A1	5.12326	3.09651	1.2107e-18	1.33477e-16	0.317655	-0.621584	0.776616	0.973417	-0.379937	4.07828	0.222376	0.439006	Affected by sh-UNC5A only (MCF7)
HIST1H2BB	4.88313	2.87073	2.03108e-18	2.22252e-16	-0.766567	-1.05238	0.45935	0.88515	0.164795	4.11282	0.36456	0.590603	Affected by sh-UNC5A only (MCF7)
PCDH19	7.36818	2.06069	2.79937e-18	3.04053e-16	1.50399	-2.13447	0.342158	0.84134	-1.04214	2.78616	5.81921e-05	0.000777127	-
LIFR-AS1	9.74716	1.937	5.56079e-18	5.99543e-16	2.34939	-2.54576	0.245942	0.805957	-0.825626	2.73662	0.00287449	0.0192548	Affected by sh-UNC5A only (MCF7)
FAM46C	3.3436	3.98272	6.67806e-18	7.14748e-16	0.108618	1.52913	0.852733	0.987821	-0.597784	4.80144	0.000161985	0.00184695	Affected by sh-UNC5A only (MCF7)
ZSCAN18	-6.29006	2.83744	8.63083e-18	9.17057e-16	-0.832816	3.42289	0.0753372	0.633394	-4.77388	-2.17866	0.00546435	0.0313964	-
ITGB6	3.12568	5.49762	1.45656e-17	1.53652e-15	-0.838028	2.78418	0.0718088	0.630498	-0.454165	6.37005	0.000361293	0.00366619	Affected by sh-UNC5A only (MCF7)
KCNE4	9.80346	1.98966	1.55767e-17	1.63143e-15	0	-2.71672	1	1	-0.622839	2.8696	0.0277215	0.106716	Affected by sh-UNC5A only (MCF7)
SCARNA5	-2.88496	4.69703	1.58025e-17	1.64335e-15	-0.418644	5.24471	0.257799	0.810027	0.690357	3.28443	0.00562666	0.032147	Affected by sh-UNC5A only (MCF7)
DCLK1	5.36647	2.56553	3.29886e-17	3.40642e-15	1.52155	-0.736175	0.142159	0.731324	-0.38009	3.54787	0.0705303	0.206255	Affected by sh-UNC5A only (MCF7)
ROR2	5.5224	2.69561	6.16486e-17	6.32135e-15	-0.530998	-1.42468	0.695037	0.95191	-0.584186	3.58785	0.00834617	0.0435671	Affected by sh-UNC5A only (MCF7)
BCL2	4.07429	3.4672	7.76257e-17	7.90435e-15	0.896882	0.801279	0.202698	0.785663	0.919447	5.13701	1.43524e-07	3.8403e-06	Affected by sh-UNC5A only (MCF7)
CIB2	-9.33496	1.43635	8.67126e-17	8.76874e-15	-0.555691	2.13484	0.277486	0.817855	5.10508	-1.90517	0.00248814	0.0171044	-
ABCA5	2.71825	5.97927	9.41453e-17	9.45516e-15	0.247558	4.1051	0.516251	0.900024	-0.389545	6.83336	0.00129682	0.0102397	Affected by sh-UNC5A only (MCF7)
FILIP1L	-4.46298	2.81643	9.59485e-17	9.5707e-15	-1.42116	3.14422	0.00114657	0.11199	-0.792232	-0.560796	0.267281	0.491305	Affected by sh-UNC5A only (MCF7)
PHLDA1	3.74199	4.02426	1.04425e-16	1.03134e-14	0.446927	1.36433	0.47267	0.889585	0.159003	5.23102	0.290074	0.514996	Affected by sh-UNC5A only (MCF7)
CYP2J2	2.98569	4.52132	1.04801e-16	1.03134e-14	0.33065	2.46902	0.478776	0.890893	-0.382269	5.40353	0.0138645	0.0635882	Affected by sh-UNC5A only (MCF7)
GBP3	9.50245	1.7089	1.63239e-16	1.59571e-14	0	-2.71672	1	1	-0.355329	2.69225	0.182445	0.388442	Affected by sh-UNC5A only (MCF7)
GCNT2	5.78359	2.27903	1.78533e-16	1.73367e-14	-0.777323	-1.91562	0.574781	0.921413	-0.719793	3.11207	0.00574021	0.0327123	Affected by sh-UNC5A only (MCF7)
AKAP5	2.66958	5.59093	1.94958e-16	1.88071e-14	-0.136802	3.56993	0.725354	0.96087	-0.893355	6.23874	2.96629e-12	1.64131e-10	Affected by sh-UNC5A only (MCF7)
ANXA3	-2.69536	6.62539	2.25718e-16	2.16321e-14	-0.22321	7.22829	0.489956	0.89352	-0.193414	4.87787	0.31474	0.540442	Affected by sh-UNC5A only (MCF7)
CAV2	-2.94907	6.58085	2.47852e-16	2.35991e-14	0.71466	7.72082	0.0430335	0.568988	-0.757881	4.37539	0.00125291	0.0099251	Affected by sh-UNC5A only (MCF7)
EPDR1	9.4145	1.6264	3.18654e-16	3.01447e-14	0	-2.71672	1	1	-0.0562653	2.74563	0.824984	0.927025	Affected by sh-UNC5A only (MCF7)
ZCCHC11	-6.08199	1.70611	3.60861e-16	3.39186e-14	-0.508676	2.40796	0.278681	0.81802	0.174724	-2.08236	0.883509	0.957967	Affected by sh-UNC5A only (MCF7)
PAPLN	-4.64317	3.56449	3.82123e-16	3.56883e-14	-0.444389	4.24246	0.245712	0.805957	-0.34124	0.10352	0.60933	0.794752	Affected by sh-UNC5A only (MCF7)
IMMP2L	-3.15301	3.90037	3.88776e-16	3.60799e-14	-0.0945048	4.62938	0.789346	0.978084	0.812668	2.35078	0.00586441	0.0333516	Affected by sh-UNC5A only (MCF7)
SCARNA6	-2.96992	6.60673	4.31364e-16	3.97804e-14	-0.243174	7.24371	0.520458	0.902493	0.338114	4.89428	0.0294839	0.111452	Affected by sh-UNC5A only (MCF7)
SLC2A12	-5.50423	2.64664	4.60344e-16	4.21876e-14	-0.211608	3.4326	0.634572	0.934358	0.979105	-0.744273	0.241163	0.461461	Affected by sh-UNC5A only (MCF7)
KLF12	4.5885	3.64181	4.64301e-16	4.2286e-14	0.219719	0.233301	0.819037	0.981452	-0.618973	4.51858	0.00103048	0.00858522	Affected by sh-UNC5A only (MCF7)
TMEM45B	-2.64671	5.50351	4.72857e-16	4.27994e-14	-0.553236	5.96028	0.0838509	0.649697	-0.868941	3.52235	5.24997e-05	0.000711463	Affected by sh-UNC5A only (MCF7)
NDST3	5.94346	2.07029	5.17963e-16	4.65944e-14	0.77314	-1.71297	0.534232	0.907805	-0.406528	3.02595	0.0971305	0.255665	Affected by sh-UNC5A only (MCF7)
FGFR3	-2.80126	4.67707	5.94468e-16	5.31505e-14	-0.700715	5.10259	0.0498691	0.587929	0.441588	3.18786	0.0557996	0.175728	Affected by sh-UNC5A only (MCF7)
GPR98	3.2243	5.01409	6.28278e-16	5.5833e-14	-0.684063	2.30011	0.18866	0.775527	-0.426895	5.90189	0.0037869	0.0237601	Affected by sh-UNC5A only (MCF7)
CTNND2	3.96647	4.24063	6.87267e-16	6.07072e-14	0.196424	1.24145	0.769997	0.971233	0.217151	5.4955	0.176165	0.380147	Affected by sh-UNC5A only (MCF7)
SYNPO2	4.81709	2.77231	7.75426e-16	6.8018e-14	0.126804	-0.811925	0.910975	1	-0.204293	3.82472	0.400525	0.624682	Affected by sh-UNC5A only (MCF7)
CPNE4	7.36298	2.10871	7.7931e-16	6.8018e-14	-2.3957	-2.53572	0.252978	0.805957	-0.116688	3.21439	0.688843	0.845655	Affected by sh-UNC5A only (MCF7)
KYNU	2.71693	8.56505	8.57049e-16	7.43604e-14	-0.457776	6.35018	0.148704	0.738873	-0.288986	9.46704	0.0370382	0.130645	Affected by sh-UNC5A only (MCF7)
PCDHB2	-6.55253	1.65866	1.20548e-15	1.03976e-13	-0.302033	2.44648	0.519827	0.902038	1.2523	-1.99047	0.298108	0.523694	Affected by sh-UNC5A only (MCF7)
NCAM2	2.55201	6.80316	1.36517e-15	1.17062e-13	-0.119277	4.8839	0.726224	0.96118	-0.0353689	7.80052	0.788788	0.908349	Affected by sh-UNC5A only (MCF7)
ROBO1	6.96439	6.21506	1.83462e-15	1.56401e-13	-1.17443	-0.11615	0.281274	0.820453	-0.380343	7.26429	0.00573575	0.0326996	Affected by sh-UNC5A only (MCF7)
CNTN2	7.19451	2.82349	1.88013e-15	1.59355e-13	-3.32388	-2.37293	0.109511	0.687217	-1.2006	3.51793	0.00107635	0.00884365	-
IGF2BP2	-4.61682	2.39862	1.97937e-15	1.66802e-13	-0.593366	3.00832	0.180257	0.77171	-0.225164	-0.81891	0.771941	0.899151	Affected by sh-UNC5A only (MCF7)
LINC01365	9.28635	1.50707	2.23059e-15	1.86898e-13	0	-2.71672	1	1	0.29553	2.80426	0.237361	0.457115	Affected by sh-UNC5A only (MCF7)
DOCK10	5.3938	2.27353	2.28445e-15	1.90324e-13	1.42481	-0.913834	0.248411	0.805957	-0.689216	3.10965	0.00679968	0.0374263	Affected by sh-UNC5A only (MCF7)
TUB	-9.12079	1.22675	2.75752e-15	2.28438e-13	0.0594344	2.20094	0.904274	1	0	-2.98948	1	1	Affected by sh-UNC5A only (MCF7)
TSPYL5	-2.44897	7.01277	4.81601e-15	3.96726e-13	0.410203	7.90615	0.207607	0.791097	0.249983	5.70009	0.0625325	0.190785	Affected by sh-UNC5A only (MCF7)
BCAS1	-2.6332	7.01501	5.37952e-15	4.4067e-13	-0.0620273	7.68175	0.858833	0.988388	0.37872	5.61685	0.00720667	0.0389931	Affected by sh-UNC5A only (MCF7)
CRISP3	3.79198	3.10381	6.40539e-15	5.2179e-13	0.985089	0.769842	0.154897	0.74073	-0.204591	4.11312	0.296265	0.521573	Affected by sh-UNC5A only (MCF7)
COL5A1	-2.638	5.95721	6.64247e-15	5.38114e-13	-0.51618	6.43076	0.119801	0.70463	-0.489836	4.12938	0.0099749	0.0497659	Affected by sh-UNC5A only (MCF7)
WLS	5.8815	2.05714	7.53297e-15	6.06901e-13	-3.78751	-2.24408	0.060602	0.607387	-0.174722	3.11362	0.495562	0.707071	Affected by sh-UNC5A only (MCF7)
CSTA	5.6579	2.24729	8.04123e-15	6.44309e-13	-0.116266	-1.68876	0.931871	1	0.116392	3.45214	0.626153	0.806032	Affected by sh-UNC5A only (MCF7)
C4orf19	-2.60423	5.61675	9.37376e-15	7.46997e-13	0.76336	6.75235	0.0201567	0.456812	0.692985	4.43775	6.14829e-05	0.000812568	Affected by sh-UNC5A only (MCF7)
SYT1	3.48069	5.26463	1.01722e-14	8.06241e-13	-0.0579557	2.587	0.910499	1	-0.492432	6.14948	0.00162044	0.01218	Affected by sh-UNC5A only (MCF7)
SNAR-G2	-9.57055	3.78683	1.38772e-14	1.09399e-12	-1.01288	4.3339	0.142444	0.731349	0.663707	-2.53056	0.670138	0.834925	Affected by sh-UNC5A only (MCF7)
ARHGAP29	-2.82398	5.7351	1.50535e-14	1.17537e-12	0.0237346	6.46939	0.943864	1	-0.593546	3.70673	0.00520835	0.0303056	Affected by sh-UNC5A only (MCF7)
FAM84A	-4.88334	2.18033	1.50699e-14	1.17537e-12	-1.22181	2.58699	0.0110642	0.370398	0.259428	-0.990578	0.733391	0.876168	Affected by sh-UNC5A only (MCF7)
FAM135A	-4.10489	2.99823	1.8111e-14	1.40509e-12	0.200239	3.9392	0.622632	0.931502	0.034986	0.22052	0.949582	0.989534	Affected by sh-UNC5A only (MCF7)
TRIP6	-2.91939	6.39231	1.96372e-14	1.51548e-12	-0.581713	6.8796	0.1101	0.687217	0.0852639	4.58891	0.631641	0.809898	Affected by sh-UNC5A only (MCF7)
MTHFD1L	-2.88794	4.5002	2.06014e-14	1.58156e-12	-0.206331	5.14914	0.566787	0.919632	0.403006	2.91878	0.123137	0.299181	Affected by sh-UNC5A only (MCF7)
GPR133	4.26044	2.50098	2.4077e-14	1.83875e-12	-3.42983	-1.24892	0.0102291	0.36055	-1.03232	3.18294	7.21908e-06	0.000129089	-
RGS22	3.38375	3.49124	2.57724e-14	1.95804e-12	-1.21116	0.513605	0.115461	0.696373	-0.0816975	4.53889	0.665705	0.832275	Affected by sh-UNC5A only (MCF7)
DNAJA4	5.50311	2.47191	2.72423e-14	2.05904e-12	-4.76593	-1.96381	0.0209336	0.460195	-0.0853044	3.57839	0.679324	0.839522	Affected by sh-UNC5A only (MCF7)
ZNF880	4.33232	2.51228	2.82326e-14	2.12295e-12	1.09352	-0.149367	0.187984	0.775527	0.501681	3.90779	0.0282229	0.108163	Affected by sh-UNC5A only (MCF7)
KIAA1456	6.8203	1.59829	3.31676e-14	2.47809e-12	2.68188	-1.60872	0.0597259	0.607387	-0.383235	2.54958	0.162953	0.361466	Affected by sh-UNC5A only (MCF7)
KMO	5.64564	1.79439	3.32935e-14	2.47809e-12	1.54549	-1.39358	0.249188	0.805957	-0.326658	2.76946	0.196994	0.407998	Affected by sh-UNC5A only (MCF7)
FUNDC2	-2.53194	4.9023	3.53445e-14	2.61746e-12	-0.0346446	5.57901	0.91635	1	0.897278	3.92156	7.08867e-06	0.000127068	Affected by sh-UNC5A only (MCF7)
ADCY5	4.78664	2.59413	3.56427e-14	2.62628e-12	1.14109	-0.496785	0.279467	0.81861	0.84466	4.22834	8.69138e-06	0.000150285	Affected by sh-UNC5A only (MCF7)
ZNF850	2.61411	4.66301	3.99207e-14	2.92679e-12	0.51193	3.04476	0.238387	0.805957	-0.0999259	5.62745	0.46155	0.679215	Affected by sh-UNC5A only (MCF7)
CAPN2	-2.43829	5.80704	4.46497e-14	3.25721e-12	-0.373416	6.31077	0.247201	0.805957	0.296445	4.53389	0.0951718	0.252491	Affected by sh-UNC5A only (MCF7)
RNF150	4.94568	2.31365	4.51518e-14	3.27753e-12	1.14582	-0.716312	0.271961	0.814747	0.694888	3.8396	0.0013276	0.0104211	Affected by sh-UNC5A only (MCF7)
UBE2E2	4.44188	2.70633	5.17361e-14	3.73698e-12	0.62478	-0.368179	0.505695	0.897913	-0.0613908	3.81385	0.753911	0.888487	Affected by sh-UNC5A only (MCF7)
CA4	9.14553	1.37539	7.77726e-14	5.5901e-12	0	-2.71672	1	1	-0.0334571	2.48928	0.909615	0.971144	Affected by sh-UNC5A only (MCF7)
ORAI2	-3.39362	5.08105	1.01898e-13	7.28841e-12	-0.841746	5.5246	0.0347659	0.536444	1.07302	3.46198	9.05751e-06	0.000155516	-
SACS	3.68774	6.21909	1.09294e-13	7.77952e-12	1.28635	4.11405	0.00694687	0.294399	0.0725132	7.38911	0.590781	0.781194	Affected by sh-UNC5A only (MCF7)
DUSP4	2.43257	5.82737	1.15588e-13	8.13634e-12	0.0620123	4.10772	0.868016	0.9908	-0.889282	6.44257	3.73227e-11	1.77108e-09	Affected by sh-UNC5A only (MCF7)
TSPAN2	9.03782	1.27702	1.15651e-13	8.13634e-12	0	-2.71672	1	1	-0.849748	2.03225	0.00893961	0.0458295	Affected by sh-UNC5A only (MCF7)
GLIPR1	5.41655	2.02485	1.15972e-13	8.13634e-12	-0.116266	-1.68876	0.931871	1	-0.0257646	3.14549	0.914809	0.972273	Affected by sh-UNC5A only (MCF7)
ASTN2	2.6617	4.65061	1.3603e-13	9.49816e-12	0.027826	2.73539	0.953776	1	-0.181885	5.58133	0.205386	0.419499	Affected by sh-UNC5A only (MCF7)
RET	3.20722	3.53983	1.5386e-13	1.06922e-11	3.44987	3.66772	4.51598e-14	1.65545e-10	2.04291	5.96347	1.42384e-42	8.02993e-40	-
ITM2C	-2.56829	5.15625	1.88457e-13	1.30347e-11	-0.52351	5.62074	0.130484	0.720094	-0.0822503	3.58044	0.690693	0.847358	Affected by sh-UNC5A only (MCF7)
ASNS	-2.61373	5.4739	1.97628e-13	1.36048e-11	0.432864	6.40168	0.189932	0.775527	0.11917	3.95824	0.535866	0.738638	Affected by sh-UNC5A only (MCF7)
MFSD6L	-8.76232	0.872395	2.08861e-13	1.43109e-11	-0.257498	1.7087	0.646375	0.937774	0	-2.98948	1	1	Affected by sh-UNC5A only (MCF7)
FRAS1	2.96701	4.01003	2.20861e-13	1.50627e-11	0.427291	2.03243	0.411909	0.86513	-0.394633	4.88042	0.0263316	0.102577	Affected by sh-UNC5A only (MCF7)
PRSS23	-2.58415	6.39743	2.36631e-13	1.60635e-11	1.40023	7.95007	6.59399e-05	0.0132449	2.11853	6.25913	3.39159e-55	3.82545e-52	-
COLEC12	-5.69911	2.2748	2.44031e-13	1.64895e-11	0.047492	3.18555	0.921176	1	1.48252	-0.90672	0.0617876	0.189139	Affected by sh-UNC5A only (MCF7)
SEC24D	2.90169	3.74415	2.7396e-13	1.8427e-11	-0.478973	1.4078	0.408011	0.863937	0.010673	4.79225	0.948608	0.989012	Affected by sh-UNC5A only (MCF7)
AKAP12	3.47804	3.12048	3.00504e-13	2.01201e-11	-0.145074	0.456384	0.844437	0.986998	-0.533841	3.96584	0.00562786	0.032147	Affected by sh-UNC5A only (MCF7)
HIST1H2BM	4.33924	2.16303	3.24119e-13	2.16025e-11	-1.12818	-1.26544	0.338481	0.839812	0.022905	3.28545	0.91736	0.97383	Affected by sh-UNC5A only (MCF7)
SDC2	-2.96655	4.29867	3.33342e-13	2.21167e-11	0.399959	5.25789	0.240711	0.805957	0.225195	2.54897	0.473253	0.689929	Affected by sh-UNC5A only (MCF7)
NPY1R	-2.786	5.86226	4.13292e-13	2.71867e-11	2.11535	7.99482	1.93678e-09	1.71583e-06	2.33214	5.72946	9.12907e-34	3.18713e-31	-
FAM115C	4.32279	2.23627	4.13465e-13	2.71867e-11	0.302969	-0.78365	0.750799	0.966509	-0.764169	3.01444	0.00292042	0.0194823	Affected by sh-UNC5A only (MCF7)
LIMCH1	-2.56399	4.13166	4.31178e-13	2.82248e-11	-0.16768	4.74722	0.626791	0.932009	-0.0816887	2.57387	0.759491	0.891555	Affected by sh-UNC5A only (MCF7)
DNAJC12	2.46695	5.15684	4.78238e-13	3.11662e-11	0.0627066	3.41542	0.881909	0.99486	-0.122154	6.09223	0.363965	0.589964	Affected by sh-UNC5A only (MCF7)
KRT80	-2.28096	6.13661	5.08994e-13	3.30238e-11	-0.275327	6.65483	0.388992	0.856125	-0.419965	4.63885	0.0124868	0.0589294	Affected by sh-UNC5A only (MCF7)
AARD	6.05553	1.74066	7.4197e-13	4.79273e-11	0.357652	-1.99284	0.805713	0.979996	-1.38582	2.32812	1.40216e-05	0.000226931	-
BAMBI	2.30105	7.72264	8.73948e-13	5.62048e-11	0.516218	6.35095	0.107263	0.687217	-0.0419211	8.67848	0.745514	0.883092	Affected by sh-UNC5A only (MCF7)
OAS3	2.62762	4.20482	8.9295e-13	5.71761e-11	-0.505379	2.07999	0.316044	0.829965	-0.0748148	5.18019	0.638134	0.814782	Affected by sh-UNC5A only (MCF7)
ITGAM	-4.35819	1.93814	9.09502e-13	5.78018e-11	-1.68869	2.21818	0.000859013	0.0939978	-0.985617	-1.23096	0.307232	0.533166	Affected by sh-UNC5A only (MCF7)
STON1-GTF2A1L	-3.08292	3.65752	9.1406e-13	5.78018e-11	-0.737143	4.10014	0.0470431	0.581245	-1.31543	1.1936	0.0114025	0.0549203	Affected by sh-UNC5A only (MCF7)
CCDC68	3.60368	3.62552	9.14548e-13	5.78018e-11	-0.491475	0.681652	0.505292	0.897913	-0.514389	4.49786	0.0314798	0.116568	Affected by sh-UNC5A only (MCF7)
FAM63A	2.9459	3.7493	9.55118e-13	6.01068e-11	-0.420693	1.41294	0.481843	0.891425	1.00314	5.38187	3.22512e-12	1.77116e-10	-
MAGEA12	-6.76418	1.03544	1.076e-12	6.74249e-11	-0.508104	1.75402	0.35484	0.842295	0.662191	-2.53064	0.670763	0.835067	Affected by sh-UNC5A only (MCF7)
CLEC7A	4.72697	1.84701	1.0829e-12	6.75681e-11	0.0465037	-1.40002	0.968996	1	-1.19611	2.47016	4.57622e-05	0.000630057	-
PGM5	-3.65712	6.86231	1.08756e-12	6.75713e-11	-1.12172	7.23219	0.0113087	0.374311	-0.641813	4.05929	0.000768497	0.00684606	Affected by sh-UNC5A only (MCF7)
CEP112	6.59308	1.39139	1.13649e-12	7.03138e-11	-2.3957	-2.53572	0.252978	0.805957	-0.959149	2.10027	0.00240854	0.0167139	Affected by sh-UNC5A only (MCF7)
ETNK2	-2.85925	3.99513	1.26083e-12	7.76789e-11	-0.156218	4.66318	0.671539	0.945602	0.809955	2.69718	0.00506122	0.0296613	Affected by sh-UNC5A only (MCF7)
ACAD11	-2.52399	5.34909	1.2719e-12	7.80328e-11	-0.308669	5.88648	0.352108	0.842111	-0.405505	3.65773	0.0529799	0.169358	Affected by sh-UNC5A only (MCF7)
STON1	-2.54573	4.74446	1.62538e-12	9.93042e-11	-0.598856	5.16807	0.0739899	0.633261	-1.69364	2.61008	5.52004e-08	1.61236e-06	-
ZNF680	2.64176	6.56673	1.67536e-12	1.01933e-10	0.387703	4.82853	0.316022	0.829965	-0.142407	7.52488	0.252176	0.473573	Affected by sh-UNC5A only (MCF7)
CSRNP3	-8.70038	0.830174	2.0944e-12	1.26902e-10	-0.383573	1.59702	0.498219	0.89616	0	-2.98948	1	1	Affected by sh-UNC5A only (MCF7)
PYGL	-2.41638	5.49652	2.18339e-12	1.31749e-10	-0.038805	6.15534	0.907661	1	0.0658965	4.1206	0.744644	0.882647	Affected by sh-UNC5A only (MCF7)
ENPP4	2.55585	4.13911	2.20383e-12	1.32363e-10	-1.02744	1.88234	0.0511387	0.588481	-0.435639	4.93944	0.00871436	0.044945	Affected by sh-UNC5A only (MCF7)
PRRG1	3.51376	2.85222	2.21161e-12	1.32363e-10	0.306161	0.392694	0.698779	0.95233	0.36993	4.13631	0.0754321	0.21607	Affected by sh-UNC5A only (MCF7)
IL1RAP	2.96969	3.7507	2.24118e-12	1.33587e-10	-0.869501	1.20493	0.182101	0.773068	-0.247218	4.68476	0.145583	0.334482	Affected by sh-UNC5A only (MCF7)
TOB1	2.2101	6.61251	2.25178e-12	1.33676e-10	1.06852	5.667	0.00176845	0.141644	0.503109	7.84577	0.000206077	0.00227539	Affected by sh-UNC5A only (MCF7)
SUSD3	-4.85088	1.6496	2.35899e-12	1.39475e-10	1.0738	3.18529	0.0119786	0.383499	2.0111	-0.382344	0.00586832	0.0333516	-
COL16A1	-3.17079	4.34672	2.54177e-12	1.49679e-10	-0.937665	4.73746	0.018119	0.449453	0.0289545	2.31756	0.930989	0.980279	Affected by sh-UNC5A only (MCF7)
CMBL	2.33423	4.83511	2.81185e-12	1.6492e-10	0.132463	3.23735	0.748208	0.966235	-0.662693	5.51375	1.32567e-05	0.000215742	Affected by sh-UNC5A only (MCF7)
CCDC74B	4.52326	1.85298	3.08409e-12	1.80167e-10	1.08251	-0.853356	0.266619	0.814747	-0.462525	2.74195	0.083246	0.231094	Affected by sh-UNC5A only (MCF7)
MIR3609	-2.73047	10.8424	3.20558e-12	1.86522e-10	-0.854739	11.1951	0.0338439	0.531321	0.532411	9.4447	0.0011706	0.00944659	Affected by sh-UNC5A only (MCF7)
ZNF678	2.36265	6.44672	3.27983e-12	1.90088e-10	0.355752	4.92954	0.353289	0.842111	-0.456935	7.22156	0.000283423	0.00300277	Affected by sh-UNC5A only (MCF7)
LAMB4	-5.43566	1.46345	3.50573e-12	2.0238e-10	-0.459484	2.16199	0.366485	0.848133	-4.18949	-2.40323	0.0194734	0.0820675	Affected by sh-UNC5A only (MCF7)
PHLDB1	-2.80854	4.5714	3.57023e-12	2.05295e-10	-0.983481	4.9028	0.0184523	0.451008	0.188744	2.93663	0.490151	0.703513	Affected by sh-UNC5A only (MCF7)
ARHGAP28	-8.67666	0.810086	3.69192e-12	2.11463e-10	0.0950261	1.79107	0.864614	0.9894	0	-2.98948	1	1	Affected by sh-UNC5A only (MCF7)
SLC37A3	-2.22429	6.10582	4.17262e-12	2.38067e-10	0.346564	6.92496	0.278793	0.818081	1.14927	5.53927	1.78677e-15	1.4886e-13	-
C1GALT1	4.35872	3.10065	4.35041e-12	2.4713e-10	-0.306703	-0.283213	0.754143	0.966968	0.0149476	4.24245	0.938524	0.983301	Affected by sh-UNC5A only (MCF7)
ARMCX1	2.92479	4.12324	4.36519e-12	2.4713e-10	0.164234	2.03271	0.762208	0.969741	-0.148465	5.10312	0.327921	0.553825	Affected by sh-UNC5A only (MCF7)
CYP1A1	-2.50513	6.20994	4.46554e-12	2.51839e-10	-0.867447	6.52949	0.0086973	0.328682	-0.246169	4.60132	0.236251	0.455449	Affected by sh-UNC5A only (MCF7)
GRAMD1C	2.65951	4.05291	4.74668e-12	2.66669e-10	-0.933875	1.73831	0.0930276	0.667642	-0.616703	4.79307	0.00107693	0.00884365	Affected by sh-UNC5A only (MCF7)
FAM155A	-6.99308	1.29384	4.95042e-12	2.77053e-10	-0.196454	2.11636	0.721516	0.958788	-2.4217	-2.81889	0.220367	0.437706	Affected by sh-UNC5A only (MCF7)
SHISA2	3.9493	3.87516	4.98569e-12	2.77966e-10	-1.20763	0.411278	0.167674	0.753734	-0.232368	4.89066	0.13683	0.321772	Affected by sh-UNC5A only (MCF7)
HTRA1	-2.45314	4.20128	5.18587e-12	2.88032e-10	-0.258366	4.76453	0.485273	0.891793	0.572419	3.09187	0.0182414	0.0783003	Affected by sh-UNC5A only (MCF7)
ARNT2	3.35118	2.93397	5.24315e-12	2.90114e-10	-0.786782	0.184578	0.372373	0.850219	-0.382114	3.82304	0.0600084	0.18536	Affected by sh-UNC5A only (MCF7)
PINK1	-2.33331	5.8425	5.68031e-12	3.13122e-10	-0.527727	6.26685	0.115906	0.697634	-0.0634648	4.468	0.701215	0.85405	Affected by sh-UNC5A only (MCF7)
CGN	-2.29922	5.8388	5.86252e-12	3.21955e-10	-0.746943	6.17092	0.0300338	0.514469	-0.0117385	4.5178	0.944817	0.987022	Affected by sh-UNC5A only (MCF7)
FLNA	-2.61239	9.71154	6.20851e-12	3.39685e-10	-0.540487	10.1702	0.165462	0.752528	-0.267061	7.998	0.0561133	0.176451	Affected by sh-UNC5A only (MCF7)
SNORA70	-3.23211	11.093	7.17893e-12	3.90041e-10	-0.658156	11.583	0.154925	0.74073	0.207735	9.06733	0.307758	0.533473	Affected by sh-UNC5A only (MCF7)
C12orf61	5.37873	1.50171	7.1821e-12	3.90041e-10	1.53725	-1.48467	0.26736	0.814747	-0.353396	2.44856	0.201422	0.414398	Affected by sh-UNC5A only (MCF7)
ZNF493	2.60742	3.85944	7.50104e-12	4.05859e-10	0.114766	2.02687	0.823217	0.981988	-0.474473	4.64766	0.00307037	0.0202979	Affected by sh-UNC5A only (MCF7)
NARR	-8.90547	0.960951	7.63882e-12	4.11794e-10	-0.798003	1.62644	0.190758	0.775527	0	-2.98948	1	1	Affected by sh-UNC5A only (MCF7)
WASF3	2.97222	3.44026	7.90394e-12	4.24526e-10	0.230035	1.36276	0.701593	0.952657	0.0634621	4.52119	0.703526	0.85561	Affected by sh-UNC5A only (MCF7)
POC1B-GALNT4	2.16016	5.73507	9.04427e-12	4.84e-10	1.0911	4.84726	0.00182358	0.143759	1.31538	7.48664	2.49898e-25	4.75877e-23	-
ABCA12	2.54481	5.98775	1.14395e-11	6.09957e-10	-0.514773	3.89662	0.196095	0.779226	-0.600457	6.73084	1.2069e-05	0.000198841	Affected by sh-UNC5A only (MCF7)
EHF	-2.15101	5.01156	1.18249e-11	6.28222e-10	-0.0609029	5.60807	0.850315	0.987808	-0.326585	3.66737	0.103359	0.266212	Affected by sh-UNC5A only (MCF7)
RFTN2	-6.20368	1.86194	1.23875e-11	6.55733e-10	-0.15991	2.67675	0.769252	0.971035	-3.81378	-2.52852	0.0395212	0.136708	Affected by sh-UNC5A only (MCF7)
HSD17B13	8.69809	0.966451	1.30366e-11	6.8761e-10	0	-2.71672	1	1	-0.765414	1.7317	0.031343	0.11635	Affected by sh-UNC5A only (MCF7)
LINC00883	4.0353	2.00618	1.33623e-11	7.00395e-10	0.950323	-0.435416	0.305284	0.829965	-0.536465	2.84924	0.0422162	0.143344	Affected by sh-UNC5A only (MCF7)
SLC7A11	2.44797	5.84974	1.33745e-11	7.00395e-10	0.214844	4.1839	0.580586	0.92219	-0.709032	6.53529	4.32432e-08	1.2758e-06	Affected by sh-UNC5A only (MCF7)
ERBB4	2.18895	6.64832	1.3862e-11	7.23338e-10	0.0808128	5.13287	0.808563	0.980781	-0.152446	7.52995	0.301756	0.527372	Affected by sh-UNC5A only (MCF7)
SSFA2	-2.29139	8.93269	1.46979e-11	7.6424e-10	-0.288571	9.44273	0.421634	0.870646	-0.0724172	7.58248	0.552956	0.752622	Affected by sh-UNC5A only (MCF7)
LMO3	8.65156	0.925955	1.5351e-11	7.95376e-10	0	-2.71672	1	1	-2.74083	1.20812	3.31934e-09	1.22598e-07	-
GALNT4	2.13661	5.71842	1.6104e-11	8.31454e-10	1.02823	4.80719	0.00343858	0.210241	1.33321	7.47845	8.63795e-26	1.73504e-23	-
KLHL5	-2.33945	7.29886	1.65367e-11	8.508e-10	0.0797591	7.99058	0.81809	0.981452	-0.114973	5.88967	0.376389	0.601788	Affected by sh-UNC5A only (MCF7)
HYDIN	9.22472	1.44577	1.72223e-11	8.82972e-10	2.3729	-2.54295	0.243179	0.805957	-5.00466	1.5808	2.01039e-14	1.48132e-12	-
ZNF107	2.92641	5.77918	1.89253e-11	9.66906e-10	0.795497	4.03705	0.0729408	0.632948	-0.342527	6.67983	0.0275567	0.106249	Affected by sh-UNC5A only (MCF7)
APOL6	3.31554	2.67136	1.9202e-11	9.77635e-10	-0.0270046	0.250171	0.971675	1	-0.717392	3.41196	0.00198874	0.0143791	Affected by sh-UNC5A only (MCF7)
ARHGEF6	-3.12728	3.03027	2.25273e-11	1.14297e-09	0.246994	3.92426	0.524857	0.904132	0.735455	1.48186	0.16502	0.364412	Affected by sh-UNC5A only (MCF7)
PXDC1	-3.14377	3.01296	2.6572e-11	1.34353e-09	-0.63991	3.51883	0.126764	0.715382	-0.43782	0.84724	0.345271	0.57109	Affected by sh-UNC5A only (MCF7)
TEX15	5.13253	1.67555	2.87851e-11	1.45043e-09	2.07818	-0.88859	0.055435	0.600346	-0.539013	2.54532	0.0926595	0.247686	Affected by sh-UNC5A only (MCF7)
PLA2G3	-6.55882	0.824451	3.06442e-11	1.53357e-09	-2.19154	1.10318	0.0024129	0.174288	0.654269	-2.53004	0.674025	0.836792	Affected by sh-UNC5A only (MCF7)
TENM1	-6.55882	0.824451	3.06442e-11	1.53357e-09	-1.45493	1.26228	0.107276	0.687217	1.56491	-2.28983	0.263907	0.487425	Affected by sh-UNC5A only (MCF7)
IL20RA	4.07424	2.73647	3.17951e-11	1.58575e-09	-0.26014	-0.353946	0.78863	0.977923	0.296307	4.00263	0.114326	0.284901	Affected by sh-UNC5A only (MCF7)
BAGE	-3.73207	2.27822	3.23081e-11	1.60588e-09	-0.331422	2.95298	0.447562	0.88115	0.627571	0.197671	0.29933	0.524898	Affected by sh-UNC5A only (MCF7)
CITED2	-2.35635	6.06845	3.51068e-11	1.73567e-09	-0.224022	6.61552	0.518358	0.900555	0.106202	4.7601	0.500519	0.710535	Affected by sh-UNC5A only (MCF7)
LOXL2	-3.86612	1.9577	3.51562e-11	1.73567e-09	-0.454752	2.6105	0.325815	0.835215	0.48173	-0.263506	0.453677	0.671879	Affected by sh-UNC5A only (MCF7)
DTD1	-2.66725	5.94509	3.63228e-11	1.78725e-09	-0.574294	6.40556	0.125075	0.713888	0.647492	4.68277	0.000244083	0.00264523	Affected by sh-UNC5A only (MCF7)
MYPN	-3.8849	2.07256	4.44802e-11	2.18132e-09	0.270993	3.04906	0.531727	0.906423	-0.490617	-0.629059	0.485522	0.699334	Affected by sh-UNC5A only (MCF7)
SMC1B	-2.98953	2.88929	4.55229e-11	2.22501e-09	0.144597	3.71744	0.716901	0.957966	-0.15371	0.97837	0.733069	0.876109	Affected by sh-UNC5A only (MCF7)
ZNF257	4.33839	4.66051	5.02367e-11	2.44724e-09	-0.133641	1.17168	0.861619	0.989381	0.00742194	5.8286	0.960455	0.995093	Affected by sh-UNC5A only (MCF7)
HSPA2	3.71934	2.39941	5.44067e-11	2.64161e-09	0.0665354	-0.296418	0.939501	1	-0.667431	3.18766	0.0047945	0.0284277	Affected by sh-UNC5A only (MCF7)
SLC12A4	-2.32363	4.10759	5.97147e-11	2.88755e-09	-0.415951	4.57735	0.249405	0.805957	0.800179	3.24555	0.00324745	0.021083	Affected by sh-UNC5A only (MCF7)
ATP6V0A4	2.82205	4.08342	5.98659e-11	2.88755e-09	-0.640503	1.75206	0.275452	0.81742	-0.291062	4.97734	0.121721	0.296625	Affected by sh-UNC5A only (MCF7)
SCARNA1	-2.812	5.34902	7.0196e-11	3.3747e-09	-0.755015	5.7612	0.0658596	0.623694	1.63204	4.64241	2.39454e-07	6.0957e-06	-
GJC2	8.48384	0.774495	7.25898e-11	3.47838e-09	3.21378	-2.39006	0.110795	0.687217	-0.840993	1.49876	0.0303365	0.113548	Affected by sh-UNC5A only (MCF7)
NBL1	-2.81044	5.22388	8.32532e-11	3.97636e-09	-0.217492	5.86017	0.576856	0.921413	0.498472	3.75339	0.017894	0.0771931	Affected by sh-UNC5A only (MCF7)
ZNF569	2.56684	3.66126	8.43497e-11	4.01268e-09	-0.422676	1.63627	0.45291	0.883219	-0.0895254	4.6127	0.589857	0.780391	Affected by sh-UNC5A only (MCF7)
TMTC3	2.32463	8.73069	8.45609e-11	4.01268e-09	0.380992	7.25865	0.26635	0.814747	-0.615859	9.43649	9.11789e-06	0.000156369	Affected by sh-UNC5A only (MCF7)
ASPH	-2.06437	5.02934	8.74394e-11	4.13026e-09	0.17809	5.73019	0.580628	0.92219	0.0418971	3.93198	0.837256	0.934171	Affected by sh-UNC5A only (MCF7)
ZNF229	2.16905	6.23463	8.76021e-11	4.13026e-09	0.248302	4.81909	0.481355	0.891425	-0.243982	7.06942	0.0493068	0.160735	Affected by sh-UNC5A only (MCF7)
IGFL1	-3.16793	2.90947	9.11824e-11	4.28528e-09	-0.266801	3.57678	0.534477	0.907828	0.202032	1.03183	0.676079	0.837629	Affected by sh-UNC5A only (MCF7)
UBE2QL1	-5.32926	0.974858	9.49761e-11	4.44931e-09	-0.130318	1.84478	0.805504	0.979996	1.57409	-1.53238	0.11	0.277564	Affected by sh-UNC5A only (MCF7)
PUS7	-2.08175	7.46798	1.0107e-10	4.71969e-09	0.481498	8.33693	0.155381	0.741885	0.635783	6.67953	3.39336e-06	6.62541e-05	Affected by sh-UNC5A only (MCF7)
C2orf72	-2.85606	3.12961	1.11353e-10	5.18338e-09	-0.719052	3.56535	0.0709876	0.628985	0.00163696	1.40091	0.996758	1	Affected by sh-UNC5A only (MCF7)
FAM101B	-3.43977	2.53032	1.13274e-10	5.25614e-09	0.122608	3.40801	0.763037	0.970057	0.346136	0.529149	0.528241	0.733137	Affected by sh-UNC5A only (MCF7)
CTSH	2.06988	4.9986	1.22749e-10	5.67783e-09	-0.250507	3.4271	0.52945	0.906324	0.0826448	5.96837	0.551893	0.751804	Affected by sh-UNC5A only (MCF7)
PRKRIP1	-2.06228	5.98176	1.30133e-10	6.00046e-09	-0.693956	6.28873	0.050151	0.587929	0.518754	5.14257	0.00071875	0.00647423	Affected by sh-UNC5A only (MCF7)
ZNF100	2.12829	5.36847	1.30641e-10	6.00499e-09	0.534588	4.15021	0.172928	0.762599	-0.420125	6.11509	0.00138179	0.0107486	Affected by sh-UNC5A only (MCF7)
CD163L1	8.43033	0.725991	1.36617e-10	6.26005e-09	3.23419	-2.38729	0.109044	0.687217	-0.0621482	1.78033	0.855363	0.944656	Affected by sh-UNC5A only (MCF7)
CLSTN2	2.99515	4.42864	1.37179e-10	6.26624e-09	-0.644279	1.94192	0.276723	0.817734	-0.335058	5.32719	0.0199337	0.0833203	Affected by sh-UNC5A only (MCF7)
LOC100630923	-2.06068	5.96706	1.39752e-10	6.36394e-09	-0.690914	6.27478	0.0505567	0.588481	0.518946	5.12929	0.00079054	0.00697874	Affected by sh-UNC5A only (MCF7)
RASGRF1	-8.30649	0.461412	1.44405e-10	6.55546e-09	0.148991	1.46264	0.82129	0.981981	2.2371	-2.81988	0.273219	0.496372	Affected by sh-UNC5A only (MCF7)
MAP2	4.01522	2.78581	1.48427e-10	6.71723e-09	-0.724712	-0.432646	0.479064	0.891081	-0.85863	3.52129	4.32504e-05	0.00060169	Affected by sh-UNC5A only (MCF7)
LOC101927796	8.42314	0.720868	1.50776e-10	6.80254e-09	0	-2.71672	1	1	-0.640007	1.51879	0.084699	0.233621	Affected by sh-UNC5A only (MCF7)
CDK6	-2.42009	9.08609	1.51336e-10	6.80689e-09	-0.0655559	9.71744	0.865615	0.989622	-1.08112	7.22167	4.39138e-18	4.63243e-16	-
PEAK1	2.53458	4.37299	1.56223e-10	7.00519e-09	-0.111839	2.47705	0.823919	0.982139	-0.926941	4.98442	8.2704e-09	2.82678e-07	Affected by sh-UNC5A only (MCF7)
PODXL	2.03324	5.58242	1.68712e-10	7.54214e-09	0.933345	4.69141	0.00752038	0.304706	0.316105	6.67368	0.0119444	0.0568268	Affected by sh-UNC5A only (MCF7)
S100A6	-2.78252	5.0681	1.7107e-10	7.6243e-09	-0.191374	5.71455	0.631292	0.932494	0.0184554	3.36253	0.931995	0.980497	Affected by sh-UNC5A only (MCF7)
NOV	-6.37193	0.671561	1.74725e-10	7.7636e-09	-0.595637	1.34772	0.321805	0.832131	1.18831	-2.4055	0.418919	0.641261	Affected by sh-UNC5A only (MCF7)
DENND2C	2.07217	5.27985	1.75331e-10	7.767e-09	-0.0445332	3.79885	0.906895	1	-0.42184	6.01435	0.0026929	0.0182131	Affected by sh-UNC5A only (MCF7)
AKAP13	1.94766	6.3868	1.8016e-10	7.95691e-09	-0.263457	4.8993	0.437137	0.878889	-0.531458	7.05394	2.65125e-05	0.000393873	Affected by sh-UNC5A only (MCF7)
SNORA80A	-2.38771	10.3924	1.8073e-10	7.95811e-09	-0.622149	10.7829	0.177527	0.769912	0.399655	9.21077	0.00715372	0.0388644	Affected by sh-UNC5A only (MCF7)
IRAK1	-2.70197	7.76098	1.85446e-10	8.14129e-09	-0.614065	8.20965	0.132067	0.722846	0.219274	6.21361	0.12767	0.306789	Affected by sh-UNC5A only (MCF7)
NCF2	-6.389	0.651693	1.94354e-10	8.49737e-09	-0.0237418	1.60552	0.966383	1	-0.173637	-2.66766	0.9184	0.973982	Affected by sh-UNC5A only (MCF7)
WNT2B	3.96878	2.05231	1.94716e-10	8.49737e-09	-0.435285	-0.928919	0.657306	0.941461	-0.923409	2.74761	0.00142035	0.0109845	Affected by sh-UNC5A only (MCF7)
SNORA67	-2.22238	8.39738	1.96962e-10	8.56989e-09	-0.479263	8.82092	0.212073	0.796114	0.520802	7.42444	0.00972789	0.0489331	Affected by sh-UNC5A only (MCF7)
ADD3	-2.39708	7.06438	2.12574e-10	9.2218e-09	0.454701	7.96845	0.203034	0.785926	0.348139	5.84964	0.0224495	0.090958	Affected by sh-UNC5A only (MCF7)
DTX4	-3.02042	2.51352	2.13434e-10	9.2318e-09	0.115612	3.33537	0.776371	0.973417	-0.296597	0.536864	0.576935	0.770906	Affected by sh-UNC5A only (MCF7)
ESRRG	8.58105	0.858947	2.32874e-10	1.0043e-08	3.23419	-2.38729	0.109044	0.687217	0.239858	2.0801	0.526976	0.732273	Affected by sh-UNC5A only (MCF7)
FCN2	-8.51933	0.583018	2.37115e-10	1.01959e-08	-2.22708	0.893362	0.0275588	0.504484	0	-2.98948	1	1	Affected by sh-UNC5A only (MCF7)
PPP1R3D	2.15243	5.55683	2.41093e-10	1.03367e-08	0.574265	4.34051	0.136955	0.727335	0.0344579	6.52156	0.781485	0.904271	Affected by sh-UNC5A only (MCF7)
CLIC6	-5.77484	0.917282	2.47765e-10	1.05918e-08	0.0382194	1.84636	0.9436	1	-3.2745	-2.66668	0.0883548	0.239889	Affected by sh-UNC5A only (MCF7)
PLEKHS1	-4.38552	1.55148	2.50002e-10	1.06563e-08	-0.228506	2.31794	0.640439	0.936267	-2.23146	-1.73947	0.0458501	0.151795	Affected by sh-UNC5A only (MCF7)
LOC339862	-8.11291	0.249556	2.51567e-10	1.06919e-08	0.606925	1.52774	0.282152	0.821449	0	-2.98948	1	1	Affected by sh-UNC5A only (MCF7)
ANP32E	1.98416	6.67213	2.5477e-10	1.07968e-08	0.016548	5.29409	0.961637	1	-0.358488	7.42021	0.00350016	0.0223046	Affected by sh-UNC5A only (MCF7)
SNORD114-14	-4.99231	2.09523	2.78031e-10	1.17486e-08	-0.971874	2.63376	0.091788	0.664964	-0.377986	-1.34466	0.676811	0.837828	Affected by sh-UNC5A only (MCF7)
RAPH1	2.32536	5.92462	2.87403e-10	1.21098e-08	-0.0131894	4.24729	0.972883	1	-1.59548	6.31341	1.44638e-18	1.59461e-16	-
SCARNA3	-2.27679	5.61426	2.95945e-10	1.24339e-08	-0.345037	6.10432	0.286905	0.823614	0.546868	4.62173	0.0107222	0.0523366	Affected by sh-UNC5A only (MCF7)
VIM-AS1	8.45382	0.745267	3.69998e-10	1.55008e-08	2.3729	-2.54295	0.243179	0.805957	0.0286614	1.84543	0.935717	0.982626	Affected by sh-UNC5A only (MCF7)
RIMS2	2.20943	4.28878	3.73576e-10	1.56061e-08	-1.94493	2.07964	0.000307312	0.0484529	-0.197666	5.13965	0.180126	0.385446	-
KRT17	-2.9098	3.76679	3.87852e-10	1.61565e-08	-0.522736	4.28807	0.247024	0.805957	-0.302208	1.81965	0.406584	0.630065	Affected by sh-UNC5A only (MCF7)
MINOS1-NBL1	-2.64308	5.27243	4.04484e-10	1.68016e-08	-0.214896	5.88759	0.581054	0.92219	0.442945	3.91319	0.0252395	0.0991732	Affected by sh-UNC5A only (MCF7)
TGM1	-3.82386	2.48173	4.22394e-10	1.74959e-08	-2.40124	2.58756	3.99594e-06	0.00162757	-2.0455	-0.657282	0.0144103	0.0654377	-
ADCY1	2.60301	3.77243	4.5018e-10	1.85943e-08	0.334192	2.05939	0.507924	0.898512	0.197844	4.88286	0.28579	0.51017	Affected by sh-UNC5A only (MCF7)
ZNF532	-4.53285	1.50589	4.5699e-10	1.88226e-08	-1.18816	1.94264	0.0299158	0.514251	-0.384672	-1.46642	0.685832	0.844007	Affected by sh-UNC5A only (MCF7)
ONECUT2	2.95373	3.19926	4.69452e-10	1.92302e-08	-0.13135	1.0014	0.8402	0.986061	-0.0242655	4.22397	0.904442	0.968808	Affected by sh-UNC5A only (MCF7)
MID1	-2.89434	3.16744	4.69508e-10	1.92302e-08	0.205493	4.01223	0.627497	0.932009	-0.638736	1.11447	0.167742	0.368313	Affected by sh-UNC5A only (MCF7)
ECEL1	-5.19915	0.84911	4.97572e-10	2.03229e-08	-0.107074	1.7307	0.84658	0.986998	2.10096	-1.23885	0.0286	0.109152	Affected by sh-UNC5A only (MCF7)
HIST1H2BE	2.0448	5.78615	5.11743e-10	2.08436e-08	0.299686	4.50778	0.394164	0.857861	-0.0463442	6.68985	0.755145	0.888918	Affected by sh-UNC5A only (MCF7)
TUBB2B	-6.596	0.835456	5.29177e-10	2.1494e-08	1.4726	2.71572	0.00364179	0.215274	2.33348	-1.99129	0.0695786	0.204375	Affected by sh-UNC5A only (MCF7)
TSHR	-6.60258	0.926944	5.36381e-10	2.17264e-08	-0.138823	1.77054	0.809202	0.981121	1.86266	-2.18346	0.18631	0.393981	Affected by sh-UNC5A only (MCF7)
B4GALNT3	-2.88364	2.63903	5.65939e-10	2.28605e-08	0.785685	3.8259	0.0409239	0.563903	2.44463	2.55853	4.07466e-14	2.87244e-12	-
ACTG2	-5.05428	1.39459	6.21246e-10	2.50256e-08	0.108243	2.37211	0.822896	0.981988	1.47691	-1.08531	0.101553	0.263341	Affected by sh-UNC5A only (MCF7)
RASSF8	1.92262	6.2746	6.66882e-10	2.67904e-08	-0.209309	4.83123	0.544639	0.912121	-0.682947	6.87637	1.08534e-07	3.02555e-06	Affected by sh-UNC5A only (MCF7)
DSCAM-AS1	2.00818	8.13883	6.72787e-10	2.69537e-08	0.441853	6.96259	0.174741	0.763938	0.0832173	9.10431	0.546029	0.747076	Affected by sh-UNC5A only (MCF7)
CNN3	-3.48772	1.9644	6.75884e-10	2.70041e-08	-0.772364	2.46827	0.116783	0.698389	-0.0972041	-0.234372	0.876065	0.955467	Affected by sh-UNC5A only (MCF7)
KCNJ8	-2.35593	3.80218	7.3952e-10	2.94663e-08	-1.46856	3.9149	0.000148005	0.0271275	-1.45546	1.89517	3.70013e-05	0.000526339	-
TGFBI	-3.01846	3.11759	7.53452e-10	2.98889e-08	-0.202495	3.77748	0.606279	0.928198	0.833505	1.71452	0.0383776	0.134015	Affected by sh-UNC5A only (MCF7)
DNASE1L1	-2.02884	4.9236	7.56134e-10	2.98889e-08	-0.106207	5.47336	0.752486	0.966509	0.493975	4.10489	0.00991237	0.0495213	Affected by sh-UNC5A only (MCF7)
SLC7A2	2.46155	10.2249	7.56243e-10	2.98889e-08	1.07772	9.07108	0.0035147	0.211435	0.180318	11.3213	0.252878	0.474258	Affected by sh-UNC5A only (MCF7)
ZNF829	2.17376	4.09906	7.77645e-10	3.06522e-08	0.442369	2.79735	0.313901	0.829965	-0.0923793	4.99507	0.538956	0.741416	Affected by sh-UNC5A only (MCF7)
GGT6	-2.43426	3.44271	8.05214e-10	3.16538e-08	0.012075	4.13204	0.974245	1	1.0305	2.65599	0.000175685	0.00197479	-
NUCB2	2.0428	5.77263	8.11655e-10	3.18217e-08	0.076712	4.37017	0.833033	0.984268	0.17701	6.79114	0.145041	0.333605	Affected by sh-UNC5A only (MCF7)
SCARNA18	-3.25692	2.04823	8.40026e-10	3.28461e-08	-0.425585	2.65856	0.354186	0.842295	-0.0677108	0.0324614	0.908098	0.970581	Affected by sh-UNC5A only (MCF7)
PNMA2	-2.5513	3.16274	8.64021e-10	3.36945e-08	0.0952418	3.90848	0.800988	0.979496	-0.395433	1.4926	0.284043	0.508133	Affected by sh-UNC5A only (MCF7)
NRP1	-1.93589	7.35713	9.42212e-10	3.66463e-08	-0.214627	7.83445	0.511225	0.899505	-0.270985	6.20265	0.0538689	0.171266	Affected by sh-UNC5A only (MCF7)
TXNRD3NB	-2.64232	2.83802	9.96662e-10	3.86615e-08	-0.204012	3.45614	0.617504	0.931502	0.884412	1.79808	0.0116763	0.0558962	Affected by sh-UNC5A only (MCF7)
S100P	-4.47836	4.62669	1.04257e-09	4.03357e-08	-1.00298	5.09778	0.0682367	0.627229	-0.239308	1.28356	0.590717	0.781194	Affected by sh-UNC5A only (MCF7)
MDFI	-6.97928	1.18665	1.05863e-09	4.08492e-08	-1.25135	1.70548	0.0643892	0.619039	-2.4217	-2.81889	0.220367	0.437706	Affected by sh-UNC5A only (MCF7)
INHBB	-2.15412	5.33633	1.06454e-09	4.09696e-08	0.711034	6.36921	0.0383253	0.55585	0.260122	4.27969	0.137778	0.323272	Affected by sh-UNC5A only (MCF7)
MIR1291	-2.15744	9.10894	1.15956e-09	4.45094e-08	-0.570575	9.48117	0.122398	0.707036	-0.224378	7.79666	0.149095	0.339997	Affected by sh-UNC5A only (MCF7)
PTGER4	3.88532	1.66107	1.23854e-09	4.74169e-08	-0.842485	-1.25141	0.473665	0.890201	-1.59887	2.12052	8.57302e-07	1.95804e-05	-
ACSL4	2.33024	3.62024	1.26669e-09	4.83684e-08	0.233961	2.08415	0.65579	0.940997	-0.345861	4.41909	0.042532	0.144196	Affected by sh-UNC5A only (MCF7)
SNORD123	3.25507	3.59124	1.27601e-09	4.85979e-08	-0.715195	0.890998	0.353375	0.842111	-1.22113	4.17052	2.20658e-08	6.94316e-07	-
SNORA34	-2.15053	9.11491	1.28288e-09	4.87327e-08	-0.573321	9.48477	0.120721	0.706555	-0.227611	7.80678	0.14374	0.331678	Affected by sh-UNC5A only (MCF7)
SLITRK6	-2.48324	5.78742	1.29753e-09	4.91618e-08	-1.82057	5.81957	2.06639e-06	0.000946858	-2.29564	3.5727	3.66798e-22	5.22171e-20	-
MAP3K8	2.42108	3.71178	1.32453e-09	4.98328e-08	1.14781	2.64232	0.0158051	0.428483	1.45003	5.59319	3.48494e-24	5.87352e-22	-
CPNE7	-8.11863	0.293985	1.32537e-09	4.98328e-08	-0.462481	1.0219	0.474387	0.890462	4.75238	-2.0852	0.0070686	0.0385304	-
PCDHB13	5.42155	1.17291	1.32543e-09	4.98328e-08	-0.974489	-2.23483	0.565904	0.919235	-0.672377	1.95763	0.0419219	0.142688	Affected by sh-UNC5A only (MCF7)
UBA5	-1.9323	6.4984	1.35739e-09	5.09037e-08	-0.04099	7.05642	0.900825	0.999597	-0.480102	5.25678	0.000842824	0.00734437	Affected by sh-UNC5A only (MCF7)
ELOVL2-AS1	5.75825	1.49387	1.40223e-09	5.24511e-08	-3.32388	-2.37293	0.109511	0.687217	1.58031	3.60452	2.02637e-07	5.21768e-06	-
SLC30A2	-8.68554	0.716814	1.46047e-09	5.44908e-08	-1.12559	1.299	0.117561	0.699591	0	-2.98948	1	1	Affected by sh-UNC5A only (MCF7)
ZCWPW1	-2.32459	4.27255	1.47802e-09	5.50055e-08	-0.0655545	4.89764	0.854628	0.987821	0.220873	3.06923	0.422363	0.644756	Affected by sh-UNC5A only (MCF7)
LOC100506272	-7.93486	0.0834429	1.48935e-09	5.52868e-08	0.0106755	1.05067	0.987667	1	0	-2.98948	1	1	Affected by sh-UNC5A only (MCF7)
ATP2B4	2.41164	4.40985	1.51293e-09	5.60205e-08	-0.337786	2.51801	0.489488	0.89352	-0.576111	5.13493	0.00226369	0.0159426	Affected by sh-UNC5A only (MCF7)
ZNRF2	1.87691	6.4596	1.53544e-09	5.6576e-08	0.325633	5.32737	0.332309	0.839812	0.0886079	7.39884	0.502424	0.711311	Affected by sh-UNC5A only (MCF7)
FAR2	4.8584	1.64205	1.53565e-09	5.6576e-08	-1.82422	-1.94714	0.230938	0.805957	0.0207785	2.76591	0.948359	0.989012	Affected by sh-UNC5A only (MCF7)
QKI	-1.93337	6.43569	1.58493e-09	5.82454e-08	0.0830354	7.05653	0.802789	0.979496	-0.472825	5.19673	0.0027688	0.0186576	Affected by sh-UNC5A only (MCF7)
THRB	4.4086	3.55187	1.63846e-09	5.99278e-08	-0.971862	-0.203347	0.354844	0.842295	-0.73405	4.37425	0.000123187	0.00147452	Affected by sh-UNC5A only (MCF7)
ZNF701	2.29036	4.05847	1.64216e-09	5.99278e-08	-0.0873397	2.38401	0.854516	0.987821	-0.151373	4.94753	0.378424	0.604316	Affected by sh-UNC5A only (MCF7)
MAST4	2.64873	3.44178	1.64298e-09	5.99278e-08	-0.310562	1.38505	0.614512	0.930452	-0.0427738	4.43035	0.81952	0.924299	Affected by sh-UNC5A only (MCF7)
RORA	3.47264	2.56466	1.66938e-09	6.07399e-08	1.23022	0.662778	0.103831	0.687217	-0.672759	3.33967	0.0102257	0.0506383	Affected by sh-UNC5A only (MCF7)
GSTM4	-2.88798	2.70452	1.68127e-09	6.10209e-08	-0.149963	3.37925	0.72315	0.959544	0.301427	1.11721	0.50371	0.712512	Affected by sh-UNC5A only (MCF7)
ARHGAP32	2.03443	6.18658	1.72405e-09	6.24193e-08	-0.486525	4.52897	0.182184	0.773068	-0.716272	6.79837	2.09281e-08	6.65657e-07	Affected by sh-UNC5A only (MCF7)
TFPI	2.92112	3.78053	1.79136e-09	6.46662e-08	0.373835	1.81027	0.52414	0.903826	-0.453334	4.61838	0.0115258	0.0552989	Affected by sh-UNC5A only (MCF7)
NCKAP5	4.25022	2.07769	1.79494e-09	6.46662e-08	0.565895	-0.764737	0.596038	0.924662	0.0874077	3.23379	0.7213	0.868558	Affected by sh-UNC5A only (MCF7)
NINL	-1.97575	5.31174	2.02383e-09	7.27339e-08	-0.560878	5.65543	0.100984	0.682416	0.118825	4.32168	0.513075	0.720362	Affected by sh-UNC5A only (MCF7)
DEPDC1B	1.94214	5.79821	2.13634e-09	7.65896e-08	0.231929	4.56624	0.512921	0.899505	-0.391227	6.5208	0.00325823	0.0211302	Affected by sh-UNC5A only (MCF7)
S100A4	-3.841	2.06049	2.43719e-09	8.71624e-08	-0.854598	2.56043	0.0730687	0.632948	-0.9719	-0.739816	0.22096	0.43832	Affected by sh-UNC5A only (MCF7)
EDN1	-1.96911	4.38364	2.46576e-09	8.79215e-08	-0.293133	4.83699	0.390649	0.856439	0.0622165	3.3775	0.775913	0.900981	Affected by sh-UNC5A only (MCF7)
SRI	-2.05029	4.36473	2.47041e-09	8.79215e-08	0.0850728	5.0225	0.805907	0.979996	0.123561	3.32607	0.590506	0.781038	Affected by sh-UNC5A only (MCF7)
LEF1	5.46213	1.08785	2.63799e-09	9.36583e-08	1.07234	-1.92158	0.459246	0.88515	-1.00593	1.75724	0.0146013	0.066039	Affected by sh-UNC5A only (MCF7)
RAPGEF2	-1.85328	5.73376	2.64551e-09	9.36984e-08	-0.310812	6.15437	0.329938	0.838455	-0.368078	4.60449	0.0433102	0.146057	Affected by sh-UNC5A only (MCF7)
TSPAN3	-1.80665	6.63484	2.9746e-09	1.051e-07	0.0470062	7.21209	0.882732	0.99486	0.176179	5.80388	0.180904	0.386282	Affected by sh-UNC5A only (MCF7)
BEGAIN	-3.9686	1.29906	3.00836e-09	1.06037e-07	-0.642347	1.89737	0.246672	0.805957	0.159697	-1.03573	0.852878	0.942976	Affected by sh-UNC5A only (MCF7)
ADAMTSL3	4.2953	1.55809	3.09078e-09	1.08681e-07	0.756551	-1.15233	0.581391	0.922313	0.19803	2.75001	0.4365	0.656452	Affected by sh-UNC5A only (MCF7)
GATM	5.40057	1.15622	3.31978e-09	1.16454e-07	2.88159	-0.875628	0.023004	0.476423	0.0760368	2.27802	0.806468	0.91868	Affected by sh-UNC5A only (MCF7)
NAMPT	-1.87042	6.68457	3.42778e-09	1.19956e-07	0.237365	7.37389	0.482435	0.891598	-0.110854	5.65843	0.423284	0.645476	Affected by sh-UNC5A only (MCF7)
TSPEAR	4.86732	1.08845	3.49977e-09	1.22184e-07	-1.31124	-2.13648	0.408815	0.864626	-0.474998	1.93954	0.153458	0.346764	Affected by sh-UNC5A only (MCF7)
GPR156	-3.86355	1.34272	3.61075e-09	1.25759e-07	-0.206432	2.11318	0.682658	0.949045	-0.22155	-1.08146	0.783887	0.905692	Affected by sh-UNC5A only (MCF7)
SCARNA16	-3.68344	8.00736	3.71458e-09	1.29068e-07	-1.57375	8.25478	0.00596078	0.27747	0.973752	6.03357	0.00719539	0.0389496	Affected by sh-UNC5A only (MCF7)
MIR3651	-2.5055	9.88946	3.92821e-09	1.35984e-07	-0.467494	10.3677	0.276321	0.817488	-0.0824602	8.35416	0.619132	0.801826	Affected by sh-UNC5A only (MCF7)
SNORA84	-2.50589	9.88979	3.93215e-09	1.35984e-07	-0.467294	10.3682	0.2766	0.817699	-0.0810067	8.35487	0.625567	0.805802	Affected by sh-UNC5A only (MCF7)
LURAP1L	1.97945	4.67189	4.13942e-09	1.42815e-07	-0.422126	3.10091	0.315964	0.829965	-0.976856	5.16925	4.02845e-09	1.4585e-07	Affected by sh-UNC5A only (MCF7)
LINC01133	-7.93882	0.124685	4.22073e-09	1.45278e-07	-0.254581	0.938879	0.698344	0.95233	3.07445	-2.66828	0.126703	0.305382	Affected by sh-UNC5A only (MCF7)
WNT10A	-7.84318	0.0229226	4.53699e-09	1.55798e-07	-0.121025	0.905564	0.851059	0.987821	0	-2.98948	1	1	Affected by sh-UNC5A only (MCF7)
CFL2	-2.24482	4.70158	4.68715e-09	1.60579e-07	-0.164576	5.25818	0.655779	0.940997	-0.791816	3.0921	0.000820395	0.00719465	Affected by sh-UNC5A only (MCF7)
SNORA68	-2.25272	8.99118	5.26126e-09	1.79827e-07	-0.485596	9.40371	0.2438	0.805957	0.363897	7.90233	0.00948924	0.0479465	Affected by sh-UNC5A only (MCF7)
C17orf58	2.05325	4.12575	5.52316e-09	1.8834e-07	0.315109	2.85376	0.478537	0.890893	-0.45515	4.83405	0.00687723	0.0377292	Affected by sh-UNC5A only (MCF7)
PPFIA2	8.03279	0.374248	5.64038e-09	1.91891e-07	3.71942	-2.25447	0.0592706	0.607387	-0.927809	1.03394	0.0560951	0.176431	Affected by sh-UNC5A only (MCF7)
LCOR	1.91809	6.66391	5.74457e-09	1.94983e-07	-0.00288736	5.32178	0.993277	1	-0.960281	7.16521	7.1771e-10	2.87535e-08	Affected by sh-UNC5A only (MCF7)
MTMR1	-2.26317	5.21817	5.89033e-09	1.99469e-07	0.3387	6.03477	0.339181	0.840189	0.316457	4.10513	0.0971635	0.255691	Affected by sh-UNC5A only (MCF7)
WNT11	3.08162	2.2489	5.93912e-09	2.00657e-07	0.17767	0.125231	0.823736	0.982139	-1.05045	2.83847	0.00109125	0.00891919	-
FAM102B	2.00881	7.89305	6.15635e-09	2.07519e-07	0.0496784	6.50161	0.881405	0.99486	-0.277515	8.68425	0.0452696	0.150623	Affected by sh-UNC5A only (MCF7)
KIAA0754	2.61674	3.00297	6.23355e-09	2.09639e-07	0.602216	1.43495	0.337531	0.839812	-0.614378	3.72222	0.00205898	0.0147416	Affected by sh-UNC5A only (MCF7)
VIM	5.16121	0.879117	6.26817e-09	2.10321e-07	-3.17823	-2.39233	0.122484	0.707036	0.65673	2.31087	0.0241042	0.0959091	Affected by sh-UNC5A only (MCF7)
OPLAH	3.84682	1.55438	6.35026e-09	2.12589e-07	-0.397093	-1.20899	0.70905	0.954976	-0.35786	2.44294	0.252701	0.47423	Affected by sh-UNC5A only (MCF7)
TCEAL8	4.56033	3.65891	6.47087e-09	2.16133e-07	-4.35815	-0.730342	0.00370875	0.217354	0.0206846	4.82446	0.904062	0.968748	Affected by sh-UNC5A only (MCF7)
PTPRQ	3.67506	1.65102	7.06093e-09	2.35306e-07	-1.19772	-1.22555	0.285524	0.823331	-0.106713	2.65479	0.753969	0.888487	Affected by sh-UNC5A only (MCF7)
PPP1R3B	1.94457	5.77406	7.28292e-09	2.41979e-07	0.426857	4.63863	0.234629	0.805957	0.65154	7.04444	1.15787e-07	3.20336e-06	Affected by sh-UNC5A only (MCF7)
CPEB4	1.93983	5.23825	7.2942e-09	2.41979e-07	0.0620447	3.91127	0.872516	0.991537	-0.804705	5.79485	2.79376e-09	1.0477e-07	Affected by sh-UNC5A only (MCF7)
PLD1	-3.21711	2.06435	7.46334e-09	2.47031e-07	-0.347111	2.69275	0.454769	0.884387	0.703516	0.479019	0.192099	0.401305	Affected by sh-UNC5A only (MCF7)
SLC16A4	2.61532	3.30068	8.30393e-09	2.74235e-07	-0.86202	1.0711	0.18491	0.774493	-0.56182	4.04582	0.00771181	0.0410299	Affected by sh-UNC5A only (MCF7)
MGP	-3.76389	2.40767	8.65238e-09	2.85101e-07	-1.17814	2.80039	0.022971	0.476413	0.917668	0.480415	0.0999553	0.260845	Affected by sh-UNC5A only (MCF7)
TNFAIP2	-2.35101	3.1575	9.08759e-09	2.97851e-07	-0.571522	3.56877	0.151146	0.740562	-0.389656	1.65325	0.265814	0.489518	Affected by sh-UNC5A only (MCF7)
HIST1H3E	2.16031	4.77824	9.09138e-09	2.97851e-07	-0.541999	3.00096	0.227351	0.804258	0.194498	5.82537	0.175807	0.379768	Affected by sh-UNC5A only (MCF7)
CCDC170	1.74385	6.91785	9.10028e-09	2.97851e-07	-0.10408	5.66308	0.746816	0.965999	-0.368168	7.61094	0.00311995	0.0204732	Affected by sh-UNC5A only (MCF7)
ARHGAP4	-3.53968	3.33306	9.17066e-09	2.99486e-07	-1.43105	3.62625	0.00700533	0.29517	-0.77583	0.688762	0.155251	0.349738	Affected by sh-UNC5A only (MCF7)
FXYD5	-3.72459	1.62598	1.10854e-08	3.61213e-07	-0.504044	2.2589	0.339896	0.840358	-2.04494	-1.23136	0.0271144	0.104957	Affected by sh-UNC5A only (MCF7)
FBXL13	-3.46825	1.42223	1.13317e-08	3.67945e-07	0.164796	2.3321	0.728897	0.962698	1.13869	-0.0415747	0.0615321	0.188636	Affected by sh-UNC5A only (MCF7)
PLEKHM2	-1.87384	6.0384	1.13422e-08	3.67945e-07	-0.541756	6.36912	0.126947	0.715382	0.00725614	5.06869	0.963234	0.996497	Affected by sh-UNC5A only (MCF7)
ALKBH4	-2.41749	4.50237	1.14258e-08	3.69839e-07	-0.598638	4.92171	0.142723	0.731349	0.380987	3.30629	0.0966814	0.254879	Affected by sh-UNC5A only (MCF7)
ZNF273	1.84354	4.77014	1.14841e-08	3.70907e-07	0.197367	3.59516	0.627712	0.932009	-0.160071	5.57383	0.262046	0.485326	Affected by sh-UNC5A only (MCF7)
MLLT11	3.08999	2.16997	1.1754e-08	3.7879e-07	-0.272668	-0.117372	0.743339	0.965395	0.061142	3.22295	0.796777	0.913388	Affected by sh-UNC5A only (MCF7)
UROS	-2.10393	3.92872	1.19059e-08	3.82841e-07	-0.123432	4.49439	0.729623	0.962698	0.170039	2.88044	0.517275	0.723741	Affected by sh-UNC5A only (MCF7)
LOC286114	8.07983	0.413286	1.19785e-08	3.84334e-07	0	-2.71672	1	1	-0.974658	1.0584	0.0372665	0.131355	Affected by sh-UNC5A only (MCF7)
KLRG2	-2.7905	2.70544	1.20079e-08	3.84437e-07	-0.390955	3.27706	0.371742	0.849752	-0.503151	0.823122	0.296005	0.521298	Affected by sh-UNC5A only (MCF7)
NOP2	-1.7802	5.37415	1.21041e-08	3.86672e-07	0.237237	6.04988	0.461828	0.886856	1.36314	5.31437	1.36179e-20	1.78285e-18	-
SLC26A4-AS1	-4.38419	1.22554	1.27327e-08	4.0587e-07	-0.180713	2.00343	0.738701	0.964827	1.12476	-0.948657	0.179551	0.384982	Affected by sh-UNC5A only (MCF7)
LIN7A	1.9355	4.25845	1.30858e-08	4.1622e-07	-0.107393	2.85954	0.814496	0.981121	-0.301383	5.01282	0.0516482	0.165969	Affected by sh-UNC5A only (MCF7)
SNORA30	-3.29652	4.4155	1.31238e-08	4.16523e-07	-1.29225	4.71595	0.0165749	0.433927	0.817508	2.73709	0.0529686	0.169358	Affected by sh-UNC5A only (MCF7)
WISP2	-3.07846	3.14582	1.33718e-08	4.2348e-07	0.0991124	3.97859	0.810103	0.981121	0.591922	1.56056	0.167522	0.368107	Affected by sh-UNC5A only (MCF7)
RPS6KL1	-1.89337	4.34595	1.42612e-08	4.50672e-07	-0.123323	4.86721	0.729365	0.962698	1.13781	4.04847	1.95876e-08	6.31236e-07	-
DDX60L	4.19379	1.46235	1.45879e-08	4.60005e-07	2.86662	0.315185	0.00711719	0.297146	0.0790493	2.56884	0.775646	0.900981	Affected by sh-UNC5A only (MCF7)
GPATCH2	1.88289	6.51894	1.50072e-08	4.72213e-07	0.1078	5.25834	0.752128	0.966509	-0.802621	7.06797	2.86328e-09	1.07103e-07	Affected by sh-UNC5A only (MCF7)
PDAP1	-2.00871	5.21319	1.50437e-08	4.72346e-07	-0.479401	5.59964	0.169918	0.757529	0.799071	4.59236	9.05428e-06	0.000155516	Affected by sh-UNC5A only (MCF7)
DRAM1	2.16833	5.04539	1.55614e-08	4.87558e-07	0.00999915	3.50612	0.981657	1	-0.416251	5.80027	0.00182686	0.0134339	Affected by sh-UNC5A only (MCF7)
TGFBR2	-3.08851	2.10311	1.56645e-08	4.89741e-07	-0.119681	2.81457	0.790845	0.978353	-0.703947	-0.0552934	0.246573	0.46742	Affected by sh-UNC5A only (MCF7)
SLC24A3	4.82606	2.6146	1.57272e-08	4.90656e-07	-0.577852	-1.10946	0.66273	0.942501	-0.0522543	3.72656	0.806783	0.918753	Affected by sh-UNC5A only (MCF7)
B3GNT3	-2.42793	3.06176	1.60207e-08	4.98749e-07	0.497434	4.01748	0.185897	0.774884	0.922651	2.21991	0.00586787	0.0333516	Affected by sh-UNC5A only (MCF7)
PPL	-2.08079	6.72314	1.66214e-08	5.16355e-07	-0.829211	6.98883	0.0281109	0.505921	-0.219867	5.47775	0.17505	0.37856	Affected by sh-UNC5A only (MCF7)
AURKA	1.77531	6.634	1.83792e-08	5.69756e-07	-0.250007	5.28426	0.457686	0.88515	-0.190461	7.41452	0.126456	0.305361	Affected by sh-UNC5A only (MCF7)
PLEKHG4	-1.98193	4.33306	1.86199e-08	5.75998e-07	-0.577171	4.6772	0.164557	0.75119	0.119201	3.34711	0.58404	0.776521	Affected by sh-UNC5A only (MCF7)
TMEM163	-8.15738	0.217729	1.89778e-08	5.85835e-07	-0.602696	0.981278	0.411327	0.86513	4.53936	-2.18435	0.011518	0.0552827	Affected by sh-UNC5A only (MCF7)
ID1	-2.2227	4.55461	1.90785e-08	5.87705e-07	-1.26501	4.70931	0.00132364	0.118758	-0.989745	2.89188	0.000187386	0.00209264	Affected by sh-UNC5A only (MCF7)
GPER1	2.57538	3.14066	1.91918e-08	5.89072e-07	-0.0938932	1.2463	0.884883	0.995427	-1.08061	3.68739	3.79178e-06	7.27734e-05	-
MUC1	2.95515	2.36171	1.92032e-08	5.89072e-07	-0.00468547	0.244029	0.994866	1	-1.19695	2.89789	2.25378e-06	4.63496e-05	-
DMD	-3.94222	1.15855	1.92743e-08	5.90018e-07	-3.27221	1.19141	8.77794e-06	0.00299328	2.31506	0.128429	0.0201164	0.0838689	-
NSDHL	-1.82626	5.04773	1.94986e-08	5.95642e-07	0.0257798	5.62479	0.938664	1	0.483096	4.37805	0.00732118	0.0394961	Affected by sh-UNC5A only (MCF7)
ME3	-3.85109	1.48593	1.97616e-08	6.01698e-07	0.466093	2.56559	0.344011	0.842111	-1.20043	-1.2853	0.167005	0.367454	Affected by sh-UNC5A only (MCF7)
DDIT4	-2.04718	5.92761	1.97789e-08	6.01698e-07	-1.15022	6.07896	0.00151747	0.128616	-1.46052	4.25722	2.75361e-14	1.97922e-12	-
ITGB8	-3.11946	3.48093	2.04122e-08	6.19676e-07	0.336954	4.42275	0.35697	0.842295	-0.702881	1.18503	0.189486	0.398227	Affected by sh-UNC5A only (MCF7)
ZNF277	-1.78594	6.59111	2.05018e-08	6.2111e-07	0.185501	7.23324	0.577653	0.921413	-0.308554	5.53851	0.0247373	0.0976052	Affected by sh-UNC5A only (MCF7)
FAM126A	2.00145	3.92946	2.10061e-08	6.35077e-07	0.770101	2.96247	0.0748286	0.633279	0.272233	4.98029	0.0793385	0.223505	Affected by sh-UNC5A only (MCF7)
ARHGEF17	-2.33079	4.02544	2.17613e-08	6.56554e-07	-0.774614	4.36418	0.0521806	0.588481	-0.0607134	2.67549	0.8182	0.924019	Affected by sh-UNC5A only (MCF7)
SAMD4A	-1.74805	5.89432	2.19561e-08	6.59985e-07	-0.00280881	6.43335	0.993014	1	-0.144137	4.94846	0.353475	0.57943	Affected by sh-UNC5A only (MCF7)
MB21D2	-1.77752	6.33797	2.1965e-08	6.59985e-07	-0.351487	6.7182	0.273986	0.815396	-0.166113	5.35818	0.240006	0.460088	Affected by sh-UNC5A only (MCF7)
SH3TC1	-2.92037	2.04003	2.22916e-08	6.67781e-07	-0.341916	2.65251	0.457564	0.88515	0.187226	0.418156	0.724178	0.870235	Affected by sh-UNC5A only (MCF7)
MXRA7	-3.88386	1.59828	2.23155e-08	6.67781e-07	0.143546	2.50767	0.765059	0.9702	-0.317104	-0.945343	0.686293	0.844189	Affected by sh-UNC5A only (MCF7)
SPEG	-8.01	0.0916396	2.24573e-08	6.70656e-07	-0.273911	0.982101	0.701357	0.952657	8.33931	0.556033	6.63925e-14	4.54913e-12	-
GNAI1	4.40206	1.28653	2.25953e-08	6.73403e-07	0.399634	-1.47643	0.725709	0.961012	-0.586928	2.09393	0.0926691	0.247686	Affected by sh-UNC5A only (MCF7)
SLC7A5	-1.7923	5.97922	2.31912e-08	6.89763e-07	1.37297	7.37816	3.82153e-05	0.00903791	2.10039	6.47168	9.42278e-47	6.90831e-44	-
FIGN	-4.28823	1.11374	2.34453e-08	6.95908e-07	-0.512934	1.76472	0.336759	0.839812	-0.961087	-1.74094	0.375181	0.600642	Affected by sh-UNC5A only (MCF7)
ZMAT1	3.31432	1.97011	2.42473e-08	7.1826e-07	0.186421	-0.314473	0.849257	0.987644	-0.586578	2.74434	0.0294016	0.111227	Affected by sh-UNC5A only (MCF7)
C6orf211	2.08256	9.68578	2.43945e-08	7.21161e-07	-0.0637171	8.17797	0.857592	0.988388	-0.677063	10.3248	2.02856e-06	4.23112e-05	Affected by sh-UNC5A only (MCF7)
SPNS2	-4.22448	1.04422	2.45911e-08	7.25511e-07	0.122875	2.00974	0.816484	0.981121	4.42823	1.59407	3.91044e-17	3.77229e-15	-
SNORA56	-2.27346	3.54956	2.46442e-08	7.25618e-07	0.200518	4.31649	0.627794	0.932009	1.88172	3.50906	8.04886e-17	7.37628e-15	-
KIAA2022	2.44207	3.2081	2.52358e-08	7.41549e-07	-1.10434	1.0602	0.112709	0.69033	-0.909145	3.78781	9.95687e-05	0.00122247	Affected by sh-UNC5A only (MCF7)
PCDHB3	-3.35851	1.4101	2.61667e-08	7.67365e-07	-0.133886	2.16705	0.788988	0.977923	-0.629596	-0.817165	0.381428	0.607333	Affected by sh-UNC5A only (MCF7)
PPM1E	2.03273	5.39727	2.66051e-08	7.78663e-07	0.184801	4.0568	0.645975	0.937691	-0.11602	6.26461	0.356185	0.58192	Affected by sh-UNC5A only (MCF7)
AMOTL2	-1.88203	6.14304	2.72087e-08	7.94742e-07	-0.618273	6.44605	0.0700185	0.628985	-0.208145	5.06247	0.166348	0.366846	Affected by sh-UNC5A only (MCF7)
VDR	2.29173	3.24436	2.79531e-08	8.14864e-07	0.731363	2.02204	0.15968	0.744717	0.161026	4.27941	0.362505	0.588396	Affected by sh-UNC5A only (MCF7)
PDZRN3	3.62649	1.86476	2.88027e-08	8.37963e-07	0.170564	-0.638986	0.865306	0.989601	-0.153135	2.85504	0.574213	0.768922	Affected by sh-UNC5A only (MCF7)
RPL3	-1.77307	7.49332	2.89207e-08	8.39732e-07	-0.467283	7.83	0.184921	0.774493	0.747726	7.01835	9.85434e-09	3.32936e-07	Affected by sh-UNC5A only (MCF7)
ADAMTS19	2.14896	3.87555	3.01738e-08	8.72903e-07	0.111254	2.41335	0.817278	0.981228	-0.0457322	4.78982	0.776188	0.901056	Affected by sh-UNC5A only (MCF7)
CENPF	1.76456	7.33086	3.01822e-08	8.72903e-07	-0.0302979	6.09296	0.925233	1	-0.255422	8.07968	0.0393017	0.136352	Affected by sh-UNC5A only (MCF7)
COL22A1	-7.57494	-0.248981	3.03672e-08	8.76523e-07	-1.20814	0.278845	0.247967	0.805957	6.81378	-0.751176	1.43461e-06	3.09193e-05	-
SHH	4.6168	0.868406	3.04888e-08	8.78304e-07	2.56199	-0.841887	0.0194692	0.453953	2.05569	3.27837	1.47303e-17	1.48959e-15	-
MECOM	3.9596	2.62702	3.07472e-08	8.8371e-07	-3.07741	-0.984527	0.0246807	0.487672	0.207071	3.83458	0.284071	0.508133	Affected by sh-UNC5A only (MCF7)
SPTB	-3.10135	2.8576	3.0797e-08	8.8371e-07	-0.733615	3.33052	0.109682	0.687217	0.518798	1.2158	0.245509	0.466472	Affected by sh-UNC5A only (MCF7)
PKIB	-1.73321	6.82225	3.11064e-08	8.90847e-07	1.21014	8.09295	0.000472209	0.0641111	0.950092	6.5087	3.3158e-14	2.36017e-12	Affected by sh-UNC5A only (MCF7)
SEMA3D	-6.22683	0.573223	3.14156e-08	8.96203e-07	-0.359617	1.30643	0.618187	0.931502	-2.41074	-2.81934	0.221596	0.43832	Affected by sh-UNC5A only (MCF7)
SKAP2	1.7459	5.27741	3.14157e-08	8.96203e-07	0.0319357	4.09094	0.931339	1	-0.549957	5.88994	4.06118e-05	0.000569847	Affected by sh-UNC5A only (MCF7)
MITF	4.06803	1.51377	3.20472e-08	9.12443e-07	1.80258	-0.440282	0.0749478	0.633279	0.2853	2.73945	0.32265	0.549107	Affected by sh-UNC5A only (MCF7)
TMEM154	2.26112	3.83955	3.27353e-08	9.30228e-07	-0.477867	2.02249	0.350047	0.842111	-0.110778	4.74114	0.570858	0.76695	Affected by sh-UNC5A only (MCF7)
LOC441666	-4.74621	0.432816	3.33524e-08	9.4593e-07	0.831815	1.79587	0.118988	0.703504	-1.56889	-2.40384	0.278754	0.502196	Affected by sh-UNC5A only (MCF7)
ANKRD6	2.95474	2.00883	3.36576e-08	9.52744e-07	0.121782	-0.00931339	0.883668	0.995332	0.147223	3.09152	0.554768	0.754108	Affected by sh-UNC5A only (MCF7)
NT5E	-4.29939	1.15888	3.38432e-08	9.56151e-07	-0.0192123	2.00364	0.971948	1	-0.428171	-1.59654	0.644064	0.818268	Affected by sh-UNC5A only (MCF7)
SFMBT2	2.06654	4.08327	3.41622e-08	9.63309e-07	0.412582	2.84531	0.357501	0.842295	-0.724619	4.68679	1.48465e-05	0.000237398	Affected by sh-UNC5A only (MCF7)
ATXN7L3B	1.93404	8.81224	3.47744e-08	9.78297e-07	-0.00969631	7.45063	0.976599	1	-0.501427	9.49164	0.000256855	0.00276727	Affected by sh-UNC5A only (MCF7)
RPS15A	-1.73976	7.11753	3.48272e-08	9.78297e-07	-0.532769	7.41998	0.109753	0.687217	0.559736	6.55329	7.52797e-06	0.000133635	Affected by sh-UNC5A only (MCF7)
MAPK15	-4.23372	1.52216	3.51348e-08	9.8505e-07	-0.823068	2.08962	0.157318	0.744116	-0.723467	-1.34416	0.448758	0.667502	Affected by sh-UNC5A only (MCF7)
SNORA71A	-2.7011	8.27517	3.64336e-08	1.01951e-06	-0.818094	8.64888	0.0643902	0.619039	-0.253674	6.49213	0.188932	0.397577	Affected by sh-UNC5A only (MCF7)
GNA15	-4.94297	0.932834	3.69019e-08	1.03065e-06	-1.31909	1.3879	0.0580178	0.607387	-1.11656	-2.18164	0.370394	0.596299	Affected by sh-UNC5A only (MCF7)
SNORA64	-2.34681	7.01554	3.83021e-08	1.06773e-06	-0.831056	7.33106	0.0575059	0.607387	0.571982	5.97306	0.00025426	0.00274735	Affected by sh-UNC5A only (MCF7)
GCNT1	1.81041	4.92855	3.96261e-08	1.10254e-06	0.453277	3.91491	0.236683	0.805957	-1.05511	5.36865	2.44716e-12	1.37481e-10	-
FGFR2	-1.73284	4.76663	4.11851e-08	1.14375e-06	0.322334	5.47632	0.327595	0.836446	0.19647	4.01121	0.311196	0.537008	Affected by sh-UNC5A only (MCF7)
LAPTM4B	-1.80337	6.8495	4.21368e-08	1.16796e-06	0.383757	7.60339	0.250313	0.805957	0.294515	6.085	0.0259366	0.101334	Affected by sh-UNC5A only (MCF7)
BMP7	-1.67588	6.77845	4.25001e-08	1.17581e-06	-0.135335	7.23865	0.677058	0.946455	0.0522499	5.98243	0.712785	0.862269	Affected by sh-UNC5A only (MCF7)
PPFIA4	-3.63349	1.2727	4.27708e-08	1.18107e-06	-0.577517	1.85911	0.268624	0.814747	1.11734	-0.321767	0.10699	0.272206	Affected by sh-UNC5A only (MCF7)
IREB2	1.75952	7.00354	4.48133e-08	1.23515e-06	0.19192	5.88404	0.56062	0.918319	-0.577274	7.61285	1.85548e-05	0.000289128	Affected by sh-UNC5A only (MCF7)
CASC5	2.00699	7.12697	4.91565e-08	1.35231e-06	0.0233027	5.7215	0.948178	1	-0.43004	7.85023	0.00118465	0.00952329	Affected by sh-UNC5A only (MCF7)
ZNF543	1.90828	4.05697	4.96407e-08	1.36307e-06	-0.430899	2.53922	0.3516	0.842111	0.216533	5.05938	0.16643	0.366916	Affected by sh-UNC5A only (MCF7)
SLC4A8	1.95291	4.07991	4.97584e-08	1.36375e-06	-0.762951	2.39498	0.109093	0.687217	-0.436207	4.77635	0.00737761	0.0396983	Affected by sh-UNC5A only (MCF7)
PAQR7	-2.30342	3.15163	5.1303e-08	1.39882e-06	-0.476571	3.60232	0.242924	0.805957	-0.647697	1.57713	0.0923752	0.247261	Affected by sh-UNC5A only (MCF7)
KIAA1045	6.19828	5.05044	5.13195e-08	1.39882e-06	-2.77373	-0.816808	0.0683613	0.627229	-0.730036	5.94229	8.79848e-07	1.99093e-05	Affected by sh-UNC5A only (MCF7)
ZIC5	3.76917	1.76941	5.13241e-08	1.39882e-06	2.19012	0.396976	0.0128101	0.398206	-0.0233606	2.81728	0.934745	0.982168	Affected by sh-UNC5A only (MCF7)
AIM1	1.9082	7.60779	5.25054e-08	1.42836e-06	-0.383893	6.09123	0.256143	0.808036	-0.954729	8.11027	6.02282e-13	3.67969e-11	Affected by sh-UNC5A only (MCF7)
C12orf56	-4.10498	1.15429	5.44315e-08	1.47782e-06	0.397163	2.20619	0.447581	0.88115	-2.07922	-1.81738	0.0609683	0.187456	Affected by sh-UNC5A only (MCF7)
PRC1	1.75213	7.6837	5.45249e-08	1.47782e-06	-0.150526	6.39703	0.642652	0.937058	0.174393	8.64191	0.179676	0.385062	Affected by sh-UNC5A only (MCF7)
SNORA43	-2.27374	11.6077	5.52494e-08	1.49469e-06	-0.810064	11.9106	0.0603281	0.607387	0.136759	10.3772	0.412691	0.635512	Affected by sh-UNC5A only (MCF7)
LPGAT1	1.85574	7.27859	5.56296e-08	1.5022e-06	0.435713	6.21639	0.196897	0.780088	0.116677	8.22938	0.347836	0.573456	Affected by sh-UNC5A only (MCF7)
FSD2	5.92888	0.725165	5.6975e-08	1.53571e-06	-2.23332	-2.55538	0.272609	0.814747	-1.22443	1.29795	0.00956787	0.0482606	-
ZNF10	2.46376	2.7016	5.79213e-08	1.55835e-06	0.276412	1.10339	0.666886	0.944332	-0.471689	3.4488	0.069559	0.204375	Affected by sh-UNC5A only (MCF7)
METTL7A	2.04151	5.97768	5.87709e-08	1.57831e-06	-1.07226	4.11504	0.00960552	0.34911	-0.394963	6.719	0.00155426	0.0118329	Affected by sh-UNC5A only (MCF7)
PDE9A	-1.9017	3.99137	5.91689e-08	1.58609e-06	-0.666406	4.28103	0.0735915	0.633261	-0.46471	2.79421	0.111264	0.279743	Affected by sh-UNC5A only (MCF7)
SECISBP2L	1.93206	7.14084	5.95764e-08	1.5941e-06	-0.198437	5.68816	0.576861	0.921413	-0.649121	7.75943	1.53766e-07	4.0698e-06	Affected by sh-UNC5A only (MCF7)
SCHIP1	-2.32201	2.89872	5.97534e-08	1.59593e-06	-0.686782	3.27168	0.111013	0.687596	-0.55969	1.35739	0.14844	0.338872	Affected by sh-UNC5A only (MCF7)
EFEMP1	-1.93661	5.0681	6.19178e-08	1.65073e-06	-0.217254	5.54709	0.506557	0.897913	-0.423645	3.84945	0.0745385	0.214054	Affected by sh-UNC5A only (MCF7)
AC093375.1	7.72708	0.112119	6.25911e-08	1.66565e-06	2.3729	-2.54295	0.243179	0.805957	0.206217	1.24612	0.630297	0.808861	Affected by sh-UNC5A only (MCF7)
LYN	-2.83314	3.16519	6.29386e-08	1.66974e-06	-0.265368	3.76843	0.52432	0.903826	-0.740151	1.11106	0.124743	0.302354	Affected by sh-UNC5A only (MCF7)
BARX2	7.74774	0.130443	6.29725e-08	1.66974e-06	4.44677	-2.00409	0.0181379	0.449453	0.630796	1.50814	0.0958471	0.253507	Affected by sh-UNC5A only (MCF7)
HNMT	-2.44175	2.64246	6.35277e-08	1.68142e-06	-0.508057	3.09737	0.241117	0.805957	0.219526	1.38148	0.573683	0.768522	Affected by sh-UNC5A only (MCF7)
TWIST1	3.80613	1.679	6.36784e-08	1.68237e-06	-0.126223	-0.969707	0.906211	1	-1.03397	2.29572	0.0020296	0.0146169	-
TBC1D9	2.00063	8.94201	6.53443e-08	1.72328e-06	0.418011	7.75442	0.224306	0.803335	-0.104249	9.81293	0.455803	0.673697	Affected by sh-UNC5A only (MCF7)
IQCJ-SCHIP1	-2.30076	2.88267	6.61348e-08	1.741e-06	-0.697014	3.24764	0.105135	0.687217	-0.560557	1.35774	0.145757	0.334781	Affected by sh-UNC5A only (MCF7)
EEF1G	-1.99056	6.13108	6.68648e-08	1.75706e-06	-0.361505	6.56555	0.320215	0.831924	0.676574	5.44527	3.54273e-06	6.8804e-05	Affected by sh-UNC5A only (MCF7)
NFAT5	2.07991	5.84684	6.71529e-08	1.76147e-06	0.309287	4.53626	0.41405	0.866318	-1.30276	6.27087	1.82164e-12	1.04339e-10	-
ZCCHC14	1.82024	5.06077	6.75588e-08	1.76896e-06	0.182807	3.89681	0.639523	0.935742	-1.20394	5.45628	9.62916e-12	5.03253e-10	-
PTPRG	1.75187	5.32379	6.7722e-08	1.77007e-06	0.100884	4.16392	0.783264	0.975123	-0.30585	6.04302	0.0168728	0.0738965	Affected by sh-UNC5A only (MCF7)
CPM	-2.93537	1.93239	6.82068e-08	1.77957e-06	-0.647565	2.40424	0.187409	0.775527	0.883591	0.688878	0.0728911	0.210934	Affected by sh-UNC5A only (MCF7)
SNORA52	-2.70424	4.77688	7.05606e-08	1.83771e-06	-0.981685	5.10168	0.0412921	0.565299	0.153332	3.2115	0.522927	0.729214	Affected by sh-UNC5A only (MCF7)
EML5	3.03829	2.30028	7.33048e-08	1.90579e-06	0.460401	0.319787	0.621385	0.931502	-0.408935	3.1381	0.0872918	0.238609	Affected by sh-UNC5A only (MCF7)
SLC22A18AS	4.94821	0.632007	7.6108e-08	1.97517e-06	-3.03847	-2.41157	0.13559	0.724811	-0.489492	1.45243	0.212017	0.428351	Affected by sh-UNC5A only (MCF7)
CMYA5	2.15791	3.56158	7.70438e-08	1.99592e-06	-0.27363	1.9172	0.601605	0.926771	-1.31232	3.97767	5.80773e-10	2.34597e-08	-
RYR1	-3.03326	2.71103	7.89762e-08	2.04238e-06	-0.615906	3.22371	0.188602	0.775527	0.212896	0.964919	0.6608	0.828926	Affected by sh-UNC5A only (MCF7)
NAP1L2	2.65193	2.47959	8.14641e-08	2.10301e-06	-0.724085	0.318079	0.358224	0.84258	-0.963722	3.05814	5.99702e-05	0.000797228	Affected by sh-UNC5A only (MCF7)
TRNP1	-3.11333	1.75774	8.16103e-08	2.10308e-06	-0.232745	2.44964	0.631963	0.932898	0.850016	0.379054	0.134599	0.318377	Affected by sh-UNC5A only (MCF7)
MME	-2.41448	3.20747	8.19408e-08	2.10642e-06	-0.118505	3.82032	0.766848	0.97028	-0.292877	1.69316	0.409374	0.63251	Affected by sh-UNC5A only (MCF7)
MEGF9	2.01046	6.25241	8.20274e-08	2.10642e-06	-0.448765	4.62773	0.232111	0.805957	-0.44838	6.96738	0.00364418	0.0230421	Affected by sh-UNC5A only (MCF7)
SIGMAR1	-2.74851	2.76927	8.22025e-08	2.10723e-06	0.0795829	3.55851	0.857857	0.988388	-0.029992	1.13146	0.94672	0.988026	Affected by sh-UNC5A only (MCF7)
HNRNPA3	2.16343	4.46651	8.31899e-08	2.12882e-06	0.029515	2.94335	0.949517	1	-0.84186	5.04852	5.77475e-07	1.36353e-05	Affected by sh-UNC5A only (MCF7)
ATP5J2-PTCD1	-1.96285	8.68046	8.37792e-08	2.14017e-06	-0.124109	9.20236	0.754148	0.966968	0.953489	8.18781	3.84209e-09	1.40141e-07	Affected by sh-UNC5A only (MCF7)
GALNT18	-2.98567	2.31624	8.6693e-08	2.21075e-06	-0.396102	2.88304	0.399369	0.859933	1.25081	1.24449	0.00658518	0.036481	-
RAB29	1.86726	4.21573	8.74791e-08	2.22692e-06	0.0649214	2.95752	0.880062	0.994631	-0.117016	5.04126	0.473443	0.689964	Affected by sh-UNC5A only (MCF7)
CXCR4	2.95412	1.96083	9.24454e-08	2.34927e-06	-0.367705	-0.254932	0.662705	0.942501	0.0708242	3.00547	0.766538	0.895831	Affected by sh-UNC5A only (MCF7)
WNT6	-5.45789	0.532234	9.411e-08	2.38743e-06	-1.04059	1.09595	0.144134	0.732053	-3.26439	-2.66713	0.0891295	0.240815	Affected by sh-UNC5A only (MCF7)
BAGE4	-1.94674	4.75569	9.48973e-08	2.3991e-06	-0.0529175	5.32573	0.887353	0.995884	0.0121398	3.73723	0.953248	0.991671	Affected by sh-UNC5A only (MCF7)
BAGE5	-1.94674	4.75569	9.48973e-08	2.3991e-06	-0.0529175	5.32573	0.887353	0.995884	0.0121398	3.73723	0.953248	0.991671	Affected by sh-UNC5A only (MCF7)
BAGE2	-1.95496	4.77351	9.75204e-08	2.45694e-06	-0.0642528	5.33984	0.863486	0.989391	0.010309	3.74754	0.960301	0.995093	Affected by sh-UNC5A only (MCF7)
BAGE3	-1.95496	4.77351	9.75204e-08	2.45694e-06	-0.0642528	5.33984	0.863486	0.989391	0.010309	3.74754	0.960301	0.995093	Affected by sh-UNC5A only (MCF7)
THEGL	-3.2195	1.38331	9.96095e-08	2.50527e-06	0.528082	2.45776	0.298596	0.828589	1.12914	0.111447	0.0966646	0.254879	Affected by sh-UNC5A only (MCF7)
SH3TC2	-2.10782	3.74279	1.01624e-07	2.55156e-06	-0.648057	4.07299	0.0901043	0.660306	-0.849408	2.2321	0.00783368	0.0414825	Affected by sh-UNC5A only (MCF7)
ARHGAP11A	1.7422	6.60091	1.08535e-07	2.72044e-06	0.201351	5.49813	0.563491	0.918319	-0.280694	7.33243	0.0236813	0.0946673	Affected by sh-UNC5A only (MCF7)
RARG	-1.61308	6.28961	1.09312e-07	2.73093e-06	-0.992054	6.38931	0.00326951	0.205834	-1.06353	5.07707	5.89841e-11	2.73698e-09	-
CYP1B1	1.66554	7.67371	1.09467e-07	2.73093e-06	0.842908	7.00913	0.0106266	0.364737	0.0205131	8.53207	0.881654	0.956989	Affected by sh-UNC5A only (MCF7)
OAS1	3.70063	1.58629	1.09513e-07	2.73093e-06	-0.111202	-0.96533	0.918891	1	-0.44612	2.42024	0.171457	0.373895	Affected by sh-UNC5A only (MCF7)
KIF1A	-3.11564	3.25592	1.11765e-07	2.78236e-06	-0.686661	3.73916	0.0984693	0.675014	-0.46825	1.09813	0.392744	0.616971	Affected by sh-UNC5A only (MCF7)
PURB	1.76493	8.3109	1.12193e-07	2.78829e-06	0.231824	7.20889	0.481545	0.891425	-0.285846	9.0466	0.0705652	0.206255	Affected by sh-UNC5A only (MCF7)
BDH2	2.50997	3.19505	1.14034e-07	2.82924e-06	-0.817267	1.08723	0.226575	0.803969	0.0282062	4.18679	0.877966	0.956581	Affected by sh-UNC5A only (MCF7)
CD36	3.93587	1.09688	1.17057e-07	2.89353e-06	-0.0721885	-1.48415	0.948221	1	0.297617	2.29492	0.328032	0.553947	Affected by sh-UNC5A only (MCF7)
SNORA49	-1.79595	8.43609	1.17133e-07	2.89353e-06	-0.690311	8.6884	0.0529583	0.588481	-0.0143228	7.51287	0.927542	0.97897	Affected by sh-UNC5A only (MCF7)
QPCT	2.78104	2.42551	1.17217e-07	2.89353e-06	0.00626611	0.467593	0.99348	1	-0.301958	3.27626	0.24454	0.465735	Affected by sh-UNC5A only (MCF7)
ADAM9	-1.86341	7.97677	1.19865e-07	2.95391e-06	0.035066	8.55513	0.921829	1	0.11291	7.06603	0.364761	0.590733	Affected by sh-UNC5A only (MCF7)
DEGS1	1.84774	4.55114	1.20094e-07	2.95459e-06	0.231946	3.38487	0.601136	0.926277	-0.302895	5.28911	0.042375	0.143796	Affected by sh-UNC5A only (MCF7)
ALCAM	-1.79133	6.12247	1.22847e-07	3.01727e-06	0.300668	6.82693	0.366003	0.847552	-0.168997	5.13131	0.263231	0.486667	Affected by sh-UNC5A only (MCF7)
ENTPD8	5.54042	0.392134	1.26845e-07	3.10933e-06	3.01215	-1.53805	0.02788	0.504484	-0.266372	1.30114	0.525163	0.730894	Affected by sh-UNC5A only (MCF7)
JPH2	-5.10608	0.245687	1.2702e-07	3.10933e-06	0.171537	1.26524	0.777549	0.973584	0.335694	-2.28981	0.801274	0.915822	Affected by sh-UNC5A only (MCF7)
DSTNP2	3.58738	1.32673	1.32924e-07	3.24843e-06	1.93347	-0.109016	0.0346551	0.535457	-0.452832	2.14535	0.147078	0.336973	Affected by sh-UNC5A only (MCF7)
OLR1	-7.8201	0.0573707	1.36133e-07	3.32133e-06	-0.466291	0.756366	0.528273	0.90555	5.10604	-1.90509	0.00264211	0.0179192	-
ACBD5	1.64372	6.70508	1.3792e-07	3.35933e-06	0.330849	5.74996	0.314288	0.829965	0.0673768	7.58125	0.584125	0.776521	Affected by sh-UNC5A only (MCF7)
ELOVL7	1.78393	6.50112	1.40133e-07	3.40759e-06	0.297193	5.4173	0.402559	0.861653	-0.436575	7.17362	0.00087612	0.00757461	Affected by sh-UNC5A only (MCF7)
INPP1	-4.09416	0.930824	1.40688e-07	3.41541e-06	-0.153883	1.73082	0.774152	0.97221	1.27835	-0.865037	0.113363	0.283514	Affected by sh-UNC5A only (MCF7)
ISM2	-7.31744	-0.46509	1.44609e-07	3.50479e-06	0.510857	0.734286	0.483366	0.891793	5.50915	-1.67176	0.000628391	0.00579481	-
LRRC10B	-7.34146	-0.454121	1.47412e-07	3.56682e-06	-0.271941	0.382732	0.72159	0.958788	3.60187	-2.5311	0.0649515	0.195561	Affected by sh-UNC5A only (MCF7)
AKAP2	-3.06542	1.7352	1.49478e-07	3.60633e-06	0.1228	2.56226	0.794636	0.978485	0.736751	0.308701	0.180869	0.386263	Affected by sh-UNC5A only (MCF7)
SLCO3A1	4.29615	1.03538	1.49536e-07	3.60633e-06	0.862269	-1.34937	0.527977	0.905351	-0.825961	1.71744	0.0172475	0.0750225	Affected by sh-UNC5A only (MCF7)
SCARNA20	-2.69413	10.6388	1.5077e-07	3.63011e-06	-0.951527	10.9638	0.0614875	0.610421	-0.133445	8.91684	0.440086	0.659544	Affected by sh-UNC5A only (MCF7)
RPL10	-2.29457	3.81384	1.5138e-07	3.63883e-06	-0.615199	4.20995	0.14748	0.737803	0.35683	2.71761	0.186715	0.394552	Affected by sh-UNC5A only (MCF7)
JDP2	-2.45179	3.74962	1.54182e-07	3.70011e-06	-0.894972	4.06771	0.0338011	0.531321	-1.26483	1.82278	0.00111622	0.00906185	-
BZW2	1.66768	8.36539	1.56677e-07	3.75385e-06	0.371134	7.41675	0.245537	0.805957	-0.0731671	9.17812	0.580385	0.773927	Affected by sh-UNC5A only (MCF7)
RPS8	-1.93501	6.19769	1.62556e-07	3.88834e-06	-0.700649	6.4825	0.0627704	0.615601	0.626871	5.52481	7.98878e-06	0.000140455	Affected by sh-UNC5A only (MCF7)
LINC00649	-4.01952	1.79225	1.62929e-07	3.89092e-06	-0.196088	2.56486	0.670538	0.945594	-0.809708	-1.03535	0.401296	0.62518	Affected by sh-UNC5A only (MCF7)
CNTN5	-5.42262	0.627019	1.64378e-07	3.91914e-06	-0.398016	1.33505	0.543467	0.911536	-3.28466	-2.66623	0.0875807	0.238609	Affected by sh-UNC5A only (MCF7)
HAUS7	-2.56624	6.22071	1.65117e-07	3.93037e-06	-0.802515	6.58405	0.0774505	0.636481	0.154773	4.76027	0.402879	0.626565	Affected by sh-UNC5A only (MCF7)
GLRA3	-7.36576	-0.443132	1.66115e-07	3.94771e-06	0.725188	0.892775	0.272946	0.814747	0	-2.98948	1	1	Affected by sh-UNC5A only (MCF7)
KL	7.58188	-0.0120955	1.71868e-07	4.07783e-06	2.3729	-2.54295	0.243179	0.805957	-1.09136	0.559334	0.0293198	0.111061	Affected by sh-UNC5A only (MCF7)
ZNF235	2.04652	3.47685	1.73267e-07	4.10439e-06	-0.499587	1.83713	0.344289	0.842111	-0.435086	4.18202	0.0177118	0.0765422	Affected by sh-UNC5A only (MCF7)
COL9A2	-4.33371	0.749585	1.73755e-07	4.1065e-06	-0.492318	1.40096	0.484091	0.891793	0.424893	-1.59714	0.659196	0.827834	Affected by sh-UNC5A only (MCF7)
DNAH3	-3.4535	2.03446	1.73916e-07	4.1065e-06	0.0644141	2.85355	0.897353	0.998757	-0.493894	-0.34226	0.515092	0.721944	Affected by sh-UNC5A only (MCF7)
STOML2	-1.91175	4.86929	1.78343e-07	4.20424e-06	-0.319386	5.30784	0.383197	0.85465	0.333881	4.0495	0.0796415	0.224057	Affected by sh-UNC5A only (MCF7)
EPHA6	4.99935	0.675155	1.7919e-07	4.21743e-06	-3.03847	-2.41157	0.13559	0.724811	-0.339623	1.56759	0.394268	0.618702	Affected by sh-UNC5A only (MCF7)
SSH1	1.67103	4.84983	1.82442e-07	4.28709e-06	-0.118028	3.64597	0.764038	0.9702	-0.780565	5.35354	8.69714e-08	2.46666e-06	Affected by sh-UNC5A only (MCF7)
NACA	-1.55371	6.57018	1.84331e-07	4.32455e-06	-0.171285	6.98284	0.600191	0.925936	0.597731	6.17047	2.58174e-06	5.22873e-05	Affected by sh-UNC5A only (MCF7)
NFIA	-2.22168	3.27323	1.88225e-07	4.40886e-06	0.100136	3.97008	0.790649	0.978254	-0.365411	1.88384	0.31048	0.536248	Affected by sh-UNC5A only (MCF7)
KRT4	-5.57333	-0.0628316	1.95708e-07	4.57682e-06	-0.916262	0.50715	0.222299	0.803335	2.96676	-1.67066	0.0140666	0.0641352	Affected by sh-UNC5A only (MCF7)
FSD1	-3.01632	2.07491	1.97048e-07	4.60082e-06	-1.32801	2.35769	0.0134725	0.408946	0.495819	0.545774	0.325733	0.552116	Affected by sh-UNC5A only (MCF7)
NAIP	2.63958	2.2857	2.09957e-07	4.89443e-06	-0.697883	0.155124	0.42067	0.870161	-1.03156	2.83331	4.53372e-05	0.00062538	-
TSHZ3	7.71546	0.105248	2.1054e-07	4.90025e-06	0	-2.71672	1	1	-0.335105	0.977283	0.49253	0.704789	Affected by sh-UNC5A only (MCF7)
DKFZP586I1420	1.97177	3.77555	2.22726e-07	5.17564e-06	0.522802	2.68798	0.257763	0.810027	0.106002	4.72996	0.546293	0.747175	Affected by sh-UNC5A only (MCF7)
SNORD114-26	-3.57535	2.67957	2.24543e-07	5.2096e-06	-0.659924	3.23417	0.187737	0.775527	-1.51028	-0.170327	0.0547609	0.173388	Affected by sh-UNC5A only (MCF7)
WDR74	-1.73355	5.82887	2.29455e-07	5.31515e-06	0.103441	6.42535	0.773368	0.97221	1.04547	5.58073	3.98565e-11	1.88521e-09	-
TES	-1.58144	7.2881	2.36943e-07	5.47996e-06	-0.00628643	7.78474	0.984505	1	0.157211	6.61764	0.218259	0.436094	Affected by sh-UNC5A only (MCF7)
NRK	2.15036	3.03981	2.4048e-07	5.553e-06	0.041234	1.56686	0.941649	1	-0.529964	3.71715	0.00998761	0.0497954	Affected by sh-UNC5A only (MCF7)
SNHG7	-2.17927	11.6887	2.42921e-07	5.60055e-06	-0.781464	11.9857	0.0706943	0.628985	0.0863339	10.5099	0.61404	0.798056	Affected by sh-UNC5A only (MCF7)
MIR198	-4.97898	0.147232	2.49584e-07	5.73688e-06	-0.472184	0.860947	0.491283	0.894198	-3.26439	-2.66713	0.0891295	0.240815	Affected by sh-UNC5A only (MCF7)
TICRR	1.82621	4.64023	2.49617e-07	5.73688e-06	-0.0256287	3.35843	0.951153	1	-0.201149	5.42161	0.1591	0.355568	Affected by sh-UNC5A only (MCF7)
CACNA1H	-1.61611	5.64944	2.51954e-07	5.78154e-06	-0.250088	6.04474	0.445275	0.880349	0.275043	5.01971	0.07043	0.20609	Affected by sh-UNC5A only (MCF7)
TSPY26P	-4.91793	0.0922131	2.53159e-07	5.80011e-06	-0.847688	0.678311	0.248002	0.805957	-1.03904	-2.52958	0.500398	0.710472	Affected by sh-UNC5A only (MCF7)
UCHL1	-7.24589	-0.532912	2.54299e-07	5.81715e-06	0.549986	0.6854	0.419502	0.869499	0	-2.98948	1	1	Affected by sh-UNC5A only (MCF7)
ZNF652	1.84783	6.80436	2.56136e-07	5.85004e-06	0.0868566	5.5589	0.803359	0.979496	-1.0712	7.25438	1.54425e-12	8.87977e-11	-
SLC39A6	1.97511	10.2419	2.56858e-07	5.85741e-06	0.652876	9.2147	0.0750082	0.633279	-0.010761	11.1537	0.941802	0.985136	Affected by sh-UNC5A only (MCF7)
LOC101928272	4.84331	0.671187	2.58345e-07	5.88216e-06	-3.32388	-2.37293	0.109511	0.687217	-0.337073	1.54667	0.351827	0.577805	Affected by sh-UNC5A only (MCF7)
DKC1	-1.5558	6.9935	2.64355e-07	6.00967e-06	0.492611	7.75831	0.139672	0.730058	1.21054	6.99064	5.28971e-23	8.16452e-21	-
MGST1	1.74805	6.60427	2.67034e-07	6.06118e-06	0.00762542	5.40948	0.982861	1	-0.434699	7.26818	0.000752049	0.00672807	Affected by sh-UNC5A only (MCF7)
TEX14	2.30841	2.6961	2.7121e-07	6.14646e-06	0.194457	1.18764	0.764659	0.9702	1.25468	4.3973	8.69726e-11	3.89432e-09	-
ATP10D	2.19766	2.86874	2.71874e-07	6.15199e-06	-1.20821	0.890074	0.0682049	0.627229	-0.339735	3.63356	0.0979839	0.257249	Affected by sh-UNC5A only (MCF7)
COG5	-1.69165	7.0368	2.76309e-07	6.24271e-06	0.141694	7.63271	0.671737	0.945602	-0.0504693	6.17713	0.69827	0.851737	Affected by sh-UNC5A only (MCF7)
ALDH1A3	-1.9341	4.39767	2.77781e-07	6.26631e-06	-0.169615	4.90651	0.63645	0.934791	-0.488829	3.15739	0.074695	0.214247	Affected by sh-UNC5A only (MCF7)
SNORA10	-1.92777	3.82725	2.90467e-07	6.54242e-06	-0.534834	4.17908	0.203914	0.787549	0.143178	2.90225	0.594059	0.783053	Affected by sh-UNC5A only (MCF7)
AATK	-5.90109	0.168481	2.94789e-07	6.62958e-06	-1.27129	0.681749	0.0908837	0.661282	1.56588	-2.28975	0.266204	0.48994	Affected by sh-UNC5A only (MCF7)
RPS2	-1.96535	5.21214	2.9789e-07	6.68907e-06	-0.622736	5.5358	0.140447	0.730058	0.616555	4.51493	0.0003025	0.00316148	Affected by sh-UNC5A only (MCF7)
PMFBP1	7.70057	0.0839874	3.01115e-07	6.75115e-06	3.23419	-2.38729	0.109044	0.687217	-1.16051	0.63897	0.029419	0.111264	Affected by sh-UNC5A only (MCF7)
LINC01116	4.82109	0.519042	3.03145e-07	6.78628e-06	-3.03847	-2.41157	0.13559	0.724811	-0.375521	1.37512	0.363474	0.589494	Affected by sh-UNC5A only (MCF7)
ZNF28	1.73534	5.87566	3.09174e-07	6.91069e-06	0.187088	4.77052	0.614059	0.930448	0.0255217	6.75087	0.837239	0.934171	Affected by sh-UNC5A only (MCF7)
RPS6KA6	3.38421	1.53817	3.12108e-07	6.96567e-06	-1.44087	-1.16064	0.229928	0.80555	-0.273362	2.42393	0.34904	0.574794	Affected by sh-UNC5A only (MCF7)
STYK1	2.65823	2.99704	3.1368e-07	6.9901e-06	-0.699116	0.805586	0.364875	0.846678	-0.294862	3.85754	0.188803	0.397475	Affected by sh-UNC5A only (MCF7)
C8orf48	8.03927	0.373258	3.15245e-07	7.01431e-06	0	-2.71672	1	1	-1.24591	0.924729	0.0302497	0.113351	Affected by sh-UNC5A only (MCF7)
ZNF234	2.08789	3.54132	3.26462e-07	7.25289e-06	0.164475	2.15774	0.744184	0.965395	0.126379	4.5283	0.457566	0.675003	Affected by sh-UNC5A only (MCF7)
ATP5J2	-1.99347	9.56708	3.33264e-07	7.3928e-06	-0.129031	10.0924	0.756512	0.967784	0.986209	9.07113	1.85021e-08	6.00212e-07	Affected by sh-UNC5A only (MCF7)
ATRNL1	3.41776	1.22074	3.43957e-07	7.6185e-06	-1.02103	-1.32824	0.364157	0.846202	0.0675628	2.26643	0.81632	0.923315	Affected by sh-UNC5A only (MCF7)
PPP1R9A	1.5799	5.88616	3.45834e-07	7.64852e-06	-0.0607977	4.77697	0.859027	0.988388	-0.393253	6.52724	0.0016221	0.01218	Affected by sh-UNC5A only (MCF7)
GNA14	2.9803	1.62744	3.4641e-07	7.64972e-06	1.80709	0.604953	0.0134962	0.408946	0.581895	2.94085	0.0424587	0.143981	Affected by sh-UNC5A only (MCF7)
BCAP29	-1.55433	7.70305	3.55611e-07	7.84108e-06	-0.0950296	8.15264	0.779656	0.97369	-0.552849	6.72078	7.56051e-06	0.000134047	Affected by sh-UNC5A only (MCF7)
SNORA71C	-3.39884	7.03745	3.59417e-07	7.9131e-06	-1.44468	7.2969	0.00688872	0.294399	-0.645263	4.46807	0.0172632	0.0750684	Affected by sh-UNC5A only (MCF7)
ZNF805	1.61875	5.26801	3.64428e-07	8.0114e-06	0.284594	4.30891	0.431205	0.875492	0.0527409	6.12748	0.708211	0.858598	Affected by sh-UNC5A only (MCF7)
MSLN	-4.54606	0.590776	3.70665e-07	8.13631e-06	-0.609906	1.26333	0.369042	0.848641	-4.20711	-2.40234	0.0189756	0.0807357	Affected by sh-UNC5A only (MCF7)
DMRTA1	-2.39802	3.94501	3.77841e-07	8.27706e-06	-0.6767	4.30905	0.0937121	0.668337	-1.2697	2.04894	0.000437701	0.0043045	-
STAM2	1.5534	6.99278	3.78206e-07	8.27706e-06	-0.0952244	5.8853	0.767563	0.970491	-0.571445	7.55472	1.1499e-05	0.000190952	Affected by sh-UNC5A only (MCF7)
C2CD2	-1.84524	3.98733	3.87023e-07	8.45741e-06	0.485347	4.81411	0.160998	0.747063	-0.0596268	3.02144	0.809765	0.92079	Affected by sh-UNC5A only (MCF7)
DNAH5	-2.22754	2.94188	3.87931e-07	8.46463e-06	-0.207273	3.49947	0.621806	0.931502	0.192288	1.83117	0.617885	0.801065	Affected by sh-UNC5A only (MCF7)
CEMIP	3.01771	1.55471	3.92927e-07	8.5609e-06	-0.636843	-0.722377	0.491899	0.894198	0.457189	2.79734	0.082492	0.229783	Affected by sh-UNC5A only (MCF7)
ELF1	1.72004	5.89144	3.97128e-07	8.63959e-06	0.687836	5.08541	0.0530166	0.588481	0.912586	7.27827	1.06153e-11	5.48072e-10	Affected by sh-UNC5A only (MCF7)
ZNF717	-5.48178	-0.133204	3.98325e-07	8.6528e-06	-0.644304	0.517153	0.37832	0.852197	-2.4217	-2.81889	0.220367	0.437706	Affected by sh-UNC5A only (MCF7)
DDIT3	-2.42729	4.14877	3.99653e-07	8.6688e-06	-0.554215	4.59223	0.197338	0.781411	0.483048	3.01008	0.0682853	0.202154	Affected by sh-UNC5A only (MCF7)
SHMT2	-1.62154	6.76982	4.03566e-07	8.74076e-06	-0.401397	7.10049	0.250854	0.805957	0.29399	6.14359	0.0237038	0.0947314	Affected by sh-UNC5A only (MCF7)
TATDN1	-1.65325	4.94156	4.07602e-07	8.81515e-06	0.198307	5.56267	0.543941	0.912041	0.437	4.3799	0.0184583	0.0789999	Affected by sh-UNC5A only (MCF7)
LOC102800310	5.40706	0.279819	4.22789e-07	9.12031e-06	-2.23332	-2.55538	0.272609	0.814747	0.614811	1.64413	0.103316	0.266149	Affected by sh-UNC5A only (MCF7)
ZNF460	1.67757	6.95509	4.22957e-07	9.12031e-06	0.589522	6.12221	0.0740194	0.633261	0.0535039	7.83269	0.696508	0.850579	Affected by sh-UNC5A only (MCF7)
ARMC9	-1.79361	5.38695	4.28237e-07	9.22061e-06	-0.00119145	5.93938	0.997011	1	-0.0801784	4.43714	0.712437	0.862062	Affected by sh-UNC5A only (MCF7)
KCNG1	-2.50711	3.11185	4.2931e-07	9.23017e-06	-0.24462	3.70507	0.567108	0.919632	-1.4187	1.11765	0.00213103	0.0151319	-
PTP4A1	1.67313	6.51435	4.42333e-07	9.49624e-06	0.988342	5.93777	0.00619143	0.281941	-0.359155	7.19466	0.0205028	0.0849963	Affected by sh-UNC5A only (MCF7)
ZNF682	1.82418	3.82374	4.48737e-07	9.61964e-06	-0.110152	2.51571	0.815591	0.981121	-0.345983	4.52925	0.0455685	0.151204	Affected by sh-UNC5A only (MCF7)
KRT18	-1.56226	8.00083	4.4969e-07	9.626e-06	0.332263	8.67432	0.347875	0.842111	1.30636	8.05952	1.54768e-23	2.41422e-21	-
RRP12	-1.72207	5.25868	4.69418e-07	1.00336e-05	-0.0414513	5.78232	0.908035	1	1.06695	5.03692	6.80573e-11	3.13813e-09	-
ARMC10	-1.69893	4.60251	4.71178e-07	1.00566e-05	0.179362	5.2238	0.595024	0.924662	0.306425	3.93292	0.139483	0.32526	Affected by sh-UNC5A only (MCF7)
MAF	4.80265	0.64022	4.73638e-07	1.00944e-05	-0.130388	-2.10878	0.94043	1	0.23025	1.79336	0.502271	0.711284	Affected by sh-UNC5A only (MCF7)
FAM110C	1.60847	5.6287	4.7441e-07	1.00962e-05	-0.560268	4.27489	0.127892	0.715517	-1.21386	5.97518	1.23821e-18	1.38594e-16	-
PRLR	1.76094	8.19877	4.8307e-07	1.02656e-05	-0.181097	6.89955	0.589511	0.923691	-0.0748128	9.03229	0.638224	0.814826	Affected by sh-UNC5A only (MCF7)
ZSCAN25	-1.56507	5.37107	4.84388e-07	1.02762e-05	-0.257409	5.74963	0.427661	0.874649	-0.115964	4.57853	0.489789	0.703131	Affected by sh-UNC5A only (MCF7)
DECR1	-1.5663	4.97282	4.8497e-07	1.02762e-05	-0.273997	5.34463	0.407963	0.863937	0.0962374	4.2878	0.585415	0.776827	Affected by sh-UNC5A only (MCF7)
PCDHB14	2.89456	2.13237	4.94003e-07	1.04525e-05	-1.47265	-0.369081	0.11658	0.698287	-0.977512	2.72722	0.00118082	0.00950293	Affected by sh-UNC5A only (MCF7)
DBN1	-1.83564	6.26507	4.96242e-07	1.04847e-05	-0.671634	6.53918	0.0731531	0.632948	0.225772	5.43864	0.156781	0.352049	Affected by sh-UNC5A only (MCF7)
FLRT3	2.1859	3.73863	5.0088e-07	1.05675e-05	0.0936232	2.23634	0.857366	0.988388	-1.57489	4.09037	3.42341e-16	3.00583e-14	-
ZNF772	1.62858	6.57295	5.01622e-07	1.05679e-05	0.0450653	5.4757	0.895928	0.998622	-0.394502	7.22713	0.00111736	0.00906185	Affected by sh-UNC5A only (MCF7)
ANKZF1	-1.63496	4.79348	5.04565e-07	1.06009e-05	-0.323696	5.16315	0.385562	0.855554	0.0866539	4.05243	0.656279	0.825869	Affected by sh-UNC5A only (MCF7)
SMYD2	-1.53679	6.31915	5.04632e-07	1.06009e-05	-0.127619	6.75057	0.690886	0.951551	0.221431	5.71728	0.153419	0.346729	Affected by sh-UNC5A only (MCF7)
OSBPL9	-1.88701	8.82974	5.17874e-07	1.08635e-05	0.110272	9.45102	0.770304	0.971312	0.0774193	7.88156	0.563562	0.761123	Affected by sh-UNC5A only (MCF7)
P2RY6	2.34707	2.74657	5.26656e-07	1.10319e-05	-1.7904	0.523441	0.0236173	0.478973	-0.96226	3.28193	0.000566514	0.0053462	Affected by sh-UNC5A only (MCF7)
CYP26B1	-4.16425	0.762868	5.31938e-07	1.11267e-05	0.643594	2.02777	0.252161	0.805957	1.84866	-0.674001	0.0189795	0.0807357	Affected by sh-UNC5A only (MCF7)
TPT1	-2.84668	10.6032	5.36679e-07	1.12099e-05	-0.863791	10.9814	0.0945563	0.67065	0.206202	8.92036	0.189241	0.397941	Affected by sh-UNC5A only (MCF7)
SATB2	3.21204	1.49094	5.42173e-07	1.13025e-05	0.714561	-0.355487	0.418524	0.86838	-0.12498	2.43388	0.659361	0.827899	Affected by sh-UNC5A only (MCF7)
GLCCI1	1.64043	5.07728	5.42654e-07	1.13025e-05	-0.2932	3.8136	0.445858	0.880349	-2.00669	5.23043	9.34207e-35	3.70224e-32	-
LOC643072	2.11436	3.15303	5.72349e-07	1.1904e-05	0.189888	1.78141	0.721307	0.958715	-1.09527	3.61811	9.30361e-07	2.09553e-05	-
SNAR-F	-4.96449	0.13428	5.78389e-07	1.20126e-05	0.0106377	1.07245	0.988036	1	-0.210214	-2.40393	0.880714	0.956928	Affected by sh-UNC5A only (MCF7)
FAM3A	-2.15533	5.4481	5.90801e-07	1.22531e-05	-0.580825	5.82731	0.187071	0.775527	-0.253543	4.13064	0.202349	0.415417	Affected by sh-UNC5A only (MCF7)
ASS1	-1.54309	5.76996	5.92567e-07	1.22701e-05	-0.296222	6.12163	0.351537	0.842111	0.428809	5.28129	0.00581562	0.0331163	Affected by sh-UNC5A only (MCF7)
NPY5R	-5.54673	-0.0526602	5.93467e-07	1.22701e-05	1.90231	2.02221	0.000539428	0.071258	0.651237	-2.53019	0.675278	0.837132	Affected by sh-UNC5A only (MCF7)
CLN8	1.53768	5.6573	5.94132e-07	1.22701e-05	-0.170132	4.52889	0.625659	0.932009	-0.0621463	6.43974	0.613594	0.79776	Affected by sh-UNC5A only (MCF7)
DENND5B	2.20687	3.04921	6.01106e-07	1.23967e-05	1.02608	2.07706	0.0482285	0.583616	0.51134	4.26524	0.00377844	0.0237172	Affected by sh-UNC5A only (MCF7)
GNE	-2.1963	2.75811	6.05591e-07	1.24703e-05	-0.0855493	3.36108	0.831807	0.984193	-0.321435	1.42278	0.425434	0.64699	Affected by sh-UNC5A only (MCF7)
BFSP1	-2.90355	1.39937	6.06378e-07	1.24703e-05	-0.296379	2.02349	0.558054	0.917657	1.67786	0.751178	0.00155829	0.0118574	-
CDCA2	1.68812	6.30466	6.10974e-07	1.25472e-05	-0.0942119	5.09254	0.790109	0.978179	-0.158477	7.07965	0.190217	0.399478	Affected by sh-UNC5A only (MCF7)
BCAP31	-2.09444	7.30723	6.28427e-07	1.28876e-05	-0.830028	7.57775	0.0386532	0.556789	0.109726	6.21182	0.423645	0.645604	Affected by sh-UNC5A only (MCF7)
LPCAT2	2.49409	2.58108	6.32378e-07	1.29505e-05	0.273439	0.972862	0.684448	0.949638	-0.623194	3.26468	0.0278073	0.106962	Affected by sh-UNC5A only (MCF7)
NRCAM	-1.96813	8.40598	6.43045e-07	1.31502e-05	0.184144	9.08147	0.628562	0.932009	-0.158611	7.27772	0.273834	0.49675	Affected by sh-UNC5A only (MCF7)
PBK	1.55193	6.19323	6.43925e-07	1.31502e-05	0.111321	5.18957	0.740317	0.964827	0.0410612	7.03246	0.735609	0.877411	Affected by sh-UNC5A only (MCF7)
PPP1R1C	-5.66241	0.0526698	6.6084e-07	1.34645e-05	0.0481828	0.96226	0.942498	1	-0.175276	-2.66774	0.917777	0.97383	Affected by sh-UNC5A only (MCF7)
RPL10A	-2.0488	5.2563	6.6115e-07	1.34645e-05	-0.676287	5.57765	0.0940426	0.668909	0.789556	4.59887	2.92392e-06	5.86504e-05	Affected by sh-UNC5A only (MCF7)
APBA1	3.76905	0.95119	6.62891e-07	1.34812e-05	1.70328	-0.716233	0.084501	0.650198	-0.791199	1.6243	0.0354446	0.126886	Affected by sh-UNC5A only (MCF7)
MRC2	-1.77935	3.77829	6.76795e-07	1.37449e-05	-0.501512	4.10754	0.173228	0.763175	-0.436199	2.68888	0.133996	0.317309	Affected by sh-UNC5A only (MCF7)
AMPD2	-1.9561	3.7831	7.01819e-07	1.42334e-05	-0.0150384	4.37482	0.967556	1	1.03209	3.37029	1.45448e-05	0.000234105	-
PDGFRA	-7.2258	-0.581521	7.24901e-07	1.46691e-05	0.41314	0.612862	0.694571	0.951802	7.08205	-0.540485	0.000256539	0.0027659	-
SNORA21	-2.83671	6.16461	7.25302e-07	1.46691e-05	-1.34464	6.39339	0.00825319	0.319706	0.279404	4.54017	0.113317	0.283446	Affected by sh-UNC5A only (MCF7)
LHX1	5.32485	0.280228	7.30187e-07	1.47476e-05	0.838496	-2.23921	0.60849	0.928437	0.0212766	1.30598	0.958049	0.994548	Affected by sh-UNC5A only (MCF7)
STAT5A	-1.99636	3.1468	7.44871e-07	1.50234e-05	-0.773255	3.41847	0.0565299	0.606363	-0.366084	1.93131	0.279269	0.502814	Affected by sh-UNC5A only (MCF7)
TMEM243	-1.53177	5.34234	7.57675e-07	1.52607e-05	0.347181	6.01582	0.293739	0.826494	0.308997	4.79535	0.0844039	0.23316	Affected by sh-UNC5A only (MCF7)
ABHD2	1.53535	6.10256	7.76588e-07	1.56202e-05	0.318464	5.22339	0.340086	0.840358	0.176058	7.00755	0.163493	0.362306	Affected by sh-UNC5A only (MCF7)
TACC1	-1.6267	7.60172	7.78123e-07	1.56296e-05	-0.4218	7.91457	0.207471	0.790929	-0.706325	6.50496	1.56746e-07	4.12632e-06	Affected by sh-UNC5A only (MCF7)
ERICH2	2.37275	2.32917	7.80697e-07	1.56599e-05	0.614779	0.993868	0.348895	0.842111	-0.384028	3.09027	0.106108	0.270836	Affected by sh-UNC5A only (MCF7)
HNF4G	4.26572	0.83975	7.90462e-07	1.58341e-05	-3.89816	-2.16389	0.0474691	0.581245	-0.795565	1.53515	0.0475862	0.156132	Affected by sh-UNC5A only (MCF7)
ISG20	3.68866	1.45396	8.04611e-07	1.60955e-05	-0.574792	-1.20515	0.618182	0.931502	0.606114	2.82579	0.0168072	0.0736751	Affected by sh-UNC5A only (MCF7)
ECE1	-1.61254	4.3051	8.10556e-07	1.61923e-05	-0.0640683	4.78536	0.854081	0.987821	1.29497	4.33066	2.55202e-13	1.61179e-11	-
HELZ	1.56894	6.87522	8.14006e-07	1.62234e-05	0.275052	5.94565	0.395259	0.858492	-0.676723	7.3996	5.32718e-07	1.27219e-05	Affected by sh-UNC5A only (MCF7)
SLC9A4	-3.97383	0.662262	8.14325e-07	1.62234e-05	-0.217257	1.40265	0.719739	0.958286	1.06887	-1.13405	0.198436	0.410158	Affected by sh-UNC5A only (MCF7)
LRWD1	-2.52592	4.22576	8.28367e-07	1.64808e-05	-0.867657	4.56844	0.0650931	0.621596	0.304887	2.90665	0.231051	0.449264	Affected by sh-UNC5A only (MCF7)
NAA10	-2.26256	3.33053	8.38663e-07	1.6663e-05	-0.559766	3.74674	0.200486	0.784028	1.31272	2.8809	2.09001e-06	4.34076e-05	-
WDR90	2.7154	3.18628	8.50879e-07	1.68829e-05	0.227224	1.35805	0.729705	0.962719	-0.0504315	4.16575	0.833238	0.931405	Affected by sh-UNC5A only (MCF7)
CYP4B1	-1.68069	4.05228	8.74319e-07	1.73086e-05	-0.313839	4.43345	0.37941	0.852725	-0.223736	3.13022	0.335831	0.561557	Affected by sh-UNC5A only (MCF7)
CD99L2	-1.58831	5.81461	8.74698e-07	1.73086e-05	-0.31183	6.17478	0.335191	0.839812	0.186851	5.15658	0.253255	0.474445	Affected by sh-UNC5A only (MCF7)
RICTOR	1.57695	6.29953	9.06559e-07	1.78948e-05	0.220127	5.33419	0.510946	0.899505	-0.665353	6.82943	1.7236e-06	3.65748e-05	Affected by sh-UNC5A only (MCF7)
SYNGR3	-2.9757	2.58352	9.0676e-07	1.78948e-05	-0.348206	3.21119	0.49153	0.894198	0.120164	0.855063	0.810383	0.92085	Affected by sh-UNC5A only (MCF7)
CYP2S1	-7.00605	-0.714647	9.1789e-07	1.80875e-05	0.450217	0.418374	0.534544	0.907828	3.98486	-2.40604	0.0354965	0.126952	Affected by sh-UNC5A only (MCF7)
PTCD1	-1.52513	5.05796	9.18994e-07	1.80875e-05	-0.0706254	5.51214	0.833754	0.984778	0.491802	4.62121	0.00301942	0.0200226	Affected by sh-UNC5A only (MCF7)
CEP290	1.5733	5.17578	9.21714e-07	1.81004e-05	0.20247	4.20531	0.58465	0.922703	-0.372309	5.82187	0.00812627	0.042705	Affected by sh-UNC5A only (MCF7)
DIS3L2	-1.73776	4.25967	9.22116e-07	1.81004e-05	-0.580274	4.54961	0.125795	0.714955	0.161723	3.48551	0.445643	0.664409	Affected by sh-UNC5A only (MCF7)
GPNMB	-2.50676	2.52883	9.4731e-07	1.85701e-05	-0.0406471	3.20332	0.921922	1	0.76514	1.53668	0.079691	0.224153	Affected by sh-UNC5A only (MCF7)
DLD	-1.63002	7.28069	9.58035e-07	1.87552e-05	0.167332	7.87555	0.621986	0.931502	0.0522799	6.51879	0.708227	0.858598	Affected by sh-UNC5A only (MCF7)
GATA3	1.87602	6.69396	9.63194e-07	1.88311e-05	-0.683469	5.09778	0.0871156	0.652376	-1.27636	7.08547	2.24553e-20	2.91382e-18	-
CPLX2	7.29339	-0.252606	9.78758e-07	1.91099e-05	2.3729	-2.54295	0.243179	0.805957	-0.802683	0.392007	0.121696	0.296613	Affected by sh-UNC5A only (MCF7)
COTL1	-1.7052	4.04534	9.83772e-07	1.91822e-05	-0.137437	4.51803	0.697062	0.95233	0.0385294	3.23436	0.8653	0.94928	Affected by sh-UNC5A only (MCF7)
APBA2	4.26714	0.627423	9.87811e-07	1.92354e-05	-1.41461	-2.11513	0.375584	0.850967	-0.270646	1.51298	0.477051	0.692779	Affected by sh-UNC5A only (MCF7)
PSMC2	-1.59344	8.16637	1.00792e-06	1.9601e-05	0.0309704	8.6827	0.928853	1	0.270584	7.54696	0.0287502	0.109554	Affected by sh-UNC5A only (MCF7)
RMRP	-2.18902	9.68344	1.0641e-06	2.0666e-05	-1.00075	9.90993	0.030837	0.518901	-0.00136457	8.45239	0.993718	1	Affected by sh-UNC5A only (MCF7)
PALM2-AKAP2	-2.75608	1.91884	1.06704e-06	2.06917e-05	0.0737285	2.68009	0.876026	0.993364	0.309787	0.483741	0.553085	0.752728	Affected by sh-UNC5A only (MCF7)
SNORD114-1	-3.88614	2.17631	1.06824e-06	2.06917e-05	-1.63958	2.47128	0.0109699	0.368925	-0.841535	-0.627478	0.230031	0.448053	Affected by sh-UNC5A only (MCF7)
ZNF417	1.89708	4.23564	1.08203e-06	2.09311e-05	-0.303584	2.77049	0.533486	0.907162	-0.291315	4.98821	0.0880338	0.239606	Affected by sh-UNC5A only (MCF7)
STX16	1.64795	5.4508	1.11101e-06	2.14635e-05	0.0896465	4.36674	0.8009	0.979496	-0.773197	5.95468	5.49399e-06	0.000101459	Affected by sh-UNC5A only (MCF7)
MYLK-AS1	-3.72405	0.594772	1.12308e-06	2.1668e-05	-1.7957	0.855566	0.00997456	0.356724	1.64475	-0.638233	0.0287468	0.109554	Affected by sh-UNC5A only (MCF7)
PLCB3	-1.68912	6.03352	1.12649e-06	2.17052e-05	-0.606142	6.29748	0.0845287	0.650198	-0.155857	5.12755	0.356017	0.581711	Affected by sh-UNC5A only (MCF7)
AFAP1L2	-2.93377	2.70769	1.14107e-06	2.19574e-05	-0.0684765	3.42867	0.865341	0.989601	0.0694265	0.956205	0.909584	0.971144	Affected by sh-UNC5A only (MCF7)
KCNK5	-3.37071	1.43159	1.15732e-06	2.22375e-05	3.11839	4.49742	2.28792e-14	1.11826e-10	4.4777	2.7608	1.39418e-32	4.64609e-30	-
PXDN	-1.44687	6.71962	1.15866e-06	2.22375e-05	-0.182443	7.09895	0.565899	0.919235	-0.223282	5.9606	0.0838848	0.232383	Affected by sh-UNC5A only (MCF7)
MED13L	1.55414	6.78923	1.19079e-06	2.28242e-05	0.569032	6.03836	0.0808023	0.642226	0.319969	7.77827	0.0181111	0.0778862	Affected by sh-UNC5A only (MCF7)
ENPEP	1.85764	3.65121	1.22838e-06	2.35008e-05	0.519991	2.64593	0.24937	0.805957	-0.0071767	4.52276	0.968016	0.998651	Affected by sh-UNC5A only (MCF7)
C4orf32	1.66845	5.43075	1.23134e-06	2.35008e-05	0.156646	4.36061	0.689776	0.951551	-0.964925	5.87152	7.53418e-12	3.95963e-10	Affected by sh-UNC5A only (MCF7)
TBL1X	1.6435	4.51651	1.23234e-06	2.35008e-05	-0.149667	3.31728	0.721248	0.958715	-0.178297	5.2658	0.23468	0.453638	Affected by sh-UNC5A only (MCF7)
GHDC	-3.30153	2.8093	1.2325e-06	2.35008e-05	-0.824715	3.27182	0.109244	0.687217	0.0388326	0.741922	0.949583	0.989534	Affected by sh-UNC5A only (MCF7)
CPVL	7.30317	-0.247252	1.26978e-06	2.41748e-05	0	-2.71672	1	1	-1.62221	0.151712	0.00686829	0.0377049	-
CGREF1	-2.28027	3.20803	1.27114e-06	2.41748e-05	-0.094622	3.83406	0.828167	0.984069	0.298446	2.10469	0.366306	0.592201	Affected by sh-UNC5A only (MCF7)
FAM126B	1.65009	5.56983	1.2784e-06	2.42487e-05	0.295474	4.58947	0.412254	0.86513	-0.571327	6.15332	5.08691e-05	0.000693209	Affected by sh-UNC5A only (MCF7)
SCARNA21	-1.56474	6.36507	1.2795e-06	2.42487e-05	-0.892364	6.4898	0.0094946	0.346317	0.274515	5.77103	0.11511	0.286092	Affected by sh-UNC5A only (MCF7)
ZNF518A	1.7326	7.43521	1.27999e-06	2.42487e-05	0.116115	6.2924	0.743976	0.965395	-0.384773	8.11931	0.00249724	0.0171508	Affected by sh-UNC5A only (MCF7)
SOWAHB	-1.5911	4.72916	1.33005e-06	2.51645e-05	-0.872702	4.87085	0.0140108	0.411954	-1.01245	3.55173	1.2861e-06	2.80208e-05	-
USP2	-4.00956	0.404347	1.33563e-06	2.52375e-05	-1.53037	0.749621	0.027707	0.504484	-2.25667	-2.18104	0.0924149	0.247277	Affected by sh-UNC5A only (MCF7)
PRKAR1B	-2.35331	4.01442	1.36128e-06	2.5689e-05	-1.10902	4.24803	0.0196756	0.453953	0.417473	2.90237	0.13563	0.320146	Affected by sh-UNC5A only (MCF7)
SEC14L4	-5.09541	0.198432	1.38513e-06	2.61056e-05	-0.749075	0.865716	0.343893	0.842111	3.49023	-0.71266	0.000168593	0.00190894	-
RASGEF1B	-4.07101	0.447227	1.39129e-06	2.61881e-05	-2.00083	0.701506	0.00648172	0.286268	0.891968	-1.40715	0.358186	0.584279	Affected by sh-UNC5A only (MCF7)
PCLO	3.09585	1.84102	1.40546e-06	2.64208e-05	0.860578	0.0871925	0.306683	0.829965	-0.920889	2.467	0.00650892	0.0361516	Affected by sh-UNC5A only (MCF7)
NTM	-6.99198	-0.698812	1.43494e-06	2.69405e-05	0.815766	0.605303	0.254553	0.806855	0	-2.98948	1	1	Affected by sh-UNC5A only (MCF7)
PTGS1	-5.29404	-0.290158	1.43936e-06	2.6989e-05	-1.01248	0.234561	0.192625	0.775527	2.12081	-2.08393	0.114597	0.285432	Affected by sh-UNC5A only (MCF7)
CFTR	-2.8158	3.93337	1.44148e-06	2.69942e-05	0.67616	5.05546	0.119236	0.703504	-0.694523	1.90986	0.212057	0.428351	Affected by sh-UNC5A only (MCF7)
SLC30A4	2.22654	2.73999	1.45111e-06	2.71398e-05	0.341807	1.35222	0.569194	0.919632	-0.244801	3.55437	0.249267	0.470945	Affected by sh-UNC5A only (MCF7)
ELF5	-1.91601	3.83587	1.48831e-06	2.77647e-05	0.0481734	4.43663	0.897198	0.998756	-0.314849	2.69219	0.235864	0.455273	Affected by sh-UNC5A only (MCF7)
DNAJC2	-1.56964	5.91622	1.54914e-06	2.88629e-05	0.650671	6.77639	0.0400319	0.559345	0.658884	5.54274	7.34585e-05	0.000943189	Affected by sh-UNC5A only (MCF7)
LOC730101	1.99651	2.96342	1.58103e-06	2.94197e-05	-1.23618	1.12477	0.0542965	0.594964	-0.901499	3.46868	2.74944e-05	0.000405708	Affected by sh-UNC5A only (MCF7)
RPRD2	1.61719	5.07776	1.58634e-06	2.9481e-05	-0.246509	3.85902	0.521691	0.903277	-1.15284	5.44204	3.2038e-11	1.53521e-09	-
TXNRD3	-1.70536	4.70646	1.58926e-06	2.94979e-05	0.0503674	5.26267	0.882349	0.99486	0.296007	4.02432	0.182445	0.388442	Affected by sh-UNC5A only (MCF7)
DCAF4	-1.48182	5.71579	1.59613e-06	2.9588e-05	-0.074732	6.15622	0.823352	0.982008	0.362033	5.23343	0.0156575	0.0698466	Affected by sh-UNC5A only (MCF7)
SNTA1	-2.15169	2.86308	1.60184e-06	2.96563e-05	-0.507288	3.27703	0.252244	0.805957	0.126742	1.78031	0.73915	0.879268	Affected by sh-UNC5A only (MCF7)
RPS23	-1.94154	6.70119	1.63957e-06	3.03165e-05	-0.579768	7.0366	0.138298	0.727614	0.650787	6.03609	5.34832e-07	1.27516e-05	Affected by sh-UNC5A only (MCF7)
RASGEF1A	-3.12841	1.42711	1.67622e-06	3.09551e-05	0.186053	2.33872	0.718027	0.958044	-0.463589	-0.561008	0.506307	0.714394	Affected by sh-UNC5A only (MCF7)
CHRM3	-2.68484	1.70559	1.7136e-06	3.15659e-05	-0.190887	2.34172	0.689177	0.951551	0.163865	0.275263	0.776574	0.901247	Affected by sh-UNC5A only (MCF7)
TSHZ2	-3.60989	0.524517	1.7295e-06	3.18188e-05	-0.409159	1.17551	0.503011	0.897664	-0.427104	-1.59647	0.647284	0.820535	Affected by sh-UNC5A only (MCF7)
CA11	3.84276	0.847479	1.73615e-06	3.19013e-05	-1.15195	-1.80587	0.393729	0.857845	-0.974616	1.44523	0.0172138	0.0749218	Affected by sh-UNC5A only (MCF7)
GOLIM4	-1.52714	4.92774	1.79815e-06	3.2999e-05	-0.198264	5.31975	0.549636	0.91333	0.824833	4.69584	1.04608e-06	2.33111e-05	Affected by sh-UNC5A only (MCF7)
UBE2C	1.50198	4.87768	1.83334e-06	3.36028e-05	-0.04154	3.83694	0.913101	1	-0.332237	5.52195	0.0355191	0.126952	Affected by sh-UNC5A only (MCF7)
MZT1	1.47495	6.18097	1.83914e-06	3.3667e-05	0.608226	5.51293	0.0847862	0.650654	-0.338625	6.81975	0.00677064	0.0372804	Affected by sh-UNC5A only (MCF7)
CREB3L2	2.00148	3.58348	1.84818e-06	3.37904e-05	0.237833	2.30631	0.628584	0.932009	-1.22648	3.99726	1.81888e-08	5.92672e-07	-
UBL4A	-1.69363	6.36659	1.86344e-06	3.40269e-05	-0.131274	6.84046	0.711176	0.955886	0.00485101	5.53385	0.972816	1	Affected by sh-UNC5A only (MCF7)
MAGED1	1.59971	4.5089	1.88541e-06	3.4382e-05	-0.329918	3.27193	0.430479	0.87508	-0.190448	5.23878	0.192047	0.401305	Affected by sh-UNC5A only (MCF7)
CRISPLD2	-1.80512	3.44586	1.88757e-06	3.4382e-05	-0.165356	3.92921	0.657978	0.94189	0.0739373	2.58348	0.788519	0.908145	Affected by sh-UNC5A only (MCF7)
PYGM	-3.96266	1.3412	1.91473e-06	3.48333e-05	0.599716	2.47968	0.290215	0.825911	0.619821	-0.822873	0.491862	0.704726	Affected by sh-UNC5A only (MCF7)
ANXA2	-1.42282	6.43375	1.93517e-06	3.51616e-05	-0.280177	6.76286	0.381605	0.854105	0.486503	6.06465	0.000150885	0.0017476	Affected by sh-UNC5A only (MCF7)
ZNF415	3.78675	0.751704	1.9482e-06	3.53546e-05	-1.91493	-1.92676	0.196065	0.779226	-0.0875952	1.71783	0.80975	0.92079	Affected by sh-UNC5A only (MCF7)
SLC52A1	-4.17293	0.254066	2.00085e-06	3.62651e-05	-1.47264	0.634604	0.0417635	0.566492	0.750428	-1.66904	0.448332	0.667062	Affected by sh-UNC5A only (MCF7)
TRPS1	1.5202	8.38777	2.02725e-06	3.66983e-05	-0.0933612	7.30708	0.770735	0.971401	-0.715532	8.88598	1.60427e-07	4.21205e-06	Affected by sh-UNC5A only (MCF7)
PLEKHO1	-1.93827	3.3862	2.03856e-06	3.68576e-05	-0.640377	3.70244	0.112803	0.690331	0.689118	2.77603	0.0110452	0.0536162	Affected by sh-UNC5A only (MCF7)
UNC13D	-2.07325	4.03364	2.05017e-06	3.69767e-05	-0.698465	4.34944	0.0643515	0.619039	-0.426541	2.71379	0.208414	0.422796	Affected by sh-UNC5A only (MCF7)
MDK	2.15119	5.66659	2.0502e-06	3.69767e-05	-0.0790901	4.11795	0.862687	0.989381	-0.211285	6.50982	0.10563	0.270024	Affected by sh-UNC5A only (MCF7)
DUS4L	-1.73564	4.72793	2.07305e-06	3.7343e-05	0.37652	5.46226	0.294297	0.826494	0.170269	3.95714	0.385719	0.611503	Affected by sh-UNC5A only (MCF7)
CPAMD8	2.52267	3.05125	2.09603e-06	3.77106e-05	-0.258339	1.14733	0.678292	0.94672	-0.805659	3.67616	0.0139065	0.0636826	Affected by sh-UNC5A only (MCF7)
SNORA45A	-1.60355	4.16251	2.11365e-06	3.79563e-05	-0.241867	4.56183	0.506855	0.897913	0.487609	3.67208	0.0184347	0.0789277	Affected by sh-UNC5A only (MCF7)
RPL24	-2.16968	5.79061	2.11487e-06	3.79563e-05	-0.721382	6.11844	0.0822634	0.646676	0.438651	4.81947	0.0158277	0.0703493	Affected by sh-UNC5A only (MCF7)
ZNF442	2.03934	2.97226	2.13594e-06	3.82877e-05	1.08125	2.17529	0.0304437	0.518463	0.286728	4.02761	0.134266	0.317846	Affected by sh-UNC5A only (MCF7)
BET1	-1.56075	4.91829	2.14002e-06	3.83139e-05	0.158797	5.49412	0.635871	0.934791	-0.186518	4.09802	0.310492	0.536248	Affected by sh-UNC5A only (MCF7)
LAMC2	-1.69701	4.00852	2.17903e-06	3.89647e-05	-0.282947	4.40449	0.450139	0.881529	0.0342366	3.20028	0.880145	0.956928	Affected by sh-UNC5A only (MCF7)
MEF2A	1.7111	4.66996	2.18406e-06	3.90072e-05	-0.109167	3.4367	0.796847	0.979496	-0.556089	5.27055	0.000625867	0.00577539	Affected by sh-UNC5A only (MCF7)
UGDH	-1.52262	8.40588	2.19433e-06	3.91428e-05	0.16993	8.97827	0.624825	0.932009	0.35619	7.88668	0.00599153	0.0338811	Affected by sh-UNC5A only (MCF7)
ZNF702P	4.01685	0.627987	2.24256e-06	3.99546e-05	-0.685608	-1.93608	0.619805	0.931502	0.436478	1.87878	0.191446	0.401139	Affected by sh-UNC5A only (MCF7)
CDV3	-1.6854	8.4114	2.2909e-06	4.07664e-05	0.437303	9.16685	0.236841	0.805957	0.277333	7.72584	0.0270588	0.10477	Affected by sh-UNC5A only (MCF7)
PCDHB16	2.4903	2.18502	2.2995e-06	4.08698e-05	-0.878073	0.131875	0.266617	0.814747	-0.302683	2.99437	0.245158	0.466124	Affected by sh-UNC5A only (MCF7)
PABPC4L	4.13494	0.514558	2.33855e-06	4.14898e-05	-0.555496	-1.99639	0.706286	0.953578	-0.457954	1.30183	0.248872	0.47054	Affected by sh-UNC5A only (MCF7)
ARPC1A	-1.4148	7.41706	2.34005e-06	4.14898e-05	-0.174008	7.7915	0.589699	0.923691	0.132316	6.85611	0.279832	0.503581	Affected by sh-UNC5A only (MCF7)
IRX5	1.85022	3.33824	2.37529e-06	4.20639e-05	0.128202	2.12973	0.802859	0.979496	-0.394387	4.02222	0.0327365	0.11973	Affected by sh-UNC5A only (MCF7)
CECR2	2.03902	2.82941	2.38096e-06	4.21134e-05	-0.728662	1.12199	0.283771	0.821906	-0.881197	3.34866	0.000108884	0.00132275	Affected by sh-UNC5A only (MCF7)
PKN1	-1.69401	5.02022	2.42816e-06	4.28966e-05	-0.553406	5.3103	0.153105	0.740562	0.156993	4.27074	0.437591	0.65735	Affected by sh-UNC5A only (MCF7)
BUD31	-1.62682	5.5658	2.43234e-06	4.29187e-05	-0.191645	5.99278	0.565695	0.919235	0.209373	4.89165	0.243976	0.464986	Affected by sh-UNC5A only (MCF7)
SMOC2	7.12553	-0.389912	2.44325e-06	4.30593e-05	5.51919	-1.4543	0.00176395	0.141644	0.908139	1.08722	0.0411453	0.1406	Affected by sh-UNC5A only (MCF7)
EBNA1BP2	-1.61679	5.82574	2.45138e-06	4.31509e-05	-0.165221	6.26309	0.627691	0.932009	0.786843	5.49709	4.77088e-07	1.15248e-05	Affected by sh-UNC5A only (MCF7)
SRGAP1	2.06332	3.25174	2.52046e-06	4.43135e-05	0.071661	1.85205	0.890691	0.997266	0.129797	4.23132	0.548843	0.749389	Affected by sh-UNC5A only (MCF7)
GPN3	1.53945	4.50144	2.55114e-06	4.47993e-05	0.834382	3.92709	0.0290758	0.511198	0.0287443	5.3248	0.844641	0.938967	Affected by sh-UNC5A only (MCF7)
KRT83	4.30102	0.592573	2.55533e-06	4.48191e-05	2.27906	-1.00835	0.0601225	0.607387	-0.457424	1.39544	0.282834	0.506745	Affected by sh-UNC5A only (MCF7)
ZNF221	5.18249	0.088631	2.56744e-06	4.49778e-05	0.116076	-2.40221	0.95139	1	0.0307499	1.1069	0.944614	0.986961	Affected by sh-UNC5A only (MCF7)
BCAM	1.67215	4.27656	2.57304e-06	4.50221e-05	-0.759861	2.8124	0.0873482	0.652376	0.253693	5.24703	0.133772	0.316984	Affected by sh-UNC5A only (MCF7)
SNORA71D	-2.17331	7.9516	2.6043e-06	4.55148e-05	-1.20565	8.1137	0.00498432	0.25618	0.39914	6.94888	0.0221164	0.0899566	Affected by sh-UNC5A only (MCF7)
SNORA37	-2.07672	5.48409	2.64104e-06	4.61019e-05	-0.649828	5.82258	0.120194	0.705525	0.0621802	4.38545	0.749754	0.886212	Affected by sh-UNC5A only (MCF7)
IFNLR1	-1.97361	2.7945	2.66005e-06	4.63786e-05	-0.623571	3.1252	0.139227	0.730058	-0.396807	1.59454	0.280664	0.504625	Affected by sh-UNC5A only (MCF7)
CADPS	-7.46145	-0.442833	2.69175e-06	4.68755e-05	-0.877965	0.235588	0.312003	0.829965	0	-2.98948	1	1	Affected by sh-UNC5A only (MCF7)
APOBEC3B	3.58021	0.972996	2.72251e-06	4.73548e-05	0.378819	-1.21024	0.722109	0.959258	0.00780248	1.991	0.981429	1	Affected by sh-UNC5A only (MCF7)
GTF2H2	3.97375	0.845683	2.73809e-06	4.75695e-05	1.61286	-1.02176	0.152397	0.740562	-1.19069	1.38713	0.00504144	0.029569	-
PSD4	-1.51715	6.79099	2.74842e-06	4.76924e-05	-0.784142	6.94292	0.0295464	0.513818	-0.107342	6.03468	0.435941	0.656082	Affected by sh-UNC5A only (MCF7)
RGS16	2.11118	3.20491	2.75625e-06	4.77717e-05	1.16098	2.42197	0.0239216	0.481817	1.2678	4.88909	2.48795e-13	1.57925e-11	-
C18orf54	2.46483	2.65857	2.78732e-06	4.82532e-05	0.716601	1.31888	0.291915	0.826005	-0.584208	3.35555	0.0257243	0.100639	Affected by sh-UNC5A only (MCF7)
PAK6	2.03218	2.80229	2.79492e-06	4.82648e-05	0.949848	1.92731	0.0694658	0.628985	-0.146248	3.6286	0.501216	0.71086	Affected by sh-UNC5A only (MCF7)
C1orf106	-3.97735	0.11704	2.79539e-06	4.82648e-05	-1.43458	0.483001	0.0506356	0.588481	0.346116	-1.81976	0.75363	0.888373	Affected by sh-UNC5A only (MCF7)
NPHP3-ACAD11	-1.53179	6.23122	2.79786e-06	4.82648e-05	-0.247776	6.59734	0.447543	0.88115	-0.685543	5.21376	6.53554e-06	0.000118456	Affected by sh-UNC5A only (MCF7)
IKBKG	-2.5233	3.32071	2.8165e-06	4.84088e-05	-1.53923	3.46403	0.00170468	0.141644	-0.112425	1.80417	0.78314	0.905305	Affected by sh-UNC5A only (MCF7)
FAM217B	1.6099	5.37578	2.81744e-06	4.84088e-05	0.160122	4.3524	0.66513	0.943659	-0.378195	6.03014	0.00500254	0.0293997	Affected by sh-UNC5A only (MCF7)
LINC-PINT_dup1	2.49903	2.30251	2.82105e-06	4.84088e-05	-1.42494	0.0845593	0.109586	0.687217	-0.520444	3.01598	0.0289386	0.110043	Affected by sh-UNC5A only (MCF7)
SLC18B1	2.86884	1.49054	2.82171e-06	4.84088e-05	-2.79722	-1.06148	0.0206876	0.459309	0.450127	2.70657	0.0912058	0.244936	Affected by sh-UNC5A only (MCF7)
PTDSS1	-1.6978	6.81347	2.82272e-06	4.84088e-05	0.233067	7.45647	0.511352	0.899505	0.567466	6.28674	1.16783e-05	0.00019349	Affected by sh-UNC5A only (MCF7)
RPL23	-1.47109	5.95183	3.01682e-06	5.16771e-05	-0.452045	6.22193	0.180833	0.771942	0.719639	5.68922	1.35183e-07	3.63704e-06	Affected by sh-UNC5A only (MCF7)
FFAR2	3.09336	1.43487	3.12035e-06	5.33883e-05	0.422991	-0.495455	0.643699	0.937157	-1.24522	1.92978	0.00257296	0.0175639	-
FAM122B	1.77887	5.66523	3.1329e-06	5.35404e-05	0.532372	4.71785	0.16418	0.751072	-0.696617	6.22981	1.29002e-06	2.80647e-05	Affected by sh-UNC5A only (MCF7)
TMEM106A	3.43163	1.04873	3.15099e-06	5.37869e-05	-0.821918	-1.41049	0.465492	0.887417	-0.404322	1.85955	0.261461	0.484616	Affected by sh-UNC5A only (MCF7)
ST3GAL1	1.41811	6.89602	3.25585e-06	5.55123e-05	-0.57203	5.67826	0.0868292	0.652376	-0.999186	7.26456	2.71034e-14	1.95772e-12	Affected by sh-UNC5A only (MCF7)
SARS	-1.47271	7.04111	3.30509e-06	5.62864e-05	-0.0858147	7.47758	0.798236	0.979496	0.768241	6.8054	2.14334e-09	8.14193e-08	Affected by sh-UNC5A only (MCF7)
BCAT1	4.41396	0.239236	3.32065e-06	5.64857e-05	0.91938	-1.90361	0.517335	0.900024	-0.488944	1.00509	0.270889	0.496062	Affected by sh-UNC5A only (MCF7)
LAMC3	-3.7581	0.603113	3.3381e-06	5.67168e-05	0.00874854	1.49255	0.98864	1	-0.208613	-1.53025	0.819533	0.924299	Affected by sh-UNC5A only (MCF7)
RPS6KA1	-1.52309	5.84154	3.40019e-06	5.77048e-05	-0.395081	6.15129	0.248925	0.805957	-0.0768055	5.09771	0.602818	0.789842	Affected by sh-UNC5A only (MCF7)
AKR1C3	4.47891	0.228709	3.45479e-06	5.85636e-05	-3.03847	-2.41157	0.13559	0.724811	-0.0346689	1.21006	0.931744	0.980452	Affected by sh-UNC5A only (MCF7)
CNN2	-2.14855	3.45481	3.47356e-06	5.88139e-05	-0.73123	3.78216	0.0906063	0.660647	-0.412074	2.10242	0.215887	0.433399	Affected by sh-UNC5A only (MCF7)
HMGB3	-1.64059	7.27655	3.47875e-06	5.88338e-05	-0.272339	7.67138	0.447666	0.88115	-0.180402	6.39272	0.165812	0.36594	Affected by sh-UNC5A only (MCF7)
TNIP1	-1.71139	4.61196	3.53114e-06	5.9651e-05	-0.79942	4.81292	0.0458146	0.578622	0.3263	3.94399	0.105416	0.269805	Affected by sh-UNC5A only (MCF7)
MIR25	-2.17368	2.40462	3.59788e-06	6.07085e-05	-0.687192	2.75854	0.14069	0.730564	0.993235	1.82856	0.0047051	0.0280337	Affected by sh-UNC5A only (MCF7)
PVT1	-2.3431	3.6919	3.60239e-06	6.07148e-05	-0.348637	4.21352	0.445686	0.880349	0.86327	2.86952	0.00147531	0.0113318	Affected by sh-UNC5A only (MCF7)
AUTS2	-2.21327	3.18504	3.6313e-06	6.11317e-05	-0.083507	3.77899	0.839232	0.985636	0.23485	2.09641	0.480131	0.695051	Affected by sh-UNC5A only (MCF7)
CENPA	1.60731	4.44319	3.72867e-06	6.2699e-05	0.890599	3.8506	0.0225221	0.475325	0.0100285	5.27549	0.947739	0.988667	Affected by sh-UNC5A only (MCF7)
SHC2	-3.102	1.98621	3.75759e-06	6.31129e-05	-0.476036	2.58821	0.404989	0.862924	-1.87582	-0.458568	0.00727957	0.039315	-
IBA57	1.68884	4.15802	3.82749e-06	6.42133e-05	-1.07035	2.5799	0.0256722	0.494587	-0.482261	4.77495	0.00337317	0.0217029	Affected by sh-UNC5A only (MCF7)
DGAT2	-1.7429	3.85529	3.8366e-06	6.42927e-05	-0.127007	4.33378	0.730552	0.962962	0.520692	3.28398	0.031894	0.11768	Affected by sh-UNC5A only (MCF7)
PAG1	2.73717	1.95225	3.85993e-06	6.46098e-05	-0.0056745	0.0696864	0.995005	1	-1.97351	2.23709	2.38836e-09	8.97961e-08	-
OBSL1	-1.63329	5.8194	3.86809e-06	6.46726e-05	-0.576036	6.08374	0.117128	0.698718	0.32117	5.20137	0.0316028	0.116841	Affected by sh-UNC5A only (MCF7)
GLTSCR1	7.05753	-0.446311	3.88862e-06	6.49024e-05	3.7373	-2.25175	0.0582104	0.607387	-1.6519	-0.0725545	0.00894882	0.0458478	-
IFT140	-1.55757	5.38657	3.89069e-06	6.49024e-05	-0.624595	5.61182	0.0802101	0.639653	-0.0324587	4.64015	0.875044	0.955241	Affected by sh-UNC5A only (MCF7)
TIMMDC1	-1.50098	6.61807	3.9281e-06	6.54012e-05	-0.401027	6.91918	0.234662	0.805957	0.226166	6.04478	0.0769161	0.21925	Affected by sh-UNC5A only (MCF7)
TSPAN1	2.31047	2.18677	3.92951e-06	6.54012e-05	-1.04031	0.216548	0.203435	0.786482	0.431875	3.34808	0.0636465	0.19294	Affected by sh-UNC5A only (MCF7)
SQLE	-1.67207	9.09793	3.94569e-06	6.5596e-05	0.164317	9.7	0.662305	0.942501	0.0350128	8.29453	0.780155	0.903659	Affected by sh-UNC5A only (MCF7)
KSR2	2.54815	2.71718	4.02477e-06	6.68348e-05	-0.226478	0.808669	0.749614	0.966509	-0.919638	3.30768	0.000311225	0.00324342	Affected by sh-UNC5A only (MCF7)
BRINP3	7.11459	-0.395572	4.06502e-06	6.7427e-05	0	-2.71672	1	1	-0.364222	0.404641	0.498083	0.708654	Affected by sh-UNC5A only (MCF7)
ADNP	1.58173	7.13799	4.10704e-06	6.80469e-05	0.123418	6.11695	0.705365	0.953508	-0.643489	7.67885	5.81241e-05	0.000777127	Affected by sh-UNC5A only (MCF7)
FAM69B	-2.94248	1.5841	4.14112e-06	6.85342e-05	-0.646936	2.09757	0.353088	0.842111	-0.0428767	-0.107812	0.944624	0.986961	Affected by sh-UNC5A only (MCF7)
PDIA4	-1.46535	7.53402	4.26406e-06	7.04892e-05	-0.398099	7.82529	0.25118	0.805957	0.337708	7.04702	0.00665038	0.0367702	Affected by sh-UNC5A only (MCF7)
ZNF43	1.9236	5.178	4.28027e-06	7.06775e-05	0.333798	4.00253	0.447905	0.88115	-0.52008	5.84231	0.000145901	0.00170331	Affected by sh-UNC5A only (MCF7)
C11orf70	-6.73508	-0.93857	4.33999e-06	7.14369e-05	0.802639	0.37556	0.354506	0.842295	0	-2.98948	1	1	Affected by sh-UNC5A only (MCF7)
LOXL4	-6.73508	-0.93857	4.33999e-06	7.14369e-05	2.55961	1.59772	3.01024e-05	0.00774371	7.89752	0.161231	4.41402e-11	2.06782e-09	-
PMPCB	-1.66249	8.09694	4.34088e-06	7.14369e-05	0.0662935	8.64449	0.855395	0.988234	0.0874101	7.32791	0.494813	0.706498	Affected by sh-UNC5A only (MCF7)
LOC100507540	7.06038	-0.444864	4.38915e-06	7.21503e-05	0	-2.71672	1	1	-0.349388	0.353848	0.532204	0.736408	Affected by sh-UNC5A only (MCF7)
PODXL2	-1.76769	5.07393	4.45931e-06	7.32215e-05	-0.560635	5.37981	0.162945	0.749756	0.224173	4.30391	0.217239	0.434805	Affected by sh-UNC5A only (MCF7)
SORCS2	-3.77371	0.207036	4.47386e-06	7.33783e-05	-0.0656398	1.04214	0.920084	1	-0.209109	-1.81931	0.839201	0.935686	Affected by sh-UNC5A only (MCF7)
ARHGAP18	1.59521	5.29302	4.52595e-06	7.41498e-05	-0.0690635	4.16449	0.8553	0.988201	-0.612406	5.84527	6.50152e-06	0.000118131	Affected by sh-UNC5A only (MCF7)
C6orf141	1.99043	3.87371	4.53912e-06	7.42825e-05	0.449873	2.73898	0.352453	0.842111	0.507713	5.05136	0.00418372	0.0256194	Affected by sh-UNC5A only (MCF7)
CHST3	-1.78218	4.36948	4.54438e-06	7.42856e-05	-0.12461	4.8551	0.73199	0.96312	-0.920843	3.08367	0.000503133	0.00483766	Affected by sh-UNC5A only (MCF7)
STAT6	-1.41983	5.12638	4.55682e-06	7.44061e-05	-0.220321	5.48202	0.557224	0.917501	0.154472	4.57771	0.349566	0.575402	Affected by sh-UNC5A only (MCF7)
VASH1	-2.2829	1.97475	4.6188e-06	7.53343e-05	-0.435708	2.45169	0.37048	0.848972	0.0622463	0.791296	0.898131	0.965491	Affected by sh-UNC5A only (MCF7)
PTPN21	-1.47249	4.65287	4.64409e-06	7.56626e-05	-0.624457	4.84861	0.0696887	0.628985	-0.614085	3.71123	0.00589117	0.0334556	Affected by sh-UNC5A only (MCF7)
SH3BGRL	1.77337	3.71103	4.65434e-06	7.57453e-05	0.0132219	2.50765	0.978184	1	-0.250733	4.44714	0.180826	0.386263	Affected by sh-UNC5A only (MCF7)
TAZ	-2.30697	3.92537	4.667e-06	7.58672e-05	-0.896619	4.2221	0.0475286	0.581245	0.317871	2.79484	0.275112	0.49802	Affected by sh-UNC5A only (MCF7)
LOC100134868	-2.5352	1.85903	4.70576e-06	7.64126e-05	-0.719229	2.25314	0.149373	0.739825	0.423288	0.665954	0.421979	0.644664	Affected by sh-UNC5A only (MCF7)
NIPBL	1.47338	6.67738	4.71133e-06	7.64184e-05	0.112683	5.73135	0.738296	0.964827	-0.681496	7.17508	2.90683e-07	7.28595e-06	Affected by sh-UNC5A only (MCF7)
STK31	2.31302	2.12423	4.73024e-06	7.66404e-05	-0.607197	0.296823	0.437972	0.879215	0.478926	3.31073	0.0378766	0.132835	Affected by sh-UNC5A only (MCF7)
FUOM	-8.15674	0.130105	4.741e-06	7.67299e-05	-0.291346	1.09352	0.753816	0.966968	2.2371	-2.81988	0.273219	0.496372	Affected by sh-UNC5A only (MCF7)
C12orf75	1.65284	4.75447	4.89121e-06	7.90736e-05	0.276928	3.75978	0.500341	0.896376	-0.0242101	5.58226	0.865675	0.949465	Affected by sh-UNC5A only (MCF7)
ABCF2	-1.39443	5.93781	4.91902e-06	7.93614e-05	-0.010254	6.38546	0.974459	1	0.915644	5.85584	1.6135e-11	8.07468e-10	Affected by sh-UNC5A only (MCF7)
FAM110B	4.13669	0.392649	4.91984e-06	7.93614e-05	-3.53688	-2.28191	0.0770932	0.635066	-1.20596	0.907111	0.0127203	0.0597049	Affected by sh-UNC5A only (MCF7)
PAOX	-2.90664	2.02329	5.06486e-06	8.16111e-05	-0.524373	2.57465	0.319902	0.831899	-0.109397	0.279532	0.843823	0.938342	Affected by sh-UNC5A only (MCF7)
ACACB	1.94868	3.89759	5.07451e-06	8.16767e-05	-1.41664	2.02533	0.0262577	0.500671	-0.195275	4.69502	0.305675	0.532255	Affected by sh-UNC5A only (MCF7)
LONRF1	1.38585	5.9388	5.08842e-06	8.18109e-05	0.499721	5.27415	0.132998	0.723911	0.249474	6.84285	0.0411851	0.140703	Affected by sh-UNC5A only (MCF7)
CPZ	-6.91964	-0.845063	5.17921e-06	8.31793e-05	0.8198	0.540256	0.287514	0.823641	0	-2.98948	1	1	Affected by sh-UNC5A only (MCF7)
DCAF7	1.43377	5.83913	5.20345e-06	8.34772e-05	0.0447758	4.89282	0.895081	0.998553	-0.305734	6.48067	0.0293623	0.111164	Affected by sh-UNC5A only (MCF7)
VMA21	-1.63555	7.84635	5.25368e-06	8.41411e-05	0.638247	8.70765	0.0943953	0.66995	-0.1066	7.00128	0.384421	0.610105	Affected by sh-UNC5A only (MCF7)
SLC4A10	1.88239	3.2107	5.25684e-06	8.41411e-05	0.0737587	1.9608	0.887918	0.996345	-0.208498	3.98226	0.33636	0.562377	Affected by sh-UNC5A only (MCF7)
S100A10	-1.47689	6.68636	5.26205e-06	8.41411e-05	-0.0366093	7.14627	0.910815	1	-0.451701	5.80447	0.00952157	0.0480767	Affected by sh-UNC5A only (MCF7)
TIMP2	-1.89749	3.40993	5.27843e-06	8.43111e-05	-0.291199	3.84796	0.47287	0.889587	0.194984	2.54318	0.49713	0.707985	Affected by sh-UNC5A only (MCF7)
RPS25	-1.81263	7.0385	5.36661e-06	8.56263e-05	-0.705852	7.29615	0.0753707	0.633394	0.907815	6.63648	3.42125e-12	1.87186e-10	Affected by sh-UNC5A only (MCF7)
SNORD114-23	-5.1181	1.05392	5.37977e-06	8.57431e-05	-0.785304	1.7235	0.311102	0.829965	-4.19829	-2.40279	0.0192237	0.0814437	Affected by sh-UNC5A only (MCF7)
ZC3H12C	2.95037	1.74775	5.41812e-06	8.62604e-05	0.475251	-0.0918419	0.588158	0.923691	0.0500528	2.77604	0.845185	0.939059	Affected by sh-UNC5A only (MCF7)
C2orf54	-2.25607	2.2111	5.46967e-06	8.69867e-05	-0.663029	2.59306	0.171641	0.760844	-0.484545	0.784551	0.302242	0.527969	Affected by sh-UNC5A only (MCF7)
BAIAP2L1	-1.77761	3.6226	5.55348e-06	8.82239e-05	0.291751	4.32418	0.435167	0.878431	0.706264	3.14095	0.00323895	0.0210547	Affected by sh-UNC5A only (MCF7)
PTMA	-1.78794	7.38066	5.5981e-06	8.88365e-05	-0.263753	7.81647	0.495885	0.895679	1.12724	7.14329	1.2531e-13	8.35193e-12	-
PRR11	1.614	5.75834	5.67796e-06	8.98591e-05	-0.0833846	4.60818	0.8229	0.981988	-0.520874	6.35432	0.000234682	0.00255278	Affected by sh-UNC5A only (MCF7)
ZNF681	2.05486	5.66642	5.67846e-06	8.98591e-05	0.593864	4.53475	0.173384	0.763199	-0.513623	6.36125	0.000441639	0.00433705	Affected by sh-UNC5A only (MCF7)
KIF14	1.65459	6.56736	5.68093e-06	8.98591e-05	-0.00347754	5.42297	0.992384	1	-0.464746	7.19797	0.00012127	0.00145514	Affected by sh-UNC5A only (MCF7)
WTIP	-2.85247	2.75817	5.70538e-06	9.01487e-05	-0.542294	3.27474	0.233859	0.805957	-1.14587	0.580734	0.0707642	0.206655	Affected by sh-UNC5A only (MCF7)
MCCC1	-1.5457	7.19196	5.72371e-06	9.0341e-05	-0.117506	7.62057	0.731275	0.96312	0.299078	6.62489	0.0159462	0.0707683	Affected by sh-UNC5A only (MCF7)
PLS3-AS1	-4.2383	0.403576	5.7387e-06	9.04595e-05	0.136161	1.30841	0.832816	0.984268	-1.13434	-2.18076	0.364294	0.590433	Affected by sh-UNC5A only (MCF7)
ZNF708	1.58955	4.10312	5.74356e-06	9.04595e-05	0.324729	3.1889	0.433652	0.876752	-0.31598	4.77273	0.0529694	0.169358	Affected by sh-UNC5A only (MCF7)
SGOL2	1.40061	5.57999	5.78803e-06	9.1062e-05	0.030014	4.64893	0.932083	1	-0.560083	6.10324	2.01175e-05	0.000311492	Affected by sh-UNC5A only (MCF7)
ZNF732	1.99461	2.73061	5.96924e-06	9.38124e-05	0.228075	1.48	0.725474	0.960942	0.20302	3.72355	0.337575	0.562868	Affected by sh-UNC5A only (MCF7)
FLII	-1.40116	7.21164	6.07716e-06	9.54062e-05	-0.417895	7.47563	0.22883	0.804306	0.205016	6.69895	0.117072	0.289432	Affected by sh-UNC5A only (MCF7)
PCDHGB5	2.07675	2.51559	6.14465e-06	9.63625e-05	-0.687887	0.808161	0.297404	0.827805	-0.0192825	3.4057	0.931774	0.980452	Affected by sh-UNC5A only (MCF7)
GJB3	-2.14985	2.50266	6.18901e-06	9.69546e-05	0.104072	3.19314	0.801569	0.979496	1.15001	2.04226	0.00196471	0.0142335	-
SNORA14B	-1.72026	8.78006	6.37747e-06	9.98002e-05	-0.419517	9.12921	0.299621	0.828589	0.306486	8.08391	0.156511	0.351783	Affected by sh-UNC5A only (MCF7)
UGT3A2	7.06623	-0.441969	6.43055e-06	0.000100485	0	-2.71672	1	1	-0.72033	0.207962	0.320546	0.547359	Affected by sh-UNC5A only (MCF7)
SNORA38B	-2.42462	10.6242	6.43493e-06	0.000100485	-1.22591	10.8244	0.0169389	0.435747	0.0293699	9.2126	0.86503	0.949183	Affected by sh-UNC5A only (MCF7)
HOXC10	-3.62431	0.973247	6.48894e-06	0.000101221	0.0199582	1.8296	0.96966	1	-0.506153	-1.28959	0.610595	0.795507	Affected by sh-UNC5A only (MCF7)
CLDN15	-2.15345	2.73903	6.50093e-06	0.0001013	-0.374302	3.21381	0.400692	0.860476	0.0745802	1.62678	0.846028	0.939571	Affected by sh-UNC5A only (MCF7)
NACC2	-1.38261	5.24379	6.60649e-06	0.000102763	-0.810559	5.34634	0.0167872	0.433927	-0.77476	4.30274	7.45137e-06	0.000132436	Affected by sh-UNC5A only (MCF7)
AKAP7	3.7959	1.30922	6.60886e-06	0.000102763	-0.24022	-1.29009	0.84808	0.987397	-0.795673	1.99196	0.0814764	0.22782	Affected by sh-UNC5A only (MCF7)
SHOX2	4.3202	0.162157	6.66497e-06	0.000103526	1.91229	-1.5315	0.127191	0.715382	-1.02082	0.720165	0.0508084	0.164195	Affected by sh-UNC5A only (MCF7)
LOC730102	-2.34598	1.68589	6.73766e-06	0.000104459	-0.293293	2.23023	0.56353	0.918319	-0.484185	0.223383	0.372896	0.598552	Affected by sh-UNC5A only (MCF7)
GIMAP2	6.9325	-0.543965	6.74639e-06	0.000104459	0	-2.71672	1	1	-0.145104	0.33277	0.81354	0.922079	Affected by sh-UNC5A only (MCF7)
NEUROD1	6.9325	-0.543965	6.74639e-06	0.000104459	0	-2.71672	1	1	-0.262834	0.279092	0.61959	0.801942	Affected by sh-UNC5A only (MCF7)
TPM4	-1.37893	5.66835	7.01004e-06	0.000108376	-0.102985	6.06713	0.747298	0.966132	0.502623	5.34183	0.000747598	0.00669642	Affected by sh-UNC5A only (MCF7)
RPL30	-2.09992	7.55649	7.01416e-06	0.000108376	-0.399466	8.00084	0.36051	0.844353	0.191798	6.50001	0.117593	0.290086	Affected by sh-UNC5A only (MCF7)
ZNF491	7.02679	-0.473246	7.04005e-06	0.000108661	0	-2.71672	1	1	0.199582	0.580097	0.695304	0.850199	Affected by sh-UNC5A only (MCF7)
SAMD12	1.65885	5.30254	7.18202e-06	0.000110736	0.319094	4.32576	0.407229	0.863937	-0.212066	6.04349	0.118419	0.29168	Affected by sh-UNC5A only (MCF7)
RUNDC3B	2.29082	4.2214	7.33042e-06	0.000112905	-0.204763	2.48729	0.716278	0.957966	-0.996941	4.76921	1.25298e-07	3.41496e-06	Affected by sh-UNC5A only (MCF7)
ABCD1	-2.13186	2.60173	7.46079e-06	0.000114793	-0.918446	2.86605	0.0490442	0.58627	-1.01422	1.05497	0.0317934	0.117457	Affected by sh-UNC5A only (MCF7)
KIAA1324L	-1.92668	5.16084	7.50018e-06	0.000115278	0.29346	5.88503	0.445867	0.880349	0.0605381	4.17867	0.754696	0.888666	Affected by sh-UNC5A only (MCF7)
NUSAP1	1.61566	6.37353	7.52184e-06	0.00011549	0.088342	5.3054	0.806714	0.979996	0.113289	7.26628	0.346903	0.572755	Affected by sh-UNC5A only (MCF7)
LOC100130899	4.99856	0.0142992	7.61706e-06	0.00011683	-0.0227974	-2.38013	0.997168	1	-0.0690258	0.963939	0.880435	0.956928	Affected by sh-UNC5A only (MCF7)
PQLC1	-2.05213	3.61123	7.66829e-06	0.000117395	-0.53867	3.99637	0.235068	0.805957	-0.152081	2.44827	0.622432	0.803715	Affected by sh-UNC5A only (MCF7)
PLXNA3	-1.6518	3.64214	7.66996e-06	0.000117395	-0.385843	3.99213	0.309502	0.829965	-0.776256	2.51158	0.00482748	0.0285771	Affected by sh-UNC5A only (MCF7)
NECAP2	-1.37754	5.59542	7.98454e-06	0.000122083	-0.325747	5.89295	0.31833	0.830751	0.00444863	4.99823	0.977364	1	Affected by sh-UNC5A only (MCF7)
LOC101927027	3.5262	1.02916	8.02281e-06	0.00012254	0.292032	-1.17483	0.801545	0.979496	-0.354461	1.87513	0.282652	0.506726	Affected by sh-UNC5A only (MCF7)
CRISPLD1	4.0546	0.323952	8.15382e-06	0.000124412	-3.53688	-2.28191	0.0770932	0.635066	-0.382438	1.13489	0.372343	0.597993	Affected by sh-UNC5A only (MCF7)
NEK2	1.48311	4.42632	8.2961e-06	0.000126451	0.226328	3.53534	0.56889	0.919632	-0.256613	5.09802	0.0893246	0.241254	Affected by sh-UNC5A only (MCF7)
GLIPR1L2	7.17374	-0.34413	8.46204e-06	0.000128846	0	-2.71672	1	1	0.230334	0.746225	0.71818	0.866579	Affected by sh-UNC5A only (MCF7)
CIT	1.37602	5.34986	8.55201e-06	0.000130081	-0.538556	4.1809	0.152087	0.740562	-0.258098	5.99541	0.0455092	0.151076	Affected by sh-UNC5A only (MCF7)
PTK7	-1.36	7.19698	8.61471e-06	0.000130899	-0.499207	7.41529	0.128218	0.715517	-0.104721	6.55626	0.404618	0.628221	Affected by sh-UNC5A only (MCF7)
PVRL3	3.38725	0.676486	8.64205e-06	0.000131178	0.479999	-1.25434	0.651969	0.939365	-0.984525	1.23364	0.0168985	0.0739649	Affected by sh-UNC5A only (MCF7)
RPS6KA4	-1.79455	5.0365	8.75302e-06	0.000132726	-0.443443	5.39863	0.271583	0.814747	-0.155966	4.05289	0.403836	0.627296	Affected by sh-UNC5A only (MCF7)
OPN3	-1.60815	4.12187	8.77638e-06	0.000132942	1.52826	5.58262	1.80605e-05	0.00509271	0.264696	3.50216	0.213212	0.430022	-
LMCD1	1.95831	2.96432	8.96707e-06	0.0001356	0.208605	1.73249	0.707432	0.954073	0.671964	4.2222	0.000316297	0.00327996	Affected by sh-UNC5A only (MCF7)
ADAM15	-1.53881	6.34242	8.97574e-06	0.0001356	-0.35071	6.67698	0.331324	0.839374	0.29751	5.78131	0.0338187	0.122896	Affected by sh-UNC5A only (MCF7)
NFE2L2	1.67195	5.54767	8.9796e-06	0.0001356	0.328038	4.56559	0.388571	0.855883	-0.504691	6.16379	0.000241515	0.00261933	Affected by sh-UNC5A only (MCF7)
FAM46B	-1.76305	3.61821	8.99964e-06	0.000135763	-1.55584	3.60327	0.000215773	0.0367893	-0.785271	2.40437	0.0062038	0.0348916	-
FAT4	3.72574	0.640284	9.17536e-06	0.00013813	0.26154	-1.57199	0.832316	0.984207	0.296929	1.79857	0.391762	0.616304	Affected by sh-UNC5A only (MCF7)
SOWAHC	1.38967	4.86898	9.30084e-06	0.000139875	0.165695	4.01705	0.65284	0.939503	-0.24983	5.52068	0.0792075	0.223221	Affected by sh-UNC5A only (MCF7)
GDAP1	1.61906	3.78526	9.33622e-06	0.000140263	-0.32395	2.53233	0.481411	0.891425	-0.120626	4.54921	0.471564	0.688562	Affected by sh-UNC5A only (MCF7)
MALAT1	1.53688	9.55355	9.5642e-06	0.000143503	-0.0981154	8.45586	0.774805	0.972435	-1.09512	9.92422	1.28167e-12	7.45759e-11	-
FAM221A	1.88823	2.90355	9.57145e-06	0.000143503	0.730467	2.00959	0.189463	0.775527	-0.379128	3.59243	0.0956184	0.252987	Affected by sh-UNC5A only (MCF7)
KCTD9	1.41453	4.81047	9.9466e-06	0.000148975	0.121214	3.91603	0.746229	0.965836	-0.372856	5.41294	0.013939	0.0637857	Affected by sh-UNC5A only (MCF7)
SHROOM1	-2.65789	1.30424	1.00527e-05	0.000150411	-1.13937	1.60542	0.0486298	0.584954	1.02236	0.428009	0.0955103	0.252863	Affected by sh-UNC5A only (MCF7)
EIF4B	-1.35417	7.39461	1.01132e-05	0.000151162	-0.0886299	7.78953	0.794793	0.978509	0.513253	7.08935	4.72259e-05	0.000648991	Affected by sh-UNC5A only (MCF7)
COL7A1	2.05394	6.40895	1.03453e-05	0.000154473	-1.29136	4.46756	0.0301102	0.515177	-1.75407	6.71198	2.06373e-06	4.29227e-05	-
SEMA3A	-4.75432	-0.0785519	1.04596e-05	0.000156022	-0.346357	0.716016	0.631384	0.932494	-3.28466	-2.66623	0.0875807	0.238609	Affected by sh-UNC5A only (MCF7)
ASB9	2.00183	2.68787	1.04874e-05	0.000156277	-0.515223	1.10583	0.464419	0.887176	-0.396736	3.38526	0.064604	0.194919	Affected by sh-UNC5A only (MCF7)
APH1B	1.47102	4.26385	1.05773e-05	0.000157457	0.151882	3.34517	0.713031	0.956536	-0.213074	4.9513	0.170047	0.371607	Affected by sh-UNC5A only (MCF7)
ARL5B	1.54806	6.57773	1.0646e-05	0.000158319	0.4663	5.7676	0.183135	0.773504	-0.467555	7.18092	0.000530412	0.00504701	Affected by sh-UNC5A only (MCF7)
BRCA2	1.59394	7.36608	1.07143e-05	0.000159173	0.0729071	6.3062	0.837324	0.985198	-0.522373	7.95879	0.000158637	0.00181301	Affected by sh-UNC5A only (MCF7)
AP4M1	-1.52253	5.24292	1.07944e-05	0.0001602	-0.379212	5.56127	0.302263	0.829882	-0.0448589	4.51622	0.794561	0.911544	Affected by sh-UNC5A only (MCF7)
SCARNA22	-1.72273	9.9991	1.0823e-05	0.000160462	-0.795788	10.1968	0.0536426	0.589626	-0.0509215	9.11384	0.776426	0.901242	Affected by sh-UNC5A only (MCF7)
FANK1	-2.68217	1.13823	1.0847e-05	0.000160657	-0.184532	1.79776	0.736666	0.964705	0.695375	0.0509718	0.250108	0.471926	Affected by sh-UNC5A only (MCF7)
LAGE3	-2.48715	4.04579	1.0921e-05	0.000161589	-0.959486	4.3549	0.057529	0.607387	0.157886	2.68331	0.540241	0.74244	Affected by sh-UNC5A only (MCF7)
DNAJB9	-1.35371	6.32897	1.10034e-05	0.000162643	0.215209	6.88601	0.526887	0.905078	0.512734	6.02492	0.000146671	0.00170957	Affected by sh-UNC5A only (MCF7)
TFAP2A	3.1023	1.19197	1.10848e-05	0.000163683	-0.731532	-1.0902	0.477991	0.890803	-1.64427	1.56769	0.000549686	0.00521012	-
LRBA	-1.3454	7.1867	1.11112e-05	0.000163906	-0.00623471	7.62026	0.984637	1	-0.274636	6.47725	0.0397365	0.137289	Affected by sh-UNC5A only (MCF7)
DEPDC1	1.53947	6.17721	1.12776e-05	0.000166194	0.172645	5.21104	0.627485	0.932009	-0.425313	6.79548	0.000842347	0.00734437	Affected by sh-UNC5A only (MCF7)
FAM83A	3.09571	1.03458	1.13634e-05	0.00016729	-0.50862	-1.1516	0.643194	0.937157	-1.10595	1.55591	0.00354613	0.022529	-
COBLL1	1.59686	4.52678	1.13749e-05	0.000167292	-0.347178	3.27066	0.441967	0.88004	-0.847861	4.98707	8.83323e-07	1.99571e-05	Affected by sh-UNC5A only (MCF7)
SEMA6D	7.03299	-0.470317	1.1585e-05	0.000170212	0	-2.71672	1	1	-0.981951	0.0854261	0.109023	0.275766	Affected by sh-UNC5A only (MCF7)
SCARNA12	-1.82832	6.61204	1.16418e-05	0.000170874	-0.928077	6.79427	0.0342921	0.532653	0.204776	5.77934	0.147109	0.336989	Affected by sh-UNC5A only (MCF7)
CAB39L	1.38247	4.64138	1.16891e-05	0.000171397	-0.521333	3.4764	0.188025	0.775527	-0.810511	5.0579	5.77586e-08	1.68373e-06	Affected by sh-UNC5A only (MCF7)
ZNF793	1.41967	4.4464	1.17051e-05	0.000171461	0.16871	3.5735	0.66537	0.943816	-0.00560477	5.22144	0.970092	0.999777	Affected by sh-UNC5A only (MCF7)
TTC33	1.39383	5.02737	1.17417e-05	0.000171826	-0.147452	4.0135	0.69223	0.951551	-0.391919	5.61797	0.00473831	0.0281407	Affected by sh-UNC5A only (MCF7)
NHLRC2	1.60005	5.2303	1.17877e-05	0.000172327	0.383382	4.33448	0.317432	0.830566	-0.546491	5.81079	0.000414102	0.0041166	Affected by sh-UNC5A only (MCF7)
SELL	4.44458	0.344559	1.18318e-05	0.000172798	-3.32388	-2.37293	0.109511	0.687217	0.482033	1.59821	0.221182	0.43832	Affected by sh-UNC5A only (MCF7)
ZNF808	1.6983	3.71978	1.18501e-05	0.000172894	0.28958	2.7036	0.523259	0.903826	-0.163297	4.4832	0.34371	0.569602	Affected by sh-UNC5A only (MCF7)
SNORD15B	-3.52281	15.2052	1.19325e-05	0.000173922	-1.40754	15.487	0.0630941	0.616766	0.230881	12.9264	0.365977	0.591935	Affected by sh-UNC5A only (MCF7)
STC2	-1.53418	4.76528	1.19865e-05	0.000174537	1.17567	5.96777	0.000822279	0.0906547	2.6206	5.89112	4.15976e-73	1.01658e-69	-
SLFN5	-1.65992	4.61517	1.20455e-05	0.000175221	0.447463	5.37018	0.215218	0.798491	0.6368	4.16774	0.000522569	0.00498532	Affected by sh-UNC5A only (MCF7)
SS18L1	1.40947	5.21128	1.2075e-05	0.000175477	0.493068	4.52188	0.181417	0.771942	-0.0799656	5.95046	0.549165	0.749618	Affected by sh-UNC5A only (MCF7)
NKX3-1	2.11473	2.44623	1.20884e-05	0.000175498	0.0736335	1.02278	0.907622	1	-0.543294	3.10371	0.0255749	0.100188	Affected by sh-UNC5A only (MCF7)
GCHFR	2.85065	1.89691	1.21302e-05	0.00017593	0.0652494	-0.032295	0.940271	1	-0.215933	2.77389	0.478759	0.694023	Affected by sh-UNC5A only (MCF7)
FRY	3.14512	0.812915	1.22012e-05	0.000176785	0.57164	-0.968058	0.566064	0.919235	-0.0809979	1.73908	0.813473	0.922079	Affected by sh-UNC5A only (MCF7)
SNORD114-3	-4.47049	2.41423	1.23634e-05	0.000178958	-1.25387	2.85312	0.0862621	0.651556	-1.41334	-1.02973	0.146919	0.336815	Affected by sh-UNC5A only (MCF7)
MEPCE	-1.3165	6.19165	1.24248e-05	0.000179669	-0.232809	6.51167	0.463356	0.887157	0.254621	5.768	0.0727145	0.210631	Affected by sh-UNC5A only (MCF7)
PHIP	1.41986	7.66072	1.25972e-05	0.000181983	0.235254	6.81823	0.49439	0.894963	-0.495007	8.21962	0.000360154	0.00365969	Affected by sh-UNC5A only (MCF7)
TUBA4A	-3.06995	0.948176	1.26268e-05	0.000182231	0.702947	2.14566	0.221334	0.803335	0.297435	-0.598686	0.693432	0.84866	Affected by sh-UNC5A only (MCF7)
FJX1	-2.60547	1.37574	1.26685e-05	0.000182653	1.12837	2.7726	0.0159239	0.430003	2.02667	1.24538	1.53122e-05	0.000243782	-
PLXNC1	2.38397	1.77863	1.26878e-05	0.000182752	0.23565	0.256232	0.777447	0.973584	-0.081471	2.66503	0.757606	0.890081	Affected by sh-UNC5A only (MCF7)
SMKR1	-2.94791	0.985772	1.2974e-05	0.000186691	0.453109	1.9911	0.397585	0.859608	0.890775	-0.185875	0.172454	0.374926	Affected by sh-UNC5A only (MCF7)
SLC12A9	-1.48162	5.53581	1.29941e-05	0.000186796	-0.327295	5.86483	0.356311	0.842295	-0.128699	4.79732	0.493552	0.705465	Affected by sh-UNC5A only (MCF7)
POLM	-2.37295	2.02236	1.30498e-05	0.000187414	-1.29213	2.22122	0.0135796	0.409707	0.716359	1.13281	0.102005	0.263979	Affected by sh-UNC5A only (MCF7)
VIPR1	2.45369	1.64627	1.31267e-05	0.000188333	-1.74341	-0.526666	0.10446	0.687217	-0.666529	2.27899	0.0266738	0.103608	Affected by sh-UNC5A only (MCF7)
NPNT	-1.52874	8.77711	1.31396e-05	0.000188334	0.0828275	9.30155	0.821494	0.981981	-0.304976	7.91932	0.0130865	0.0609747	Affected by sh-UNC5A only (MCF7)
KRT24	4.87257	-0.171738	1.3211e-05	0.000189173	2.63986	-1.71892	0.0895943	0.659498	-0.199207	0.699553	0.687339	0.844728	Affected by sh-UNC5A only (MCF7)
DENND3	-2.16249	2.78585	1.33668e-05	0.000191217	-0.28285	3.29202	0.485145	0.891793	-0.157388	1.55542	0.713637	0.862843	Affected by sh-UNC5A only (MCF7)
PTPN12	1.57958	5.36346	1.35685e-05	0.000193913	0.418187	4.50379	0.253988	0.806231	-0.894799	5.80699	1.18906e-07	3.27729e-06	Affected by sh-UNC5A only (MCF7)
ZNF737	1.56523	4.25405	1.36106e-05	0.000194325	-0.0333233	3.16857	0.939793	1	-0.500624	4.83962	0.00292825	0.0195256	Affected by sh-UNC5A only (MCF7)
TNKS	1.64913	6.31216	1.36504e-05	0.000194704	0.126516	5.2377	0.734042	0.964216	-0.421617	6.95946	0.000927572	0.00790743	Affected by sh-UNC5A only (MCF7)
NAPRT1	2.33325	3.66182	1.36674e-05	0.000194758	-0.832885	1.66781	0.19518	0.778495	-0.206162	4.52022	0.296855	0.522417	Affected by sh-UNC5A only (MCF7)
KNSTRN	1.45241	4.4378	1.37379e-05	0.000195571	0.262906	3.58847	0.507266	0.897913	0.439153	5.46218	0.0018444	0.0135358	Affected by sh-UNC5A only (MCF7)
SPHK1	-2.37414	3.39011	1.40901e-05	0.000200392	-1.00472	3.66954	0.0524515	0.588481	0.274935	2.19989	0.363416	0.589466	Affected by sh-UNC5A only (MCF7)
L3HYPDH	-1.89952	3.37473	1.42018e-05	0.000201784	0.763243	4.37536	0.0488897	0.585572	0.870996	2.90399	0.000585844	0.00548546	Affected by sh-UNC5A only (MCF7)
PREX1	-1.39866	8.67129	1.43108e-05	0.000203095	-0.221716	9.01941	0.532411	0.906424	1.24466	8.80621	4.81486e-20	6.08623e-18	-
ZFHX3	1.39192	5.65903	1.43218e-05	0.000203095	0.248614	4.84922	0.465148	0.887272	-0.701585	6.12448	3.49459e-06	6.80493e-05	Affected by sh-UNC5A only (MCF7)
HRSP12	-1.36118	4.9146	1.44027e-05	0.000204046	0.331996	5.53756	0.333096	0.839812	0.0621444	4.36159	0.730851	0.875242	Affected by sh-UNC5A only (MCF7)
CA5B	1.79266	3.3087	1.44911e-05	0.000205099	0.409224	2.29599	0.391633	0.856482	-0.658082	3.87162	0.00414025	0.0254543	Affected by sh-UNC5A only (MCF7)
ALDH3B2	1.85429	3.07126	1.46745e-05	0.000207496	-0.0205234	1.80125	0.969886	1	-0.198795	3.83826	0.377335	0.603036	Affected by sh-UNC5A only (MCF7)
ERI1	1.43294	6.06195	1.47383e-05	0.000208196	0.486727	5.34989	0.173725	0.763257	-0.0249653	6.83693	0.851366	0.942324	Affected by sh-UNC5A only (MCF7)
BMPR1B	2.80498	1.29579	1.53718e-05	0.000216936	-1.38968	-0.970295	0.18479	0.774493	-0.883236	1.86814	0.0138399	0.0635361	Affected by sh-UNC5A only (MCF7)
NR2F2	1.45925	4.46705	1.55444e-05	0.000219161	0.370895	3.68322	0.35028	0.842111	-0.17061	5.17025	0.269881	0.494968	Affected by sh-UNC5A only (MCF7)
PDCD2	-1.31605	6.61822	1.56816e-05	0.000220883	0.290393	7.19938	0.36343	0.846202	0.368444	6.25802	0.00500659	0.0294117	Affected by sh-UNC5A only (MCF7)
FER1L4	1.85617	3.48717	1.58403e-05	0.000222905	-0.719501	1.90003	0.18534	0.774884	-0.440451	4.15534	0.0296069	0.111687	Affected by sh-UNC5A only (MCF7)
KRBA1	-2.81983	2.19715	1.58872e-05	0.00022335	-1.02983	2.55475	0.0708955	0.628985	-0.445958	0.371074	0.445315	0.664055	Affected by sh-UNC5A only (MCF7)
ABHD12	-1.35921	5.45682	1.61613e-05	0.000226985	-0.34585	5.74185	0.293742	0.826494	-0.0394945	4.85098	0.803566	0.917009	Affected by sh-UNC5A only (MCF7)
SP4	1.90371	4.24962	1.6241e-05	0.000227887	0.184654	3.01284	0.699549	0.952529	-0.700599	4.83223	7.06686e-05	0.000914575	Affected by sh-UNC5A only (MCF7)
FANCI	1.43003	7.76586	1.63124e-05	0.00022867	0.0785442	6.8323	0.811388	0.981121	0.0852333	8.5974	0.509975	0.717701	Affected by sh-UNC5A only (MCF7)
ANKH	-1.59035	3.70757	1.63445e-05	0.000228887	0.0552702	4.24307	0.878924	0.994412	0.195129	3.06539	0.436166	0.656151	Affected by sh-UNC5A only (MCF7)
IFT57	-1.53232	5.76984	1.63591e-05	0.000228887	0.148659	6.32995	0.654925	0.940775	0.457415	5.30423	0.00551064	0.0316129	Affected by sh-UNC5A only (MCF7)
PIF1	2.40052	1.93593	1.63756e-05	0.000228899	-0.661568	0.0370723	0.406375	0.86393	-0.306911	2.72188	0.299195	0.524898	Affected by sh-UNC5A only (MCF7)
VAPB	1.30971	6.58424	1.65189e-05	0.000230682	0.075433	5.74088	0.814052	0.981121	-0.189091	7.24632	0.157943	0.353467	Affected by sh-UNC5A only (MCF7)
MCPH1	1.34199	5.15907	1.66076e-05	0.000231496	0.30237	4.41399	0.400571	0.860382	0.349724	6.10468	0.0100427	0.0499884	Affected by sh-UNC5A only (MCF7)
PDZD2	3.26674	0.908239	1.66087e-05	0.000231496	1.32663	-0.611086	0.207488	0.790929	-2.07517	1.17708	0.000255973	0.00276184	-
CA9	-4.97438	0.0527188	1.66713e-05	0.000232148	-3.00239	0.241514	0.00205683	0.154709	-3.26439	-2.66713	0.0891295	0.240815	Affected by sh-UNC5A only (MCF7)
MARK1	3.12553	0.839854	1.68759e-05	0.000234774	-5.02929	-1.72432	0.0058871	0.276784	-1.0359	1.3712	0.00975951	0.0490433	-
LOC101927668	-2.85816	1.05515	1.69319e-05	0.00023533	0.0429338	1.83566	0.934588	1	-2.22212	-1.12732	0.0138609	0.0635882	Affected by sh-UNC5A only (MCF7)
SNORA16A	-2.03976	10.3237	1.72334e-05	0.000239293	-0.223836	10.8323	0.626764	0.932009	-0.427829	9.01628	0.0139456	0.0637857	Affected by sh-UNC5A only (MCF7)
OLFML2A	-2.40675	1.47177	1.72752e-05	0.000239646	-0.803147	1.83827	0.146264	0.736242	0.158378	0.27674	0.81181	0.921329	Affected by sh-UNC5A only (MCF7)
RASSF2	-2.44382	2.16351	1.74194e-05	0.000241418	1.03198	3.43361	0.0227124	0.475325	0.190484	0.892119	0.681489	0.840743	Affected by sh-UNC5A only (MCF7)
DSTN	-1.32588	7.42267	1.74948e-05	0.000242203	0.144402	7.9272	0.664196	0.942799	-0.0767858	6.82015	0.540401	0.742446	Affected by sh-UNC5A only (MCF7)
ESCO2	1.4971	6.79111	1.75091e-05	0.000242203	0.155749	5.84686	0.655431	0.940939	-0.206068	7.49703	0.0985336	0.258323	Affected by sh-UNC5A only (MCF7)
MIR6747	-1.93488	4.05022	1.75446e-05	0.000242262	-0.329314	4.49818	0.450481	0.881529	0.584583	3.37122	0.00793055	0.0418918	Affected by sh-UNC5A only (MCF7)
SYNE2	1.41826	8.25329	1.75464e-05	0.000242262	0.162859	7.37369	0.616729	0.931052	-0.268916	8.91028	0.0512563	0.16511	Affected by sh-UNC5A only (MCF7)
RFPL1S	6.75508	-0.681791	1.75868e-05	0.000242591	4.67945	-1.89926	0.0115422	0.376095	2.88153	2.23131	1.05953e-15	8.98024e-14	-
C2orf69	1.5419	6.15974	1.76962e-05	0.000243872	0.654174	5.46511	0.0719041	0.63058	-0.145769	6.90486	0.244052	0.464986	Affected by sh-UNC5A only (MCF7)
MYCL	-1.7449	2.90741	1.80284e-05	0.000248216	-0.518973	3.22688	0.208332	0.792015	-0.561235	1.80712	0.0960017	0.253726	Affected by sh-UNC5A only (MCF7)
ZNF827	6.81865	-0.637864	1.81326e-05	0.000249416	0	-2.71672	1	1	-0.186217	0.203528	0.767677	0.896357	Affected by sh-UNC5A only (MCF7)
RFX7	1.64462	5.37107	1.81543e-05	0.000249481	0.330237	4.41685	0.365287	0.846936	-1.22413	5.7227	6.65781e-08	1.91418e-06	-
SLC16A5	-3.53352	0.741215	1.844e-05	0.00025317	-0.863603	1.2395	0.161691	0.747911	-1.00656	-1.52943	0.318249	0.544324	Affected by sh-UNC5A only (MCF7)
MKI67	1.72429	5.48299	1.85133e-05	0.000253939	0.0126438	4.29499	0.974506	1	-0.646411	6.05409	6.99367e-05	0.000908552	Affected by sh-UNC5A only (MCF7)
ZNF468	1.27723	6.25465	1.91477e-05	0.000262395	-0.0234798	5.38569	0.942887	1	-0.0652858	6.9658	0.58878	0.779317	Affected by sh-UNC5A only (MCF7)
OSBP2	2.65604	1.4405	1.91876e-05	0.000262696	0.258655	-0.24115	0.760322	0.968685	-0.522597	2.1524	0.10803	0.274051	Affected by sh-UNC5A only (MCF7)
TNFAIP8	-1.5098	3.87355	1.92635e-05	0.000263489	-0.678099	4.06152	0.0865765	0.651556	-1.15371	2.7135	6.77894e-05	0.000884338	-
GTF2H2B	6.71648	-0.714089	1.93266e-05	0.000264106	0	-2.71672	1	1	-0.0808471	0.162114	0.929572	0.979755	Affected by sh-UNC5A only (MCF7)
CLTB	-1.37097	5.99657	1.94047e-05	0.000264916	-0.239552	6.33338	0.484514	0.891793	0.777672	5.84242	1.14963e-06	2.5235e-05	Affected by sh-UNC5A only (MCF7)
ZNF736	1.54206	4.47515	1.9422e-05	0.000264916	-0.133285	3.35653	0.752745	0.966509	-0.0733283	5.24998	0.613112	0.797344	Affected by sh-UNC5A only (MCF7)
DDX47	-1.29368	5.97148	1.9776e-05	0.000269494	0.478437	6.6546	0.128531	0.715517	0.576878	5.74962	3.7228e-05	0.000528436	Affected by sh-UNC5A only (MCF7)
COCH	2.02594	3.47236	1.99247e-05	0.000271016	0.100479	2.10457	0.853958	0.987821	0.0944074	4.42989	0.582231	0.775187	Affected by sh-UNC5A only (MCF7)
NDUFV1	-1.69353	6.10359	1.99568e-05	0.000271151	-0.850781	6.28134	0.0279026	0.504484	0.119716	5.33069	0.421405	0.644055	Affected by sh-UNC5A only (MCF7)
CYCS	1.34911	4.68629	1.99716e-05	0.000271151	0.48007	4.03795	0.209423	0.792566	0.427063	5.67509	0.00680745	0.037455	Affected by sh-UNC5A only (MCF7)
DNAH10	-4.32527	0.12867	2.01152e-05	0.000272848	0.687997	1.32806	0.339972	0.840358	2.18038	-1.18574	0.0326065	0.119468	Affected by sh-UNC5A only (MCF7)
INO80D	1.38198	5.75267	2.03888e-05	0.000276304	-0.0482289	4.79268	0.892386	0.997597	-1.03621	6.09708	1.50623e-14	1.15632e-12	-
TMEM38A	-2.37624	2.71854	2.04435e-05	0.00027679	-1.04836	2.99082	0.0464715	0.581245	0.041941	1.42769	0.911033	0.971491	Affected by sh-UNC5A only (MCF7)
FBXO2	-3.70663	1.14834	2.09758e-05	0.000283473	-1.49539	1.4978	0.0449736	0.57745	-3.37313	-1.66302	0.00395127	0.0245634	-
SUN1	-1.58853	7.52512	2.11329e-05	0.000285333	-0.440917	7.83431	0.23389	0.805957	-0.299363	6.62556	0.0313788	0.116354	Affected by sh-UNC5A only (MCF7)
DDOST	-1.27871	7.01603	2.12527e-05	0.000286686	-0.279152	7.30362	0.398176	0.859608	0.166209	6.57047	0.195504	0.40616	Affected by sh-UNC5A only (MCF7)
ZNF138	1.4609	5.79163	2.15893e-05	0.000290959	-0.382366	4.61826	0.297288	0.827805	-0.135229	6.52009	0.292857	0.518374	Affected by sh-UNC5A only (MCF7)
VPS37A	1.81805	5.64422	2.17808e-05	0.000293271	0.818373	4.83866	0.0478808	0.582474	0.422852	6.75201	0.000491058	0.00473709	Affected by sh-UNC5A only (MCF7)
TGIF1	-1.56051	5.54998	2.20699e-05	0.000296891	-0.230581	5.94642	0.524317	0.903826	0.0355296	4.83529	0.84115	0.937004	Affected by sh-UNC5A only (MCF7)
SLMO2	1.37833	8.55201	2.21162e-05	0.000297241	0.625531	7.96491	0.0659721	0.623694	0.127946	9.39175	0.34658	0.57248	Affected by sh-UNC5A only (MCF7)
CPSF4	-1.4573	5.28969	2.21939e-05	0.000297962	-0.240177	5.65193	0.485827	0.891797	0.213374	4.74411	0.220911	0.43832	Affected by sh-UNC5A only (MCF7)
KAT6B	1.69448	3.91735	2.22105e-05	0.000297962	0.113604	2.81005	0.802033	0.979496	-0.615921	4.48443	0.00139126	0.0108051	Affected by sh-UNC5A only (MCF7)
RAB27B	1.56584	8.43977	2.28498e-05	0.000306259	-0.343643	7.20241	0.336135	0.839812	-0.979808	8.85527	6.99021e-13	4.218e-11	Affected by sh-UNC5A only (MCF7)
MACROD1	-1.39682	4.56512	2.29084e-05	0.000306763	-0.503259	4.79697	0.17403	0.763257	0.591746	4.28376	0.000851141	0.00740231	Affected by sh-UNC5A only (MCF7)
FDPS	-1.42577	6.18718	2.29363e-05	0.000306857	-0.505629	6.42541	0.144961	0.733617	0.320903	5.72178	0.0162959	0.071907	Affected by sh-UNC5A only (MCF7)
SLC39A14	1.30522	6.48392	2.3026e-05	0.000307776	0.563917	5.91156	0.0821977	0.646676	0.456646	7.48274	0.000262018	0.00281463	Affected by sh-UNC5A only (MCF7)
CBS	-2.51494	6.80103	2.3251e-05	0.0003105	-1.21642	7.02344	0.0193682	0.453953	0.446118	5.54549	0.0094256	0.0477236	Affected by sh-UNC5A only (MCF7)
LOC100133669	-4.61917	-0.108355	2.33092e-05	0.000310994	-0.0839568	0.696514	0.916512	1	2.74217	-1.23969	0.010554	0.0517741	Affected by sh-UNC5A only (MCF7)
SNORA31	-3.72729	9.83831	2.33721e-05	0.000311551	-1.56723	10.0965	0.0307116	0.518901	-0.173996	7.1674	0.626023	0.806007	Affected by sh-UNC5A only (MCF7)
TMCO3	-1.30131	6.01288	2.39146e-05	0.000318492	-0.379121	6.26605	0.23961	0.805957	-0.21547	5.36271	0.152365	0.345252	Affected by sh-UNC5A only (MCF7)
MEGF8	-1.65815	3.49383	2.3953e-05	0.000318714	-0.991939	3.61848	0.0154104	0.425933	-0.524581	2.46127	0.057152	0.178793	Affected by sh-UNC5A only (MCF7)
PEX6	-2.00103	4.20977	2.42619e-05	0.000322532	-0.710467	4.51583	0.113796	0.691785	-0.258363	3.0291	0.295741	0.521166	Affected by sh-UNC5A only (MCF7)
RNF43	1.30275	4.9384	2.43163e-05	0.000322772	-2.5828	3.29422	5.53895e-09	4.51209e-06	-2.05782	4.98986	1.19506e-37	5.65265e-35	-
ANXA2P2	-1.64668	3.57509	2.4324e-05	0.000322772	-0.0381402	4.08377	0.918626	1	0.646196	3.1522	0.0119228	0.0567426	Affected by sh-UNC5A only (MCF7)
SDC1	-1.35783	6.20978	2.49341e-05	0.000330569	0.109015	6.71362	0.742314	0.965395	0.318415	5.79162	0.0193722	0.0818131	Affected by sh-UNC5A only (MCF7)
ZNF738	1.50536	4.24969	2.49616e-05	0.000330634	0.0769794	3.26293	0.854566	0.987821	-0.722965	4.73037	9.53343e-06	0.000161926	Affected by sh-UNC5A only (MCF7)
TRAPPC2	1.76851	4.02622	2.5162e-05	0.000332988	0.564311	3.10656	0.216868	0.799583	-0.444871	4.68063	0.0081315	0.042705	Affected by sh-UNC5A only (MCF7)
ZNF776	1.48309	5.38074	2.53448e-05	0.000335105	0.000241475	4.36864	0.999505	1	-0.146463	6.10872	0.270642	0.495707	Affected by sh-UNC5A only (MCF7)
CTSB	1.32499	4.68241	2.54296e-05	0.000335922	-0.410666	3.60514	0.313275	0.829965	-0.0564707	5.4066	0.70479	0.856512	Affected by sh-UNC5A only (MCF7)
SEC24A	1.50799	6.1585	2.60463e-05	0.00034376	0.659491	5.49278	0.0681818	0.627229	-0.854262	6.60041	4.89209e-10	1.99257e-08	Affected by sh-UNC5A only (MCF7)
JAK1	-1.36814	7.20262	2.61139e-05	0.000344342	0.33431	7.81971	0.316342	0.830012	0.638667	6.96287	7.22511e-07	1.67629e-05	Affected by sh-UNC5A only (MCF7)
PDRG1	-1.41771	5.15469	2.61997e-05	0.000345163	-0.122468	5.56197	0.723069	0.959544	0.295937	4.68393	0.065327	0.196208	Affected by sh-UNC5A only (MCF7)
ZNF707	-1.75052	3.09836	2.62788e-05	0.000345894	-0.833159	3.3023	0.0485733	0.584954	-0.187003	2.15458	0.556933	0.755306	Affected by sh-UNC5A only (MCF7)
GTF2F2	-1.43134	5.39683	2.64578e-05	0.000347938	0.181146	5.94797	0.588027	0.923691	0.650794	5.12254	1.19293e-05	0.000197426	Affected by sh-UNC5A only (MCF7)
NDUFA10	-1.31921	5.86048	2.6631e-05	0.000349902	-0.089861	6.24596	0.778338	0.973584	0.459172	5.55069	0.00137075	0.0106846	Affected by sh-UNC5A only (MCF7)
WDR17	2.0055	2.30507	2.67234e-05	0.000350801	-0.051259	0.913958	0.936582	1	-0.457038	2.97375	0.0656158	0.196851	Affected by sh-UNC5A only (MCF7)
APOL4	7.09624	-0.404067	2.69772e-05	0.000353816	0	-2.71672	1	1	-0.127095	0.500343	0.834384	0.932299	Affected by sh-UNC5A only (MCF7)
PDE6D	-1.78039	3.35372	2.72499e-05	0.000357073	-0.305988	3.77666	0.456612	0.88515	0.616424	2.82146	0.0161162	0.0712854	Affected by sh-UNC5A only (MCF7)
ALG10B	1.45663	4.16192	2.73123e-05	0.000357572	0.394363	3.38568	0.34099	0.840486	-0.944148	4.5485	1.32399e-07	3.57527e-06	Affected by sh-UNC5A only (MCF7)
MYEF2	1.39016	4.7781	2.76731e-05	0.000361972	0.110157	3.89172	0.773297	0.97221	-0.59869	5.28045	5.39097e-05	0.000727881	Affected by sh-UNC5A only (MCF7)
AIMP2	-1.35783	4.69497	2.7713e-05	0.000362171	0.0845489	5.18696	0.805874	0.979996	0.853392	4.60368	5.7637e-07	1.36312e-05	Affected by sh-UNC5A only (MCF7)
SGOL1	1.72402	5.17513	2.79974e-05	0.000365562	0.455095	4.22332	0.275013	0.81688	-0.368924	5.85998	0.0110979	0.0537948	Affected by sh-UNC5A only (MCF7)
PROM1	4.70762	-0.303764	2.82242e-05	0.000368195	2.46672	-1.80255	0.0882739	0.654314	-0.758933	0.320101	0.212645	0.429361	Affected by sh-UNC5A only (MCF7)
GPRIN3	4.1439	0.391544	2.83584e-05	0.000369617	-1.16398	-2.15235	0.458682	0.88515	-1.81906	0.750761	0.001343	0.0105194	-
RYR2	3.01891	2.48231	2.84454e-05	0.000370421	1.56311	1.20547	0.0421627	0.567317	0.0322493	3.52938	0.911792	0.971558	Affected by sh-UNC5A only (MCF7)
CA8	-4.44703	-0.325947	2.87676e-05	0.000374286	-0.384816	0.423769	0.643095	0.937157	1.25734	-1.99025	0.286705	0.51104	Affected by sh-UNC5A only (MCF7)
NOVA1	6.8257	-0.63475	2.96247e-05	0.000385095	2.34939	-2.54576	0.245942	0.805957	-1.22754	-0.173218	0.0662744	0.198105	Affected by sh-UNC5A only (MCF7)
ULBP2	-2.11598	1.86825	2.97372e-05	0.000386215	0.0398501	2.52955	0.930897	1	0.884342	1.28451	0.0541217	0.171921	Affected by sh-UNC5A only (MCF7)
IFFO2	-1.70902	2.85868	3.00529e-05	0.000389969	-0.0933199	3.35902	0.817267	0.981228	0.519566	2.32701	0.0781519	0.221352	Affected by sh-UNC5A only (MCF7)
MFI2	-2.12358	2.32366	3.0216e-05	0.00039174	-0.594435	2.70159	0.187611	0.775527	0.0517141	1.24497	0.909956	0.971261	Affected by sh-UNC5A only (MCF7)
SPTBN2	-1.63951	7.10279	3.10284e-05	0.000401917	-0.687249	7.32673	0.0863045	0.651556	0.16208	6.39106	0.256119	0.478144	Affected by sh-UNC5A only (MCF7)
GSE1	1.33845	5.42792	3.12766e-05	0.000404774	0.383723	4.73202	0.264933	0.814747	0.147834	6.2634	0.307478	0.533368	Affected by sh-UNC5A only (MCF7)
C16orf74	-2.02792	2.62384	3.18094e-05	0.000411205	-0.0111764	3.248	0.980683	1	0.827057	2.05167	0.0169746	0.0741863	Affected by sh-UNC5A only (MCF7)
ZNF117	1.79484	6.02996	3.18296e-05	0.000411205	0.22494	4.89366	0.597096	0.924662	-0.633634	6.62319	1.0183e-06	2.27611e-05	Affected by sh-UNC5A only (MCF7)
S100A14	-1.95622	4.55678	3.22634e-05	0.000416443	-0.668775	4.86785	0.125322	0.714744	-0.166873	3.44663	0.464935	0.682484	Affected by sh-UNC5A only (MCF7)
WDR78	-2.24424	2.25324	3.23869e-05	0.000417668	0.605707	3.22468	0.182115	0.773068	-0.140471	0.976577	0.762959	0.893694	Affected by sh-UNC5A only (MCF7)
MTX2	1.39335	5.02997	3.25452e-05	0.000419341	0.379442	4.28794	0.319355	0.831012	0.107596	5.8581	0.491501	0.704485	Affected by sh-UNC5A only (MCF7)
PAM	-1.40552	6.39634	3.32489e-05	0.000427671	0.00774348	6.85019	0.98138	1	0.0267002	5.78947	0.851617	0.942506	Affected by sh-UNC5A only (MCF7)
RBM43	2.26595	2.78194	3.32835e-05	0.000427671	0.695255	1.56107	0.249674	0.805957	-0.779415	3.38194	0.00521774	0.0303459	Affected by sh-UNC5A only (MCF7)
TRIM59	1.27606	6.80663	3.32916e-05	0.000427671	0.190409	6.04487	0.553732	0.916201	-0.357834	7.38286	0.00533554	0.0308619	Affected by sh-UNC5A only (MCF7)
C1QBP	-1.41109	6.76394	3.33139e-05	0.000427671	-0.262948	7.10312	0.464678	0.887176	0.630006	6.4885	1.18249e-06	2.58788e-05	Affected by sh-UNC5A only (MCF7)
TM4SF1	-1.78177	2.79178	3.33375e-05	0.000427671	-1.03944	2.93424	0.0185342	0.45123	-0.127809	1.86295	0.706455	0.857512	Affected by sh-UNC5A only (MCF7)
ALDH1L2	-3.4842	1.48099	3.34803e-05	0.000429128	0.208922	2.41889	0.659569	0.942501	-0.714389	-0.860476	0.436554	0.656465	Affected by sh-UNC5A only (MCF7)
FAM174B	1.37714	5.02792	3.36758e-05	0.000431256	0.243997	4.23341	0.517439	0.900024	0.663707	6.16563	1.73439e-07	4.53321e-06	Affected by sh-UNC5A only (MCF7)
ASRGL1	-1.46915	3.92619	3.39791e-05	0.00043476	-0.695321	4.10255	0.0855628	0.651556	0.380869	3.47334	0.0775168	0.220106	Affected by sh-UNC5A only (MCF7)
CASP4	-2.7978	1.64288	3.40237e-05	0.000434952	-0.0227111	2.3651	0.962867	1	0.929753	0.543674	0.115003	0.286006	Affected by sh-UNC5A only (MCF7)
CHIC1	1.79839	4.16738	3.41686e-05	0.000436424	0.400294	3.12929	0.391566	0.856482	-0.510347	4.80277	0.00107453	0.00884165	Affected by sh-UNC5A only (MCF7)
IRAK2	-3.07535	1.89902	3.44503e-05	0.000439639	-1.19784	2.22504	0.0205	0.459309	-0.471691	-0.107675	0.540727	0.742703	Affected by sh-UNC5A only (MCF7)
ZNF155	2.30921	2.42283	3.47076e-05	0.000442537	0.764946	1.21298	0.240666	0.805957	0.54696	3.66494	0.0320665	0.118049	Affected by sh-UNC5A only (MCF7)
TEAD3	-1.53239	3.5441	3.47542e-05	0.000442746	-0.615618	3.76334	0.133151	0.723911	0.0980616	2.89632	0.701955	0.854313	Affected by sh-UNC5A only (MCF7)
LINC01351	6.90974	-0.554469	3.48402e-05	0.000442858	0	-2.71672	1	1	-2.48148	-0.338024	0.00277229	0.0186725	-
MTM1	-1.53104	4.44189	3.48431e-05	0.000442858	0.326352	5.09789	0.371464	0.849752	-0.398733	3.54914	0.0608939	0.187309	Affected by sh-UNC5A only (MCF7)
MTMR11	1.59212	3.7208	3.48536e-05	0.000442858	-0.485106	2.41783	0.310482	0.829965	-0.765792	4.20177	2.24766e-05	0.000342237	Affected by sh-UNC5A only (MCF7)
ZBED6	1.30725	6.11921	3.49064e-05	0.000443145	-0.0019554	5.23669	0.995327	1	-0.715395	6.55716	1.28314e-07	3.47775e-06	Affected by sh-UNC5A only (MCF7)
DPYSL4	-2.92607	2.0983	3.5698e-05	0.000452803	-0.00762028	2.85674	0.985951	1	-0.110728	0.328961	0.876833	0.955698	Affected by sh-UNC5A only (MCF7)
DENND2A	-6.48392	-1.17775	3.59579e-05	0.000455705	0.832743	0.16044	0.317771	0.830566	0	-2.98948	1	1	Affected by sh-UNC5A only (MCF7)
CILP2	-4.51659	0.1785	3.62722e-05	0.000459291	0.0753428	1.17224	0.913561	1	-0.223519	-2.18129	0.856919	0.945199	Affected by sh-UNC5A only (MCF7)
POLD2	-1.3708	5.60177	3.69687e-05	0.000467707	-0.270378	5.9256	0.434914	0.878152	0.438682	5.24365	0.00739753	0.0397909	Affected by sh-UNC5A only (MCF7)
CENPO	1.32	4.53058	3.74922e-05	0.000473921	-0.265964	3.51987	0.49896	0.89616	0.0401172	5.30137	0.785395	0.906851	Affected by sh-UNC5A only (MCF7)
PDE4D	1.4647	4.27085	3.78193e-05	0.000477643	0.563566	3.58008	0.17956	0.771186	-0.463189	4.84631	0.00333404	0.0214916	Affected by sh-UNC5A only (MCF7)
BAK1	-2.38441	1.25581	3.80537e-05	0.000479813	-0.76386	1.63026	0.176363	0.76711	1.42858	0.854548	0.00345619	0.0221012	-
C4orf33	1.72489	3.13333	3.80565e-05	0.000479813	-0.721691	1.65157	0.198524	0.782748	0.0247135	3.98676	0.89484	0.964499	Affected by sh-UNC5A only (MCF7)
ABLIM1	1.91048	2.44317	3.84273e-05	0.000484072	0.89851	1.63042	0.112869	0.690397	-0.295833	3.16824	0.202424	0.415417	Affected by sh-UNC5A only (MCF7)
ABHD5	1.25527	6.71796	3.93684e-05	0.000495501	-0.188263	5.78838	0.566637	0.919602	-0.0798205	7.41603	0.512563	0.720034	Affected by sh-UNC5A only (MCF7)
ZNF134	1.31291	4.47082	3.97425e-05	0.00049978	0.125529	3.6537	0.745771	0.965755	0.38463	5.42474	0.0058313	0.0331927	Affected by sh-UNC5A only (MCF7)
KIF15	1.246	6.4653	4.03667e-05	0.000507062	-0.195617	5.53269	0.55163	0.914134	-0.165952	7.11951	0.173253	0.375957	Affected by sh-UNC5A only (MCF7)
CAMKK1	-2.5345	1.25255	4.03907e-05	0.000507062	0.682916	2.35391	0.167273	0.753734	-0.043758	-0.107165	0.945548	0.987364	Affected by sh-UNC5A only (MCF7)
VEGFA	-1.41602	4.07374	4.04445e-05	0.000507141	0.382953	4.7385	0.266647	0.814747	1.23296	4.19953	1.23423e-10	5.35428e-09	-
RPRM	4.66481	-0.33616	4.04661e-05	0.000507141	1.52192	-2.1318	0.336843	0.839812	-0.364166	0.43915	0.483385	0.697488	Affected by sh-UNC5A only (MCF7)
RCC2	-1.25465	7.70764	4.08897e-05	0.000512011	-0.171511	8.03962	0.610173	0.929302	0.489497	7.4587	6.98754e-05	0.000908552	Affected by sh-UNC5A only (MCF7)
MYH9	-1.49813	8.86806	4.10274e-05	0.000513298	-0.693294	9.04985	0.0760698	0.633757	-0.0329095	8.16101	0.804731	0.917842	Affected by sh-UNC5A only (MCF7)
ATF7IP	1.43023	6.39322	4.12007e-05	0.000515026	-0.411476	5.22855	0.246121	0.805957	-1.0331	6.75359	4.53511e-14	3.18174e-12	-
MAP7D3	-1.53759	3.9959	4.13387e-05	0.000516311	0.377459	4.68386	0.300283	0.828828	0.689213	3.67708	0.000774434	0.00687797	Affected by sh-UNC5A only (MCF7)
DUSP19	1.5721	3.55982	4.14633e-05	0.000517427	0.0788999	2.53342	0.863312	0.989391	-0.668069	4.07152	0.000827847	0.00724562	Affected by sh-UNC5A only (MCF7)
PLEKHG1	3.15402	0.486038	4.16587e-05	0.000519423	1.90814	-0.530337	0.0461272	0.581245	-0.61737	1.14836	0.183326	0.38947	Affected by sh-UNC5A only (MCF7)
ZNF549	1.4415	4.29161	4.20307e-05	0.000523445	0.245763	3.44135	0.541856	0.910524	0.277389	5.22167	0.118718	0.292031	Affected by sh-UNC5A only (MCF7)
POLRMT	-2.08885	2.90076	4.20526e-05	0.000523445	-0.52747	3.30503	0.287427	0.823641	0.379649	2.0047	0.305967	0.53249	Affected by sh-UNC5A only (MCF7)
TMEM263	1.38381	7.1468	4.21032e-05	0.000523629	0.18325	6.30066	0.588164	0.923691	-0.338033	7.76282	0.00675197	0.0372196	Affected by sh-UNC5A only (MCF7)
SNORA20	-1.32321	5.59627	4.23343e-05	0.000525617	-0.0818575	5.99249	0.79985	0.979496	0.167927	5.1234	0.404945	0.628595	Affected by sh-UNC5A only (MCF7)
NTN1	-1.62037	3.51069	4.23347e-05	0.000525617	-0.027364	4.01958	0.942167	1	1.21396	3.4801	1.40443e-06	3.03733e-05	-
LINC00648	-7.13679	-0.475025	4.26219e-05	0.000528735	0.87187	0.797453	0.289751	0.825905	2.23547	-2.81996	0.273424	0.496372	Affected by sh-UNC5A only (MCF7)
FLJ37201	2.46122	1.67443	4.27591e-05	0.000529807	-0.0278203	-0.0134917	0.973422	1	-0.760075	2.27666	0.0103018	0.050954	Affected by sh-UNC5A only (MCF7)
RNU86	-1.5143	4.70631	4.27806e-05	0.000529807	-0.0789439	5.14771	0.826164	0.983177	0.96373	4.57597	1.98189e-07	5.11627e-06	Affected by sh-UNC5A only (MCF7)
HCFC2	1.55871	5.77644	4.28524e-05	0.000530249	0.0412105	4.72663	0.914794	1	-0.54244	6.34958	1.23541e-05	0.000203081	Affected by sh-UNC5A only (MCF7)
RFX2	3.22598	1.01438	4.40013e-05	0.000544006	0.185588	-1.02336	0.861172	0.989373	-1.83263	1.34932	0.000172537	0.00194459	-
TPM2	-4.55517	1.52967	4.43468e-05	0.000547816	-2.41753	1.72505	0.00105798	0.107446	0.892458	-0.903172	0.321741	0.548451	Affected by sh-UNC5A only (MCF7)
ARHGEF2	-1.33799	4.23867	4.54706e-05	0.000561113	-0.853728	4.31717	0.0189687	0.453953	0.0272963	3.68793	0.892153	0.963089	Affected by sh-UNC5A only (MCF7)
SHROOM2	1.76203	3.01748	4.54998e-05	0.000561113	-0.328116	1.66856	0.547442	0.912994	-0.68137	3.56052	0.00540464	0.031151	Affected by sh-UNC5A only (MCF7)
SLC4A9	4.91196	-0.13825	4.58423e-05	0.000564862	-2.23332	-2.55538	0.272609	0.814747	-0.296912	0.696576	0.589653	0.780191	Affected by sh-UNC5A only (MCF7)
LOC642236	-2.62819	1.28913	4.5957e-05	0.000565799	-0.305089	1.86625	0.567391	0.919632	-0.272428	-0.261645	0.677249	0.838158	Affected by sh-UNC5A only (MCF7)
NMNAT3	-3.76716	0.938713	4.63603e-05	0.00057002	0.13416	1.8697	0.799188	0.979496	-0.343779	-1.34644	0.737405	0.878428	Affected by sh-UNC5A only (MCF7)
NIPA1	1.57097	4.29438	4.63775e-05	0.00057002	0.157443	3.30319	0.706693	0.953727	-0.478778	4.89081	0.0207977	0.0859822	Affected by sh-UNC5A only (MCF7)
ADM	-2.12764	1.90654	4.75158e-05	0.000583323	-0.840317	2.20636	0.105531	0.687217	-0.19062	0.72671	0.699018	0.852437	Affected by sh-UNC5A only (MCF7)
LOC100652758	2.58935	1.28632	4.75395e-05	0.000583323	0.845834	-0.041253	0.327011	0.835739	-0.725185	1.89981	0.0290021	0.110191	Affected by sh-UNC5A only (MCF7)
EPB41L4A	3.29295	1.75787	4.7665e-05	0.000584374	-0.578374	-0.730119	0.618186	0.931502	0.0385941	2.79832	0.881231	0.956989	Affected by sh-UNC5A only (MCF7)
FOXI1	-3.79495	0.710742	4.77751e-05	0.000585235	-0.045846	1.5425	0.934494	1	-1.01934	-1.73833	0.393328	0.617426	Affected by sh-UNC5A only (MCF7)
SNORA61	-1.43681	4.76033	4.86112e-05	0.00059498	-0.605506	4.96422	0.112034	0.68964	0.161396	4.20455	0.388984	0.614024	Affected by sh-UNC5A only (MCF7)
ADCK2	-1.37505	6.03448	4.8922e-05	0.000598285	-0.717431	6.17522	0.0404737	0.559345	0.268607	5.5773	0.0542729	0.172327	Affected by sh-UNC5A only (MCF7)
H2AFV	1.30567	7.79978	4.91361e-05	0.000600402	0.034347	6.93483	0.915025	1	-0.0275617	8.53964	0.836114	0.933521	Affected by sh-UNC5A only (MCF7)
NME1-NME2	-1.24203	6.64005	4.92341e-05	0.000601099	-0.2255	6.94464	0.489056	0.89352	0.965387	6.698	7.01915e-15	5.59357e-13	Affected by sh-UNC5A only (MCF7)
C11orf95	-1.91929	2.67381	5.08095e-05	0.000619817	-1.01747	2.86166	0.0358983	0.542714	0.641164	2.06561	0.0416782	0.142119	Affected by sh-UNC5A only (MCF7)
PSCA	-2.69607	0.675913	5.10683e-05	0.000622456	-1.22738	0.954737	0.0598365	0.607387	-2.87592	-1.39947	0.00458641	0.0274157	-
SNORA71B	-1.30304	7.32408	5.13003e-05	0.000624764	-0.325387	7.59642	0.362749	0.845896	0.0365031	6.79364	0.812895	0.922061	Affected by sh-UNC5A only (MCF7)
GTDC1	1.62278	3.91394	5.1399e-05	0.000625447	0.285041	2.94832	0.529806	0.906324	0.182772	4.8363	0.249758	0.471507	Affected by sh-UNC5A only (MCF7)
INTU	1.70821	2.84227	5.21617e-05	0.000633698	-0.890894	1.3286	0.135118	0.724811	-0.170722	3.58896	0.414686	0.637373	Affected by sh-UNC5A only (MCF7)
NANOS1	-1.86661	2.54556	5.21635e-05	0.000633698	0.44529	3.36052	0.288042	0.824752	-0.427975	1.42294	0.307163	0.533166	Affected by sh-UNC5A only (MCF7)
AOX1	3.07389	1.31329	5.24767e-05	0.000636975	1.88538	0.267242	0.0220095	0.468396	0.257383	2.4367	0.479514	0.694637	Affected by sh-UNC5A only (MCF7)
FADS3	-1.648	3.39296	5.25607e-05	0.000637404	-0.662195	3.63006	0.094393	0.66995	0.362924	2.80975	0.203731	0.417185	Affected by sh-UNC5A only (MCF7)
THEMIS2	-3.11517	0.256099	5.26092e-05	0.000637404	-0.974908	0.686865	0.165476	0.752528	-5.15879	-1.98607	0.00141484	0.0109534	-
FAM46A	1.5944	4.89898	5.26425e-05	0.000637404	0.424056	4.02796	0.313451	0.829965	-0.0200107	5.71524	0.880526	0.956928	Affected by sh-UNC5A only (MCF7)
KBTBD6	1.26177	5.51916	5.26954e-05	0.000637519	1.288	5.45053	0.00023653	0.0394117	0.807956	6.71754	7.59636e-11	3.46995e-09	-
FCHO1	-1.75163	3.10801	5.28276e-05	0.000638592	-0.436891	3.46333	0.277268	0.817855	0.24893	2.38352	0.431593	0.652282	Affected by sh-UNC5A only (MCF7)
POP1	-1.38795	5.03518	5.33731e-05	0.000644654	0.4169	5.70452	0.224237	0.803335	1.03809	5.04207	1.62185e-10	6.97398e-09	-
WNT5B	-4.28691	-0.380371	5.39416e-05	0.000650667	0.0595099	0.48484	0.934873	1	1.82161	-1.74341	0.0988293	0.258913	Affected by sh-UNC5A only (MCF7)
SEMA3E	-1.40432	5.69597	5.39597e-05	0.000650667	0.0278887	6.15921	0.93625	1	-0.528177	4.83566	0.00163599	0.0122453	Affected by sh-UNC5A only (MCF7)
LOC100507217	1.24845	5.62342	5.41012e-05	0.000651838	-0.245537	4.67179	0.484516	0.891793	-0.405901	6.16772	0.00164117	0.0122653	Affected by sh-UNC5A only (MCF7)
PLCE1	-4.20905	-0.497809	5.43252e-05	0.000653872	-0.399541	0.211748	0.607257	0.928198	2.71991	-1.23884	0.0114088	0.0549203	Affected by sh-UNC5A only (MCF7)
RPS6	-1.61022	8.32706	5.43592e-05	0.000653872	-0.392279	8.66367	0.326454	0.835684	0.541949	7.84976	1.63068e-05	0.000257104	Affected by sh-UNC5A only (MCF7)
PLEK2	-1.43595	3.97333	5.45598e-05	0.000655746	-0.0921451	4.3918	0.797777	0.979496	0.381832	3.5456	0.0806569	0.226132	Affected by sh-UNC5A only (MCF7)
EP400	1.74956	3.07117	5.51266e-05	0.000661977	-0.0530278	1.86354	0.920959	1	-0.53414	3.66801	0.015562	0.0696112	Affected by sh-UNC5A only (MCF7)
TYRP1	-1.82294	2.93955	5.51685e-05	0.000661977	0.248494	3.62552	0.549707	0.91333	0.475284	2.29108	0.137996	0.323542	Affected by sh-UNC5A only (MCF7)
GNAI2	1.20853	6.39055	5.54032e-05	0.00066425	-0.321856	5.42798	0.330755	0.839366	0.118245	7.17466	0.331269	0.557102	Affected by sh-UNC5A only (MCF7)
XKRX	3.37352	0.405942	5.57954e-05	0.000668405	-0.551719	-1.7319	0.658904	0.942048	-0.431087	1.16279	0.39323	0.617426	Affected by sh-UNC5A only (MCF7)
HECTD4	1.39427	5.21239	5.58821e-05	0.000668898	-0.0369804	4.25018	0.919658	1	-0.568973	5.72993	0.00100737	0.00841658	Affected by sh-UNC5A only (MCF7)
RPL37A	-2.58561	6.25397	5.60914e-05	0.000670855	-1.25364	6.47847	0.0342042	0.532653	0.240247	4.82457	0.135711	0.320232	Affected by sh-UNC5A only (MCF7)
ST6GAL1	-1.71716	2.71793	5.62353e-05	0.000672019	-0.763203	2.93584	0.077673	0.636481	-0.792975	1.54779	0.0343533	0.124253	Affected by sh-UNC5A only (MCF7)
CYBRD1	-1.75683	3.71199	5.63201e-05	0.000672019	-0.109397	4.19828	0.783769	0.975172	-0.383113	2.66386	0.198672	0.410414	Affected by sh-UNC5A only (MCF7)
SLC25A5	-1.26933	5.27486	5.63492e-05	0.000672019	-0.0675532	5.65685	0.835787	0.984905	0.595008	5.08284	0.000112109	0.00135968	Affected by sh-UNC5A only (MCF7)
CRABP2	1.71032	5.32146	5.63721e-05	0.000672019	-0.8096	3.8112	0.0810932	0.643088	-0.0654095	6.14147	0.627817	0.807126	Affected by sh-UNC5A only (MCF7)
EVL	1.77912	5.99703	5.66233e-05	0.000674466	-0.783026	4.44258	0.0847984	0.650654	-0.264797	6.74147	0.0427495	0.144766	Affected by sh-UNC5A only (MCF7)
CAB39	-1.31619	7.41691	5.66805e-05	0.000674599	-0.205418	7.74316	0.542907	0.910959	-0.329092	6.70339	0.00851529	0.0442051	Affected by sh-UNC5A only (MCF7)
FAM50A	-1.48349	4.42429	5.69619e-05	0.000677399	-0.470474	4.69568	0.217476	0.799886	0.355539	3.94291	0.169529	0.37096	Affected by sh-UNC5A only (MCF7)
SNORA8	-1.66145	7.77589	5.70785e-05	0.000678235	-0.0696975	8.27084	0.850402	0.987808	-0.296133	6.82257	0.273057	0.496372	Affected by sh-UNC5A only (MCF7)
HABP4	-1.65399	3.14413	5.71627e-05	0.000678685	-0.187627	3.58617	0.636314	0.934791	0.460836	2.61639	0.0999201	0.260845	Affected by sh-UNC5A only (MCF7)
ARPC1B	-1.39897	6.26344	5.72999e-05	0.000679764	-0.446002	6.51964	0.202411	0.784966	0.265923	5.78644	0.0617422	0.189115	Affected by sh-UNC5A only (MCF7)
ANKRD20A5P	4.66138	-0.338928	5.7353e-05	0.000679844	2.19424	-1.90785	0.134774	0.724811	-0.658663	0.318117	0.246262	0.467073	Affected by sh-UNC5A only (MCF7)
BTG3	-2.55559	1.32303	5.74443e-05	0.000680376	0.206283	2.16946	0.697606	0.95233	1.07872	0.570204	0.060895	0.187309	Affected by sh-UNC5A only (MCF7)
FLNB	-1.1946	7.09777	5.76391e-05	0.000682133	0.11226	7.54987	0.731682	0.96312	1.4216	7.50542	6.46455e-29	1.5046e-26	-
SAMD11	-2.31097	2.359	5.78436e-05	0.000684001	-0.82313	2.70256	0.135481	0.724811	-0.539432	0.873605	0.243187	0.464128	Affected by sh-UNC5A only (MCF7)
SVEP1	4.18412	0.405716	5.79719e-05	0.000684966	2.2701	-1.12195	0.0614574	0.610421	-1.14862	0.935405	0.0390523	0.135821	Affected by sh-UNC5A only (MCF7)
ACVR2B	1.23737	5.58109	5.82485e-05	0.000687126	0.304762	4.91142	0.369223	0.848641	-0.382199	6.13273	0.00394589	0.024558	Affected by sh-UNC5A only (MCF7)
RPS4X	-1.27668	7.65257	5.83066e-05	0.000687259	-0.0968338	8.02878	0.776606	0.973417	0.464677	7.37365	0.000278955	0.00296614	Affected by sh-UNC5A only (MCF7)
RPL26	-1.7615	5.10487	5.84303e-05	0.000688163	-0.541283	5.42088	0.192384	0.775527	0.332562	4.40027	0.0603993	0.186185	Affected by sh-UNC5A only (MCF7)
IRS1	1.27736	5.84662	5.85504e-05	0.000689024	0.743545	5.40624	0.0249207	0.488519	-0.470781	6.37303	0.00123423	0.00983562	Affected by sh-UNC5A only (MCF7)
IDH2	1.19019	6.56171	5.86773e-05	0.000689964	-0.352651	5.6008	0.277338	0.817855	0.18964	7.37781	0.117105	0.289465	Affected by sh-UNC5A only (MCF7)
SLC6A9	-3.24524	1.17055	5.92209e-05	0.000695798	-1.12411	1.55626	0.0596343	0.607387	1.05183	-0.114678	0.145015	0.333604	Affected by sh-UNC5A only (MCF7)
CAPZB	-1.24868	4.74665	5.95844e-05	0.000699508	-0.212886	5.05931	0.531935	0.906423	0.6345	4.59476	0.00023097	0.002518	Affected by sh-UNC5A only (MCF7)
LOC100289511	2.8137	1.01472	6.00452e-05	0.000704354	0.0947379	-0.785855	0.9233	1	-1.27964	1.44841	0.0014312	0.0110626	-
ZNF222	2.13989	1.84334	6.02327e-05	0.000705989	-0.850882	0.0777595	0.297619	0.827805	-0.154239	2.66053	0.56675	0.763763	Affected by sh-UNC5A only (MCF7)
CUL7	-1.20697	6.74492	6.05566e-05	0.000709218	-0.562011	6.89274	0.10559	0.687217	0.0325051	6.28078	0.793909	0.91114	Affected by sh-UNC5A only (MCF7)
BCCIP	-1.25767	5.37647	6.09155e-05	0.000712853	0.157214	5.87028	0.626093	0.932009	0.119692	4.92518	0.475187	0.691315	Affected by sh-UNC5A only (MCF7)
SNORA57	-1.46738	10.8416	6.10947e-05	0.00071438	-0.306191	11.1676	0.552019	0.914502	-0.160105	10.0954	0.721024	0.868392	Affected by sh-UNC5A only (MCF7)
RUVBL1	-1.18622	6.7688	6.1238e-05	0.000715485	0.222402	7.27646	0.493431	0.894779	0.677037	6.68113	5.12654e-08	1.50041e-06	Affected by sh-UNC5A only (MCF7)
MYC	-1.39831	4.09978	6.15442e-05	0.000718148	2.04122	5.90606	1.01587e-09	9.93051e-07	2.96789	5.63195	6.78005e-73	1.42023e-69	-
ZNF45	1.25324	5.21896	6.15639e-05	0.000718148	-0.406895	4.18855	0.263493	0.813833	-0.0393806	5.93387	0.760749	0.892318	Affected by sh-UNC5A only (MCF7)
LOC54944	1.80774	3.7287	6.17905e-05	0.000720218	-0.216428	2.37566	0.685195	0.94977	-0.289252	4.4585	0.130451	0.311683	Affected by sh-UNC5A only (MCF7)
PCSK6	-1.2669	5.06326	6.18818e-05	0.00072071	-0.468738	5.26365	0.166937	0.753145	-0.10307	4.49418	0.544779	0.746132	Affected by sh-UNC5A only (MCF7)
NOL6	-1.38438	5.71243	6.21955e-05	0.000723214	0.186655	6.26415	0.584986	0.922725	0.978398	5.67888	6.92819e-09	2.41876e-07	Affected by sh-UNC5A only (MCF7)
MAFB	2.15893	2.30965	6.27174e-05	0.000728128	-0.854879	0.501797	0.278126	0.81802	-0.496608	2.98281	0.0580756	0.180761	Affected by sh-UNC5A only (MCF7)
S1PR3	1.65266	5.62105	6.28884e-05	0.000729535	-1.01464	4.06267	0.0219239	0.467254	-1.56747	5.88025	4.4589e-30	1.16752e-27	-
DSE	-1.31023	4.31753	6.30175e-05	0.000730389	-0.132671	4.68245	0.70209	0.952657	0.0920472	3.81865	0.650303	0.821957	Affected by sh-UNC5A only (MCF7)
N4BP2	1.37596	6.61181	6.30616e-05	0.000730389	0.211254	5.78563	0.547892	0.913022	-0.563167	7.12977	3.3863e-06	6.62044e-05	Affected by sh-UNC5A only (MCF7)
SMPDL3A	-1.5176	3.50984	6.34504e-05	0.000733733	0.152493	4.07506	0.684742	0.949696	0.170754	2.91208	0.494247	0.706136	Affected by sh-UNC5A only (MCF7)
UTP14A	-1.29357	4.67029	6.39525e-05	0.000738956	0.221331	5.21463	0.512891	0.899505	0.952887	4.6888	3.57386e-08	1.07345e-06	Affected by sh-UNC5A only (MCF7)
ELFN1	-3.26284	0.634597	6.43504e-05	0.000742492	-0.664282	1.20603	0.326447	0.835684	1.29304	-0.44126	0.0942484	0.250719	Affected by sh-UNC5A only (MCF7)
MAPKAPK2	-1.23062	5.68319	6.43598e-05	0.000742492	-0.157555	6.01555	0.630176	0.932374	0.328502	5.3623	0.0306928	0.114429	Affected by sh-UNC5A only (MCF7)
LPAR6	6.73678	-0.689676	6.47691e-05	0.000746627	0	-2.71672	1	1	-0.300194	0.0971292	0.669569	0.834642	Affected by sh-UNC5A only (MCF7)
NCALD	2.77728	1.52837	6.48834e-05	0.000747357	-0.294729	-0.447373	0.771361	0.971509	-0.304983	2.34233	0.285201	0.509552	Affected by sh-UNC5A only (MCF7)
ZNF227	1.57801	4.77647	6.49766e-05	0.000747547	0.358373	3.8812	0.390391	0.856439	0.0929959	5.64538	0.491956	0.704789	Affected by sh-UNC5A only (MCF7)
CRIM1	-1.18331	6.58772	6.50019e-05	0.000747547	-0.0866015	6.93563	0.783939	0.975218	-0.255861	6.00127	0.0568674	0.178439	Affected by sh-UNC5A only (MCF7)
SNORA4	-1.34956	8.4031	6.62197e-05	0.000760163	-0.353941	8.68066	0.395221	0.858492	0.490139	8.0869	0.00653198	0.0362523	Affected by sh-UNC5A only (MCF7)
SLC5A5	-3.24529	0.235694	6.62354e-05	0.000760163	0.405758	1.21473	0.529535	0.906324	1.26453	-0.864279	0.0993348	0.25968	Affected by sh-UNC5A only (MCF7)
UBXN6	-1.34801	4.23128	6.62544e-05	0.000760163	-0.395798	4.49357	0.270886	0.814747	0.528563	3.9504	0.00790796	0.0418155	Affected by sh-UNC5A only (MCF7)
MIR106B	-1.87946	3.25743	6.64898e-05	0.000762267	-0.258587	3.71467	0.504503	0.897913	1.50831	3.24459	4.4554e-06	8.46238e-05	-
RNASEL	1.22247	5.42475	6.67189e-05	0.000764296	-1.04514	4.17829	0.00654965	0.286268	-0.145845	6.07903	0.249928	0.471707	Affected by sh-UNC5A only (MCF7)
ZNF321P	1.62479	3.06873	6.72211e-05	0.000769448	-0.0361221	1.95987	0.94612	1	0.0848042	3.92573	0.656495	0.825928	Affected by sh-UNC5A only (MCF7)
CHPT1	1.47633	5.74811	6.73609e-05	0.000770447	0.555434	5.04262	0.13142	0.721635	0.363976	6.74065	0.00622553	0.0349349	Affected by sh-UNC5A only (MCF7)
ZNF611	1.54114	3.88671	6.77256e-05	0.000773681	-0.319172	2.69024	0.50277	0.897622	-0.450939	4.4844	0.0157762	0.0701841	Affected by sh-UNC5A only (MCF7)
MIR6844	-2.44677	1.42413	6.77492e-05	0.000773681	0.516242	2.37888	0.299281	0.828589	1.50624	1.00589	0.00167643	0.0124526	-
IFNGR2	-1.41929	4.99201	6.79917e-05	0.000775846	0.102981	5.49797	0.76843	0.970836	-0.0591521	4.33582	0.73166	0.87561	Affected by sh-UNC5A only (MCF7)
LRRC42	-1.64832	6.02415	6.85816e-05	0.000781969	-1.14597	6.0937	0.00453978	0.242057	-0.497821	4.99542	0.00488787	0.0288645	Affected by sh-UNC5A only (MCF7)
HBEGF	-2.28028	1.49373	6.87363e-05	0.000783124	-0.777999	1.84729	0.163515	0.750246	-1.00075	-0.0779428	0.104436	0.268045	Affected by sh-UNC5A only (MCF7)
MAP6D1	-1.64186	2.74688	6.91964e-05	0.000787753	1.19664	3.98609	0.00150857	0.128606	1.58778	2.98148	2.97557e-10	1.24418e-08	-
JAK3	-3.06619	0.960779	6.95637e-05	0.000791321	-0.541849	1.54118	0.379162	0.852725	-1.42378	-1.17717	0.100756	0.262321	Affected by sh-UNC5A only (MCF7)
CCDC126	1.33831	4.1279	7.06664e-05	0.000803242	0.0216492	3.24315	0.95871	1	-0.258004	4.75651	0.11131	0.279811	Affected by sh-UNC5A only (MCF7)
LOC153684	2.06422	2.01377	7.14722e-05	0.000811721	0.0077554	0.631244	0.990992	1	-0.490826	2.66615	0.0789824	0.222797	Affected by sh-UNC5A only (MCF7)
COL3A1	3.16473	2.49566	7.15231e-05	0.000811721	0.9497	0.706362	0.273489	0.814747	-0.473148	3.3194	0.0834116	0.231466	Affected by sh-UNC5A only (MCF7)
BOP1	-2.21696	2.77509	7.19015e-05	0.000814852	-0.647629	3.1604	0.210425	0.794403	1.55385	2.56031	1.51891e-06	3.25136e-05	-
SNORD101	-2.12439	4.33691	7.19102e-05	0.000814852	-1.12705	4.52501	0.0201024	0.456287	0.198598	3.28278	0.423101	0.645383	Affected by sh-UNC5A only (MCF7)
PRR14L	1.24878	6.21664	7.20849e-05	0.000816202	0.0418206	5.39708	0.899333	0.999528	-0.12058	6.89322	0.389414	0.614373	Affected by sh-UNC5A only (MCF7)
TMEM116	1.45855	3.60888	7.22986e-05	0.00081736	0.0615172	2.66172	0.891438	0.997315	-0.525817	4.14695	0.00321153	0.0209206	Affected by sh-UNC5A only (MCF7)
CCDC153	3.10614	0.495652	7.22987e-05	0.00081736	0.423254	-1.23152	0.70183	0.952657	-0.699337	1.11814	0.0983333	0.258074	Affected by sh-UNC5A only (MCF7)
VWA2	-2.39533	1.26458	7.23865e-05	0.000817375	0.789503	2.4078	0.106154	0.687217	0.791427	0.447203	0.14731	0.33729	Affected by sh-UNC5A only (MCF7)
PPP1R26-AS1	-1.65486	2.88001	7.24115e-05	0.000817375	-0.231387	3.2945	0.574615	0.921413	0.24523	2.23019	0.413157	0.635877	Affected by sh-UNC5A only (MCF7)
NLE1	-1.69795	3.25001	7.26535e-05	0.000819475	0.0300607	3.81358	0.94196	1	1.38406	3.28977	1.61611e-09	6.31922e-08	-
NOS1AP	2.58811	1.002	7.28852e-05	0.000821457	2.09363	0.505249	0.00637658	0.285251	0.290016	2.07207	0.36253	0.588396	Affected by sh-UNC5A only (MCF7)
CCNA1	6.44624	-0.915379	7.29988e-05	0.000822105	5.14554	-1.69058	0.00942332	0.345435	1.61751	0.935877	0.00234001	0.0163388	-
HBP1	-1.29739	8.11448	7.3305e-05	0.000824921	-0.285449	8.3994	0.406707	0.863937	-0.362035	7.39971	0.00299485	0.0198973	Affected by sh-UNC5A only (MCF7)
BTBD11	1.52867	3.46012	7.36398e-05	0.000828053	-0.914403	2.05541	0.0800752	0.639653	-0.400456	4.06915	0.0506196	0.163776	Affected by sh-UNC5A only (MCF7)
CMC4	-1.38344	3.92355	7.45725e-05	0.000837898	0.409565	4.59271	0.249233	0.805957	0.176562	3.42089	0.407928	0.631287	Affected by sh-UNC5A only (MCF7)
SLC16A2	2.16098	1.87453	7.51988e-05	0.000844288	0.148892	0.47429	0.838523	0.985636	-0.265726	2.64481	0.312655	0.538714	Affected by sh-UNC5A only (MCF7)
EPHB4	-1.33747	7.87718	7.5691e-05	0.000849163	-0.586012	8.05604	0.0934869	0.667939	-0.613829	7.02853	2.39099e-05	0.000361433	Affected by sh-UNC5A only (MCF7)
TCHH	3.18299	1.11522	7.59306e-05	0.000851201	-0.302831	-1.07961	0.800783	0.979496	0.00723675	2.11245	0.98143	1	Affected by sh-UNC5A only (MCF7)
POLE	1.20865	5.91664	7.60254e-05	0.000851612	-0.37205	4.93384	0.279908	0.819218	-0.345066	6.47683	0.00701775	0.038296	Affected by sh-UNC5A only (MCF7)
TMPRSS13	-1.21902	5.34595	7.73567e-05	0.000865864	-0.620771	5.47391	0.0625145	0.615201	-0.488415	4.63358	0.00276436	0.0186363	Affected by sh-UNC5A only (MCF7)
ZNF304	1.27079	4.8938	7.75561e-05	0.000867434	0.21738	4.15114	0.552599	0.915067	0.191712	5.73132	0.180145	0.385446	Affected by sh-UNC5A only (MCF7)
SNORD114-12	-4.39615	0.0694051	7.76608e-05	0.000867943	-0.62069	0.75711	0.430647	0.87508	0.163339	-2.082	0.890018	0.961988	Affected by sh-UNC5A only (MCF7)
C20orf27	-1.95602	4.28542	7.77575e-05	0.000868361	-0.492889	4.66945	0.28377	0.821906	0.805657	3.72228	0.000470223	0.00457523	Affected by sh-UNC5A only (MCF7)
CCDC71L	-1.20939	5.15523	7.78909e-05	0.000869189	-0.265812	5.43057	0.434245	0.877164	-0.527668	4.43416	0.0016747	0.0124524	Affected by sh-UNC5A only (MCF7)
MDM4	1.2064	6.66518	7.80859e-05	0.000870703	0.230707	5.974	0.474636	0.890462	-0.554992	7.13727	2.70833e-05	0.000400324	Affected by sh-UNC5A only (MCF7)
FAAH2	1.74843	2.91761	7.85244e-05	0.000874926	0.00570564	1.72549	0.991856	1	0.278653	3.90891	0.142066	0.328723	Affected by sh-UNC5A only (MCF7)
APAF1	1.3403	5.92677	7.86693e-05	0.000875875	-0.287937	4.8818	0.424769	0.873369	-0.529522	6.44722	3.31068e-05	0.0004778	Affected by sh-UNC5A only (MCF7)
TBL3	-2.0742	4.71081	7.93795e-05	0.000883112	-0.708418	5.02969	0.104152	0.687217	0.0768464	3.6261	0.793374	0.910893	Affected by sh-UNC5A only (MCF7)
OSMR	1.73996	3.59158	7.96294e-05	0.000885221	0.506505	2.66257	0.293257	0.826494	-0.333876	4.28518	0.0911378	0.244843	Affected by sh-UNC5A only (MCF7)
THOC6	-1.29901	4.37941	8.02513e-05	0.000891459	-0.667215	4.51792	0.0651143	0.621596	0.156344	3.92146	0.418887	0.641261	Affected by sh-UNC5A only (MCF7)
AHNAK2	-1.64843	2.97736	8.09834e-05	0.000898909	-0.209826	3.40961	0.604251	0.927851	-0.206587	2.10519	0.516302	0.723031	Affected by sh-UNC5A only (MCF7)
SIPA1L3	1.7157	3.29372	8.12419e-05	0.000901097	-0.00260269	2.13348	0.996018	1	-0.686592	3.82532	0.00157636	0.0119577	Affected by sh-UNC5A only (MCF7)
ABAT	-1.19033	6.90975	8.17935e-05	0.000906529	0.46338	7.55147	0.149904	0.740193	0.947087	6.99152	4.79087e-14	3.34517e-12	Affected by sh-UNC5A only (MCF7)
RIF1	1.32829	8.78071	8.21651e-05	0.00090996	0.569595	8.19457	0.094909	0.6707	0.0178867	9.55003	0.896995	0.965288	Affected by sh-UNC5A only (MCF7)
TMEM131	1.48391	4.54436	8.32013e-05	0.000920045	0.853551	4.01945	0.031256	0.520399	-0.627808	5.0595	0.00307354	0.0203006	Affected by sh-UNC5A only (MCF7)
TFPI2	2.61177	1.46066	8.35097e-05	0.000922761	0.45774	-0.0904717	0.577308	0.921413	-0.0413374	2.38302	0.907203	0.970209	Affected by sh-UNC5A only (MCF7)
VPS13C	1.3324	7.27904	8.41478e-05	0.000929111	0.381012	6.5786	0.253916	0.806231	-0.486753	7.8169	0.00028391	0.00300359	Affected by sh-UNC5A only (MCF7)
SH2D4A	-1.39092	4.92543	8.53764e-05	0.000941967	-0.536802	5.12869	0.133295	0.724161	-0.699457	4.00767	0.000152402	0.0017582	Affected by sh-UNC5A only (MCF7)
STOX2	2.57186	1.22144	8.56096e-05	0.000943566	0.393408	-0.299722	0.649422	0.938838	-0.408596	1.95644	0.278936	0.502339	Affected by sh-UNC5A only (MCF7)
PRKCH	-1.1832	6.10519	8.565e-05	0.000943566	-0.373412	6.3244	0.240181	0.805957	-0.181448	5.5538	0.20661	0.420921	Affected by sh-UNC5A only (MCF7)
MKL2	1.59082	5.19966	8.61046e-05	0.000947862	0.31905	4.2756	0.412024	0.86513	-0.946309	5.62752	4.19598e-06	8.00074e-05	Affected by sh-UNC5A only (MCF7)
FAM3B	-2.51563	0.852775	8.74044e-05	0.000961449	-0.0464517	1.55014	0.93505	1	0.509629	-0.186193	0.509648	0.71752	Affected by sh-UNC5A only (MCF7)
SLC26A4	-2.15692	1.52309	8.75236e-05	0.000962038	-0.308918	2.03553	0.552185	0.914673	-1.12808	-0.00636301	0.0597291	0.184653	Affected by sh-UNC5A only (MCF7)
NPTX1	-3.98638	-0.27059	8.78726e-05	0.000965104	0.663425	0.960115	0.314791	0.829965	0.191079	-2.08339	0.870977	0.952857	Affected by sh-UNC5A only (MCF7)
ACSS2	-1.20526	6.03098	8.79342e-05	0.000965104	-0.277762	6.29768	0.391608	0.856482	-0.0987496	5.50348	0.541601	0.743377	Affected by sh-UNC5A only (MCF7)
TUG1	1.38515	6.76455	8.85128e-05	0.000970728	0.164458	5.90699	0.640838	0.936664	-0.565582	7.28439	4.80802e-05	0.000658878	Affected by sh-UNC5A only (MCF7)
NFKBIA	-1.25884	7.28256	8.86559e-05	0.00097157	-0.364963	7.53072	0.280843	0.820398	-0.121125	6.70568	0.343394	0.569333	Affected by sh-UNC5A only (MCF7)
NAT8L	-2.67431	1.73485	8.89322e-05	0.000973166	-0.357106	2.33222	0.516373	0.900024	0.825903	0.704838	0.110724	0.27872	Affected by sh-UNC5A only (MCF7)
CARD8	1.21948	4.85102	8.89342e-05	0.000973166	-0.255845	3.91684	0.496806	0.896064	-0.166143	5.49203	0.235344	0.454658	Affected by sh-UNC5A only (MCF7)
ARHGEF28	-1.40852	4.46052	8.93473e-05	0.000976957	0.456275	5.15864	0.193778	0.776967	0.66504	4.21513	0.000392133	0.00393017	Affected by sh-UNC5A only (MCF7)
CXorf56	-1.29527	6.34355	9.06564e-05	0.000990532	-0.419463	6.58086	0.218737	0.801033	0.0938185	5.84945	0.487843	0.701295	Affected by sh-UNC5A only (MCF7)
PARPBP	1.47415	6.1248	9.08743e-05	0.000992174	0.256004	5.25043	0.485602	0.891793	0.0293298	6.9378	0.832242	0.930971	Affected by sh-UNC5A only (MCF7)
TMEM56	1.53837	5.08711	9.20037e-05	0.00100376	0.537423	4.32293	0.20955	0.792566	-0.527524	5.65892	9.79797e-05	0.00120628	Affected by sh-UNC5A only (MCF7)
APOBEC3A_B	4.56754	-0.328998	9.24691e-05	0.00100809	1.68507	-2.00243	0.285261	0.823058	0.153321	0.679717	0.762224	0.8933	Affected by sh-UNC5A only (MCF7)
PTPRG-AS1	1.67784	3.64197	9.39543e-05	0.00102352	-0.231211	2.38229	0.646145	0.937691	-0.461173	4.26578	0.0104138	0.051344	Affected by sh-UNC5A only (MCF7)
FCGRT	-2.09801	2.30281	9.45974e-05	0.00102976	-0.788861	2.61199	0.112247	0.68964	-0.425087	1.01815	0.373668	0.599594	Affected by sh-UNC5A only (MCF7)
SNORA18	-1.77861	3.48468	9.47648e-05	0.00103081	-0.034748	4.03288	0.930846	1	0.239989	2.73012	0.42271	0.645108	Affected by sh-UNC5A only (MCF7)
ISY1-RAB43	-1.377	5.9612	9.53472e-05	0.00103614	-0.468863	6.2019	0.185857	0.774884	0.039995	5.38116	0.796754	0.913388	Affected by sh-UNC5A only (MCF7)
KLK10	-4.68528	-0.761851	9.53956e-05	0.00103614	1.00093	0.581336	0.182258	0.773068	2.69664	-1.82234	0.0336983	0.12258	Affected by sh-UNC5A only (MCF7)
ENPP5	1.84226	3.35656	9.57105e-05	0.00103879	0.106484	2.13393	0.850935	0.987821	-0.655347	3.93274	0.000992756	0.00831341	Affected by sh-UNC5A only (MCF7)
PSAT1	-1.70215	3.07926	9.61572e-05	0.00104286	0.0295936	3.62441	0.941985	1	0.661528	2.63211	0.0126851	0.0596262	Affected by sh-UNC5A only (MCF7)
CERK	-1.28755	4.41071	9.65599e-05	0.00104646	-0.469764	4.62393	0.181835	0.772803	-0.127185	3.81596	0.530512	0.734867	Affected by sh-UNC5A only (MCF7)
DLL1	-1.54028	3.07671	9.70484e-05	0.00105098	-0.36458	3.40996	0.368017	0.848641	-0.569742	2.11877	0.0665359	0.198296	Affected by sh-UNC5A only (MCF7)
GATAD2B	1.45509	3.67079	9.71934e-05	0.00105177	0.239865	2.82103	0.597712	0.924662	-1.03005	4.01912	3.29971e-08	9.976e-07	-
NGEF	-2.36007	1.12503	9.74508e-05	0.00105306	-0.552511	1.57259	0.322524	0.83274	0.441413	0.135777	0.43975	0.659175	Affected by sh-UNC5A only (MCF7)
RPL11	-1.64262	7.10879	9.74665e-05	0.00105306	-0.530412	7.39772	0.189737	0.775527	0.342689	6.49336	0.00736141	0.0396392	Affected by sh-UNC5A only (MCF7)
RPL4	-1.15949	7.4239	9.75285e-05	0.00105306	-0.100548	7.75831	0.756247	0.967576	0.727687	7.38554	7.07039e-09	2.46255e-07	Affected by sh-UNC5A only (MCF7)
MTERFD3	1.2628	4.34804	9.79344e-05	0.00105667	0.020769	3.512	0.959138	1	0.234441	5.20389	0.116821	0.288958	Affected by sh-UNC5A only (MCF7)
RRM2	1.23557	6.75272	9.83043e-05	0.00105988	0.206601	6.02642	0.530222	0.906423	-0.23093	7.37416	0.0726095	0.210451	Affected by sh-UNC5A only (MCF7)
RHOU	1.51927	4.94403	9.85937e-05	0.00106222	1.68349	4.97327	1.21179e-05	0.00370175	0.551546	6.05468	0.000392883	0.003935	-
TSPAN13	1.20732	7.54008	9.88865e-05	0.00106459	0.299669	6.88562	0.354733	0.842295	-0.170562	8.18171	0.185364	0.392604	Affected by sh-UNC5A only (MCF7)
STX4	-1.48489	4.13527	9.90391e-05	0.00106528	-0.421273	4.42897	0.26698	0.814747	0.350462	3.65181	0.149024	0.339888	Affected by sh-UNC5A only (MCF7)
ATP13A2	-1.81881	4.16499	9.90958e-05	0.00106528	-0.81047	4.39526	0.0698072	0.628985	-0.102604	3.19856	0.669181	0.834574	Affected by sh-UNC5A only (MCF7)
MKNK2	-1.38836	4.03795	0.000100209	0.00107645	-0.513218	4.2663	0.176329	0.76711	-0.755241	3.10411	0.0032013	0.0208904	Affected by sh-UNC5A only (MCF7)
RNF220	-1.31294	5.9543	0.000101556	0.00108954	-0.581603	6.13018	0.0922079	0.666827	0.204456	5.50696	0.152935	0.346116	Affected by sh-UNC5A only (MCF7)
SPECC1L	1.19556	5.75821	0.000101576	0.00108954	0.0862374	4.99995	0.797988	0.979496	0.191191	6.57568	0.121365	0.296201	Affected by sh-UNC5A only (MCF7)
FAM214A	1.47395	5.74939	0.000101958	0.00109252	0.0807968	4.78314	0.834982	0.984905	-0.938003	6.15208	2.52158e-10	1.07171e-08	Affected by sh-UNC5A only (MCF7)
TRAPPC3	-1.46615	4.94058	0.000102003	0.00109252	-0.381915	5.24695	0.314278	0.829965	0.18614	4.37662	0.286166	0.510471	Affected by sh-UNC5A only (MCF7)
PLOD3	-1.53053	4.59182	0.000102959	0.00110196	-0.58434	4.83232	0.145461	0.733964	0.0838432	3.9286	0.742717	0.881533	Affected by sh-UNC5A only (MCF7)
IFIT5	1.27755	4.76051	0.0001031	0.00110266	0.605202	4.23064	0.103535	0.687217	0.102629	5.55361	0.473023	0.689845	Affected by sh-UNC5A only (MCF7)
GSTK1	-1.32148	5.71159	0.000103379	0.00110484	-0.608005	5.87881	0.0747615	0.633279	0.142722	5.22487	0.37428	0.600117	Affected by sh-UNC5A only (MCF7)
IGF1R	1.2855	4.95528	0.00010351	0.00110544	0.132499	4.16514	0.721292	0.958715	-0.0910382	5.65231	0.548188	0.748784	Affected by sh-UNC5A only (MCF7)
LINC01239	-3.81556	-0.401735	0.000103711	0.00110678	-1.37124	-0.000468359	0.126816	0.715382	-3.80435	-2.52897	0.0399639	0.137718	Affected by sh-UNC5A only (MCF7)
LTBP1	-1.1875	7.45933	0.00010504	0.00112015	-0.188992	7.75849	0.563222	0.918319	0.0429886	7.01384	0.735715	0.877413	Affected by sh-UNC5A only (MCF7)
ORC5	-1.24932	6.3117	0.000105266	0.00112174	0.675685	7.09469	0.0470439	0.581245	0.023176	5.81413	0.860064	0.947065	Affected by sh-UNC5A only (MCF7)
NME2	-1.19278	6.60172	0.000105458	0.00112269	-0.212985	6.89766	0.514606	0.899505	0.872597	6.63332	2.25713e-12	1.2828e-10	Affected by sh-UNC5A only (MCF7)
RPL35A	-1.8519	6.44036	0.000105508	0.00112269	-0.422015	6.82613	0.333969	0.839812	-0.0114467	5.47798	0.941445	0.985032	Affected by sh-UNC5A only (MCF7)
FBLN1	-3.60563	0.237896	0.000106239	0.00112964	-0.839203	0.790968	0.278717	0.81802	-0.763913	-1.81886	0.455469	0.673444	Affected by sh-UNC5A only (MCF7)
GAREML	-3.84308	-0.33344	0.000106425	0.00113081	0.304014	0.64528	0.663754	0.942578	2.12158	-1.23933	0.0280394	0.107572	Affected by sh-UNC5A only (MCF7)
PFKFB2	-1.25179	5.34152	0.00010746	0.00114098	0.0023938	5.75156	0.994204	1	-0.13775	4.76462	0.41145	0.634662	Affected by sh-UNC5A only (MCF7)
BTC	-2.54336	1.63243	0.000107805	0.00114381	0.0795306	2.36903	0.871383	0.991479	-1.06083	-0.179114	0.173512	0.376306	Affected by sh-UNC5A only (MCF7)
MRTO4	-1.45052	5.91646	0.000108452	0.00114984	0.239158	6.51911	0.512898	0.899505	0.664334	5.63447	3.76526e-06	7.26448e-05	Affected by sh-UNC5A only (MCF7)
MFAP3L	1.4462	3.52762	0.000109324	0.00115825	-0.0270249	2.54223	0.95274	1	-0.720916	3.98561	0.000172078	0.0019424	Affected by sh-UNC5A only (MCF7)
C9orf47	2.53433	0.993414	0.000109469	0.00115895	-0.459623	-0.801791	0.627974	0.932009	-2.23719	1.16314	6.94065e-07	1.61285e-05	-
ZDHHC20	1.50883	9.20229	0.000109777	0.00116137	0.291459	8.32092	0.43222	0.875861	-0.308204	9.86596	0.0272681	0.105385	Affected by sh-UNC5A only (MCF7)
SHFM1	-1.44194	3.88183	0.000110011	0.001163	-0.355969	4.19314	0.360619	0.84442	0.0382258	3.26473	0.863781	0.948657	Affected by sh-UNC5A only (MCF7)
NUDT4	1.40201	3.64872	0.000110709	0.0011687	-0.355351	2.54562	0.446585	0.880393	-1.05594	3.9759	2.37126e-08	7.36649e-07	-
ZNF527	1.72675	3.01199	0.000112521	0.00118698	1.12557	2.48516	0.0184017	0.451008	-0.080573	3.80964	0.722246	0.869197	Affected by sh-UNC5A only (MCF7)
PPT1	-1.20954	7.61043	0.000112814	0.00118921	0.0819566	8.04845	0.804451	0.979945	-0.214735	7.0243	0.106295	0.270973	Affected by sh-UNC5A only (MCF7)
LOC101928103	2.51776	1.41985	0.000113032	0.00119058	0.969394	0.198425	0.246663	0.805957	-0.556485	2.10042	0.0901319	0.242987	Affected by sh-UNC5A only (MCF7)
GPX3	3.27811	0.43664	0.000113106	0.00119058	0.35347	-1.37604	0.779267	0.973584	-0.404636	1.18753	0.367643	0.593761	Affected by sh-UNC5A only (MCF7)
TNFAIP8L3	-2.85118	1.52671	0.000113295	0.00119171	-0.589882	2.00922	0.270582	0.814747	1.053	0.463879	0.0874302	0.238609	Affected by sh-UNC5A only (MCF7)
UBE2K	1.22922	5.91687	0.000113591	0.00119396	0.472059	5.34787	0.166758	0.753056	-0.504588	6.41505	0.000644443	0.00590592	Affected by sh-UNC5A only (MCF7)
HIST1H3A	1.85843	3.17245	0.000114572	0.00120276	-0.416315	1.72277	0.481337	0.891425	-0.398237	3.84855	0.0541914	0.172105	Affected by sh-UNC5A only (MCF7)
SLC6A8	-3.24708	1.51987	0.000114632	0.00120276	-1.17778	1.90516	0.0788699	0.63858	-0.393843	-0.526313	0.642689	0.817351	Affected by sh-UNC5A only (MCF7)
PSMB1	-1.18818	7.14812	0.000114673	0.00120276	0.0260432	7.55792	0.937305	1	0.159681	6.76252	0.185958	0.393463	Affected by sh-UNC5A only (MCF7)
MND1	1.34726	4.22429	0.000115135	0.00120673	0.285614	3.47397	0.498719	0.89616	-0.0765591	4.94005	0.639351	0.8158	Affected by sh-UNC5A only (MCF7)
BEND7	-1.86407	2.6721	0.000115256	0.00120714	0.296684	3.39602	0.475449	0.890803	0.311485	1.90871	0.429931	0.650508	Affected by sh-UNC5A only (MCF7)
MIR1273H	-2.78756	1.12157	0.000116446	0.00121821	-0.157774	1.81516	0.78372	0.975172	0.299154	-0.238513	0.694204	0.849321	Affected by sh-UNC5A only (MCF7)
PATZ1	1.21364	4.94794	0.000116508	0.00121821	-0.261909	4.01541	0.483339	0.891793	-0.30708	5.52211	0.0355237	0.126952	Affected by sh-UNC5A only (MCF7)
SNORA7B	-1.65776	2.60471	0.000116578	0.00121821	-0.537269	2.89888	0.229978	0.80555	0.217719	1.94721	0.556253	0.755103	Affected by sh-UNC5A only (MCF7)
FHDC1	1.32903	3.97701	0.000116645	0.00121821	0.208167	3.19507	0.614001	0.930448	0.190049	4.82466	0.232109	0.450425	Affected by sh-UNC5A only (MCF7)
BPTF	1.3133	6.38514	0.000117222	0.00122336	0.0832112	5.53777	0.813638	0.981121	-0.660795	6.84653	9.98665e-07	2.23906e-05	Affected by sh-UNC5A only (MCF7)
FPR3	-6.23095	-1.36783	0.000119055	0.00124161	0.767688	-0.101187	0.39642	0.858897	3.98881	-2.40581	0.0353149	0.126607	Affected by sh-UNC5A only (MCF7)
CENPK	1.3029	5.80304	0.000119448	0.00124482	0.633833	5.2712	0.0890905	0.65678	-0.23093	6.44285	0.0742633	0.213556	Affected by sh-UNC5A only (MCF7)
CCDC27	4.78536	-0.151872	0.000120097	0.0012507	0.797797	-2.24467	0.623842	0.931944	0.345254	0.986658	0.525858	0.731492	Affected by sh-UNC5A only (MCF7)
FMN1	1.62311	3.08435	0.000121009	0.00125931	1.65476	3.02155	0.000225699	0.0380393	1.60863	4.91741	2.6829e-20	3.45082e-18	-
PRICKLE2-AS1	-2.39167	1.45006	0.000121584	0.00126439	0.0202236	2.14938	0.967136	1	0.608845	0.510674	0.289523	0.514221	Affected by sh-UNC5A only (MCF7)
COL5A3	-3.63411	0.990761	0.000122832	0.00127618	-0.41953	1.63705	0.693355	0.951551	0.802524	-0.746949	0.533731	0.737384	Affected by sh-UNC5A only (MCF7)
ZMYND8	1.20917	6.27563	0.000122892	0.00127618	-0.549742	5.21361	0.104834	0.687217	-0.747181	6.6731	3.60417e-09	1.31791e-07	Affected by sh-UNC5A only (MCF7)
CDC34	-1.47939	4.14318	0.000123017	0.00127657	-0.310246	4.48588	0.422631	0.871717	0.595628	3.808	0.0208445	0.0861208	Affected by sh-UNC5A only (MCF7)
C10orf82	2.40604	1.33093	0.000124734	0.00129348	-0.355626	-0.40636	0.713889	0.957096	-0.957852	1.83705	0.0115726	0.055472	Affected by sh-UNC5A only (MCF7)
RAB22A	1.30028	6.96284	0.000124947	0.00129476	0.144274	6.15696	0.663522	0.942501	-0.106527	7.66217	0.454648	0.672772	Affected by sh-UNC5A only (MCF7)
SNORA78	-2.72441	3.588	0.000127173	0.00131691	-1.34565	3.81989	0.0234122	0.478803	-0.501748	1.72409	0.220774	0.438172	Affected by sh-UNC5A only (MCF7)
CSRP2BP	-1.16779	5.51724	0.000127982	0.00132434	-0.107352	5.85185	0.738312	0.964827	0.257764	5.20137	0.0779773	0.221024	Affected by sh-UNC5A only (MCF7)
RPS12	-1.93975	6.66631	0.000128463	0.00132839	-0.704478	6.95792	0.125842	0.714955	0.227724	5.75918	0.103861	0.267038	Affected by sh-UNC5A only (MCF7)
SLC8A1	2.17163	1.65215	0.000128949	0.0013323	-0.321104	0.0634331	0.683843	0.949565	0.011794	2.55023	0.968283	0.998659	Affected by sh-UNC5A only (MCF7)
RPS27A	-1.2586	7.17052	0.000129023	0.0013323	0.00306022	7.58664	0.992413	1	0.862149	7.14902	3.88581e-07	9.56001e-06	Affected by sh-UNC5A only (MCF7)
LOC100132356	3.62468	0.278654	0.000129333	0.00133363	-3.89816	-2.16389	0.0474691	0.581245	-1.39622	0.699375	0.00900373	0.0460809	-
HDAC7	-1.24896	5.01025	0.000129443	0.00133381	-0.847885	5.06682	0.0170112	0.436345	-0.507869	4.26969	0.0033828	0.0217172	Affected by sh-UNC5A only (MCF7)
KALRN	1.88468	2.09102	0.000132549	0.00136435	-0.660771	0.560229	0.347995	0.842111	-0.467022	2.72297	0.0767611	0.218936	Affected by sh-UNC5A only (MCF7)
APOLD1	-1.4969	3.08722	0.000132593	0.00136435	-0.449183	3.36885	0.267922	0.814747	-0.119052	2.36129	0.724236	0.870235	Affected by sh-UNC5A only (MCF7)
ANKRD33B	-2.55698	0.638267	0.000133272	0.00137039	-1.31146	0.884899	0.052953	0.588481	-1.28697	-1.07953	0.108542	0.275056	Affected by sh-UNC5A only (MCF7)
PYGB	-1.43787	8.04837	0.000134918	0.00138634	-0.568834	8.26541	0.142159	0.731324	-0.0995953	7.35324	0.437164	0.656911	Affected by sh-UNC5A only (MCF7)
DCP1A	1.37452	4.03931	0.000136148	0.001398	0.118894	3.1744	0.774654	0.972435	-0.520661	4.56426	0.00508434	0.029762	Affected by sh-UNC5A only (MCF7)
SNORA74A	-1.90321	1.82234	0.000136837	0.00140409	-0.463821	2.21332	0.343494	0.842111	0.609229	1.23082	0.156124	0.351292	Affected by sh-UNC5A only (MCF7)
PIP5K1A	1.19234	6.07567	0.000137163	0.00140645	0.294907	5.42862	0.374542	0.850967	-0.25201	6.6735	0.0395845	0.136829	Affected by sh-UNC5A only (MCF7)
KIAA1244	1.24388	7.0589	0.000138251	0.0014166	0.141272	6.29183	0.665992	0.943816	-0.566018	7.53834	2.44999e-05	0.000368255	Affected by sh-UNC5A only (MCF7)
NOMO2	-1.47744	3.22546	0.000138346	0.0014166	-0.27987	3.57654	0.491924	0.894198	0.792189	3.02425	0.0020043	0.0144774	Affected by sh-UNC5A only (MCF7)
NDUFB9	-1.70546	4.96289	0.000138461	0.00141679	-0.569308	5.25559	0.189232	0.775527	0.518059	4.41079	0.00637601	0.0355616	Affected by sh-UNC5A only (MCF7)
MCM7	-1.26702	9.26521	0.000140107	0.00143263	-0.0949539	9.63482	0.799185	0.979496	0.489243	9.00677	0.000371558	0.00375475	Affected by sh-UNC5A only (MCF7)
ATF3	-1.93424	2.54597	0.000140949	0.00144023	0.398333	3.34805	0.323259	0.83274	1.08701	2.20451	0.00785473	0.041579	-
SNORA72	-1.43005	4.11921	0.000141155	0.00144134	0.219913	4.70777	0.561362	0.918319	0.00462802	3.4918	0.986142	1	Affected by sh-UNC5A only (MCF7)
C12orf10	-1.36576	4.22241	0.000141767	0.00144657	-0.402071	4.49159	0.284154	0.822003	0.375836	3.83931	0.0677851	0.20112	Affected by sh-UNC5A only (MCF7)
YY1AP1	-1.33032	4.46896	0.000142364	0.00145166	-0.615984	4.62608	0.0874607	0.652376	0.201503	4.01251	0.295424	0.5209	Affected by sh-UNC5A only (MCF7)
ZNF816	1.34097	4.7253	0.000142572	0.0014522	0.465342	4.066	0.232122	0.805957	0.114573	5.54269	0.428934	0.649811	Affected by sh-UNC5A only (MCF7)
ZNF329	1.21895	5.93755	0.000142615	0.0014522	-0.304352	4.97294	0.377882	0.85205	-0.0476057	6.64018	0.696667	0.850698	Affected by sh-UNC5A only (MCF7)
CHD9	1.32461	6.50295	0.000144293	0.00146826	0.704703	5.99832	0.0424846	0.568109	0.128451	7.32693	0.302958	0.528904	Affected by sh-UNC5A only (MCF7)
ZAK	1.39487	6.77225	0.000145344	0.00147793	0.201356	5.92557	0.576838	0.921413	-0.253644	7.42892	0.0403615	0.138632	Affected by sh-UNC5A only (MCF7)
MAP1B	-1.87246	2.71897	0.000145623	0.00147975	-0.316722	3.14413	0.462979	0.887157	0.117866	1.84466	0.759145	0.891292	Affected by sh-UNC5A only (MCF7)
FSTL3	-2.71524	1.54901	0.000147275	0.00149549	-1.17506	1.86267	0.0660237	0.62378	-0.883287	-0.284534	0.171795	0.374299	Affected by sh-UNC5A only (MCF7)
RIPK2	-1.56533	3.90024	0.000147483	0.00149657	0.409259	4.61091	0.297538	0.827805	0.157051	3.25217	0.505557	0.713817	Affected by sh-UNC5A only (MCF7)
LDHA	-1.18379	6.40394	0.00014773	0.00149804	0.117253	6.85356	0.711443	0.955886	0.13132	6.008	0.373928	0.599779	Affected by sh-UNC5A only (MCF7)
LINC01213	4.55036	-0.427461	0.000149206	0.00151133	3.14298	-1.46445	0.0255181	0.493631	0.155258	0.576957	0.768412	0.896711	Affected by sh-UNC5A only (MCF7)
HIST1H2AJ	1.29933	4.31073	0.000149246	0.00151133	-0.398244	3.2614	0.336295	0.839812	0.120562	5.11366	0.45619	0.673966	Affected by sh-UNC5A only (MCF7)
COL8A1	-3.42173	-0.312663	0.000149411	0.00151195	-0.190313	0.394347	0.807334	0.980205	1.42372	-1.34849	0.116751	0.288883	Affected by sh-UNC5A only (MCF7)
ZNF816-ZNF321P	1.48859	3.3444	0.000150463	0.00152154	0.223933	2.46399	0.641445	0.936897	0.168174	4.21511	0.352424	0.578289	Affected by sh-UNC5A only (MCF7)
WWTR1	1.38113	3.90892	0.000153092	0.00154707	0.240579	3.10899	0.601117	0.926277	-1.10713	4.21695	1.7411e-08	5.69862e-07	-
SFR1	1.33159	4.08198	0.00015327	0.0015478	0.172323	3.27147	0.695727	0.952238	-0.406973	4.64329	0.0115289	0.0552989	Affected by sh-UNC5A only (MCF7)
PCP4	6.4332	-0.920503	0.000153956	0.00155365	0	-2.71672	1	1	0.813869	0.394924	0.15356	0.346888	Affected by sh-UNC5A only (MCF7)
RAB36	2.71266	0.799391	0.000154565	0.00155837	1.43237	-0.207185	0.116307	0.69795	-0.0835106	1.67292	0.828985	0.9291	Affected by sh-UNC5A only (MCF7)
KLF10	-1.16221	5.7865	0.000155535	0.00156635	0.443613	6.40817	0.161347	0.747863	0.75145	5.76373	7.41029e-08	2.11807e-06	Affected by sh-UNC5A only (MCF7)
ZNF614	1.32182	4.86749	0.000155862	0.00156856	0.857537	4.46066	0.0250507	0.489757	0.213143	5.7326	0.132177	0.314271	Affected by sh-UNC5A only (MCF7)
SYTL5	1.40115	5.06616	0.000156019	0.00156907	1.41398	4.98206	0.000205563	0.035467	1.18179	6.55268	2.47086e-18	2.64454e-16	-
TAX1BP3	-1.65369	6.72049	0.000156823	0.00157608	-0.901826	6.87233	0.0320835	0.520399	-0.214481	5.8116	0.17011	0.371677	Affected by sh-UNC5A only (MCF7)
SH2D5	-2.57045	0.730932	0.000158373	0.00159056	0.301741	1.61202	0.587928	0.923691	0.0350241	-0.564273	0.960026	0.995093	Affected by sh-UNC5A only (MCF7)
CEP83-AS1	3.31274	0.290425	0.000158555	0.00159105	0.503234	-1.49295	0.672223	0.945796	-0.367471	1.06074	0.40263	0.626394	Affected by sh-UNC5A only (MCF7)
SLC2A1	-1.23244	6.89097	0.000158685	0.00159105	0.729099	7.71338	0.0368423	0.544066	1.1517	7.08099	8.24819e-21	1.08958e-18	-
IFITM1	3.78734	-0.266617	0.000158747	0.00159105	2.99416	-0.932012	0.00984214	0.35435	0.287098	0.789341	0.538724	0.741371	Affected by sh-UNC5A only (MCF7)
ZNF583	-4.42288	-0.997149	0.00016027	0.00160434	0.813046	0.240297	0.310732	0.829965	0.652753	-2.53012	0.674651	0.836851	Affected by sh-UNC5A only (MCF7)
MIR7111	-1.78585	2.60603	0.000160292	0.00160434	-0.284201	3.04662	0.530923	0.906423	1.07355	2.375	0.000432117	0.00426963	-
PRRC2C	1.22275	5.95288	0.000161409	0.00161442	0.199085	5.23175	0.559969	0.918319	-0.644542	6.39321	6.60609e-07	1.53998e-05	Affected by sh-UNC5A only (MCF7)
PFKFB3	-1.3549	3.86074	0.000161626	0.00161445	1.06092	4.93383	0.00373548	0.217354	1.27036	4.0602	6.433e-11	2.97562e-09	-
SHC4	2.00382	2.01214	0.000161633	0.00161445	0.248887	0.772563	0.714334	0.957183	-0.0342079	2.87054	0.897476	0.965288	Affected by sh-UNC5A only (MCF7)
TFCP2L1	-3.76464	-0.378978	0.00016191	0.00161612	-0.490075	0.256778	0.513317	0.899505	0.717613	-1.90221	0.515003	0.72194	Affected by sh-UNC5A only (MCF7)
MTUS1	1.31211	6.27622	0.000165267	0.0016477	0.353983	5.57408	0.314008	0.829965	0.39063	7.23937	0.00432028	0.0262856	Affected by sh-UNC5A only (MCF7)
PNPLA8	-1.33064	7.87606	0.000165298	0.0016477	0.0151569	8.31078	0.966337	1	-0.287847	7.17054	0.0207806	0.0859536	Affected by sh-UNC5A only (MCF7)
NFIB	1.30226	6.27356	0.000165608	0.00164967	0.379798	5.59346	0.310171	0.829965	-0.719736	6.709	3.50748e-07	8.68754e-06	Affected by sh-UNC5A only (MCF7)
LOC100131496	3.42674	0.131606	0.00016598	0.00165167	1.49609	-1.27824	0.276283	0.817488	-1.60725	0.481439	0.00541395	0.0311679	-
NINJ1	-1.20742	4.88606	0.000166043	0.00165167	-0.307455	5.14601	0.39117	0.856482	-0.0682517	4.3745	0.696465	0.850579	Affected by sh-UNC5A only (MCF7)
SNORA44	-1.40082	7.95749	0.000166147	0.00165167	0.130665	8.48728	0.729179	0.962698	-0.342298	7.17705	0.0500135	0.162317	Affected by sh-UNC5A only (MCF7)
ZYX	-2.19894	1.70752	0.000166891	0.00165747	-0.463022	2.17342	0.386531	0.855651	0.377036	0.775957	0.429316	0.650048	Affected by sh-UNC5A only (MCF7)
GLIPR2	-1.87084	2.03545	0.000166956	0.00165747	-0.717466	2.31989	0.150368	0.740562	-0.115901	1.06831	0.792807	0.910809	Affected by sh-UNC5A only (MCF7)
LCLAT1	1.33767	4.27063	0.000167264	0.0016594	0.353321	3.5627	0.386208	0.855651	-0.680193	4.72151	0.000493129	0.00475082	Affected by sh-UNC5A only (MCF7)
NUP210L	1.30824	3.95637	0.000167491	0.00166053	-0.0711054	3.04909	0.869505	0.991027	-0.303491	4.55429	0.0677562	0.201094	Affected by sh-UNC5A only (MCF7)
PHLDA2	3.26358	0.0644269	0.00016837	0.001668	0.1202	-1.72119	0.923011	1	-0.552948	0.730559	0.245975	0.46677	Affected by sh-UNC5A only (MCF7)
SNORD113-4	-4.65439	-0.253573	0.000168472	0.001668	-0.88311	0.374338	0.315595	0.829965	-1.02893	-2.53003	0.504063	0.71253	Affected by sh-UNC5A only (MCF7)
MKRN2OS	3.62164	0.0292835	0.000168849	0.00167061	-3.66063	-2.26307	0.068656	0.627229	-2.47846	0.198667	0.000119154	0.00143444	-
SLAIN1	-2.40145	2.54223	0.000170086	0.00168171	0.684948	3.58279	0.132963	0.723911	-0.0312192	1.1652	0.951233	0.99062	Affected by sh-UNC5A only (MCF7)
CD44	1.44201	3.96777	0.000173158	0.00171092	0.539816	3.28254	0.194156	0.77769	0.45558	4.99687	0.0137832	0.0633155	Affected by sh-UNC5A only (MCF7)
NXPH1	-2.90695	0.108648	0.000173494	0.00171293	-0.125956	0.812018	0.847002	0.987048	-2.91682	-1.89945	0.0179807	0.0774535	Affected by sh-UNC5A only (MCF7)
PARP12	-1.29047	4.11438	0.000173594	0.00171293	0.0114444	4.54442	0.9739	1	0.382555	3.79033	0.0575611	0.179578	Affected by sh-UNC5A only (MCF7)
CNKSR3	-1.5675	2.93554	0.000173716	0.00171297	0.60927	3.77603	0.110152	0.687217	0.19698	2.32124	0.545659	0.746711	Affected by sh-UNC5A only (MCF7)
MTMR12	1.15184	5.74485	0.000174979	0.00172311	0.0361454	4.99271	0.914482	1	-0.48996	6.22518	0.000190029	0.00211732	Affected by sh-UNC5A only (MCF7)
IFI27L1	1.94195	2.01627	0.000175612	0.00172818	0.197231	0.802025	0.765136	0.9702	-0.00121325	2.87804	0.996457	1	Affected by sh-UNC5A only (MCF7)
PRTG	1.45596	3.44161	0.000175991	0.00173075	0.652592	2.82673	0.170889	0.760314	0.410146	4.43835	0.0195846	0.0823281	Affected by sh-UNC5A only (MCF7)
SLC35F2	-1.3573	5.10622	0.000176408	0.0017337	0.240723	5.66707	0.492054	0.894198	0.762397	4.95606	1.49669e-06	3.21788e-05	Affected by sh-UNC5A only (MCF7)
PDE12	1.22678	4.73895	0.000177868	0.00174687	0.780236	4.35372	0.0404146	0.559345	0.0151693	5.47243	0.918789	0.974033	Affected by sh-UNC5A only (MCF7)
KLK11	-3.46431	-0.265872	0.000178671	0.00175359	1.59073	1.45041	0.0152117	0.42272	1.53106	-1.29199	0.10004	0.260966	Affected by sh-UNC5A only (MCF7)
CAPG	-1.67767	5.66085	0.000179665	0.00176216	-1.04526	5.77231	0.0170716	0.436859	-0.0277281	4.82712	0.859979	0.947065	Affected by sh-UNC5A only (MCF7)
LINC01266	-3.33869	-0.392227	0.00018115	0.00177435	-0.37179	0.249513	0.620279	0.931502	0.337982	-1.82021	0.758602	0.890868	Affected by sh-UNC5A only (MCF7)
SYNDIG1	-4.40067	-1.01117	0.000181673	0.00177828	2.69228	1.53869	2.32276e-05	0.00642616	5.05069	-0.195665	1.04798e-05	0.000176424	-
ARL4A	1.20154	4.7742	0.000183724	0.00179639	-0.808444	3.62185	0.0469006	0.581245	-1.21224	5.00623	3.37074e-15	2.76118e-13	-
PHKB	1.17941	6.00784	0.000183767	0.00179639	-0.130604	5.15119	0.699907	0.952583	-0.185053	6.63261	0.126859	0.30539	Affected by sh-UNC5A only (MCF7)
NADSYN1	-1.27916	6.70539	0.000183985	0.00179731	-0.383717	6.95147	0.288459	0.82498	0.684344	6.55677	2.7539e-05	0.000405834	Affected by sh-UNC5A only (MCF7)
ENC1	1.35588	6.12826	0.000184367	0.0017993	-0.734741	4.88677	0.052762	0.588481	-1.56782	6.31188	6.49072e-32	1.98278e-29	-
CERS6	1.31732	7.57358	0.000184434	0.0017993	0.248767	6.81006	0.461559	0.886856	-0.300714	8.18785	0.0387409	0.134931	Affected by sh-UNC5A only (MCF7)
ZFP30	1.23712	6.0362	0.000186257	0.00181588	0.310455	5.3642	0.372878	0.850865	-0.23184	6.65676	0.0554061	0.174882	Affected by sh-UNC5A only (MCF7)
NMB	2.08129	2.02272	0.000187178	0.00182365	-0.0879103	0.590207	0.906365	1	-0.288212	2.76312	0.255808	0.477884	Affected by sh-UNC5A only (MCF7)
SLC44A5	-3.77948	-0.388691	0.000187575	0.0018263	-1.95102	-0.125539	0.0265103	0.501851	2.71991	-0.825179	0.0453275	0.150711	Affected by sh-UNC5A only (MCF7)
TIAL1	1.19387	4.90005	0.000187816	0.00182744	0.249892	4.23047	0.513206	0.899505	-0.627747	5.33462	6.25328e-05	0.000823087	Affected by sh-UNC5A only (MCF7)
GPX2	2.30123	1.33698	0.000188722	0.00183384	0.31047	-0.0521852	0.720067	0.958448	-0.185082	2.14409	0.548196	0.748784	Affected by sh-UNC5A only (MCF7)
XXYLT1	-1.57567	4.27068	0.000188724	0.00183384	0.367247	4.95881	0.331785	0.839374	0.278603	3.68166	0.22227	0.438988	Affected by sh-UNC5A only (MCF7)
MROH2A	-4.54758	-0.336349	0.000188979	0.00183465	0.235046	0.752041	0.762879	0.970057	-1.02893	-2.53003	0.504063	0.71253	Affected by sh-UNC5A only (MCF7)
ZNF780A	1.25658	5.99351	0.000189058	0.00183465	0.13908	5.21548	0.693254	0.951551	-0.145743	6.66021	0.237507	0.457269	Affected by sh-UNC5A only (MCF7)
PRKAR2A-AS1	4.31944	-0.607706	0.000189474	0.00183747	2.99698	-1.54291	0.0334741	0.528853	0.0212476	0.295967	0.967918	0.998651	Affected by sh-UNC5A only (MCF7)
NEDD4	1.43372	7.90446	0.000190732	0.00184845	0.218696	7.03782	0.54667	0.912652	-0.335035	8.53588	0.00836509	0.0436192	Affected by sh-UNC5A only (MCF7)
MGC72080	-2.93907	1.63395	0.000191971	0.00185872	-0.953863	2.05314	0.143942	0.731838	0.704079	0.346405	0.218826	0.436966	Affected by sh-UNC5A only (MCF7)
P2RX5-TAX1BP3	-1.64933	6.69635	0.000192045	0.00185872	-0.910187	6.84453	0.0317796	0.520399	-0.233171	5.78216	0.136754	0.321772	Affected by sh-UNC5A only (MCF7)
BLM	1.12712	6.47007	0.000192401	0.00186093	0.0426138	5.73562	0.896615	0.998756	-0.157139	7.09241	0.192392	0.401659	Affected by sh-UNC5A only (MCF7)
LINC01270	1.70658	2.38461	0.000193053	0.00186601	-0.286487	1.1111	0.69022	0.951551	-0.0305108	3.1901	0.894038	0.96414	Affected by sh-UNC5A only (MCF7)
TRIM4	-1.19682	5.6049	0.000196055	0.00189378	0.171963	6.08547	0.594752	0.924662	-0.0153112	5.12622	0.918318	0.973982	Affected by sh-UNC5A only (MCF7)
AJUBA	-1.13353	5.61982	0.000197318	0.00190472	-0.628849	5.7156	0.051419	0.588481	-0.467019	4.97582	0.00205516	0.0147286	Affected by sh-UNC5A only (MCF7)
ENTPD6	-1.13233	5.64823	0.000197727	0.00190668	-0.442886	5.82055	0.171402	0.760367	0.0826571	5.26278	0.627375	0.806899	Affected by sh-UNC5A only (MCF7)
ARF1	1.13764	7.71074	0.00019778	0.00190668	-0.311994	6.80529	0.346243	0.842111	0.117085	8.47333	0.361884	0.588021	Affected by sh-UNC5A only (MCF7)
RAB9B	1.57057	4.46585	0.000198248	0.00190993	0.514927	3.66499	0.241524	0.805957	-0.144929	5.21331	0.358443	0.584568	Affected by sh-UNC5A only (MCF7)
G2E3	1.23237	6.25802	0.00019873	0.00191331	0.458241	5.67253	0.188708	0.775527	-0.0540216	6.96224	0.655076	0.825072	Affected by sh-UNC5A only (MCF7)
CDK1	1.22425	8.22675	0.00020015	0.00192572	0.263782	7.53952	0.430757	0.875177	-0.1977	8.861	0.139714	0.325444	Affected by sh-UNC5A only (MCF7)
TNFRSF21	-1.71677	2.43291	0.000200325	0.00192614	0.602506	3.29962	0.147551	0.737904	0.0472456	1.6402	0.89567	0.96511	Affected by sh-UNC5A only (MCF7)
MIR6515	-3.00139	0.967569	0.000201931	0.00194031	-0.427736	1.57388	0.463862	0.887176	1.68319	0.301059	0.0105994	0.051897	Affected by sh-UNC5A only (MCF7)
RCC1	-1.17567	6.80468	0.000203027	0.00194803	-0.415922	7.00614	0.223975	0.803335	0.275749	6.49058	0.0268945	0.104244	Affected by sh-UNC5A only (MCF7)
ZNF394	-1.14478	4.85788	0.000203041	0.00194803	-0.135126	5.17242	0.700426	0.952657	0.464343	4.67579	0.00457874	0.0273834	Affected by sh-UNC5A only (MCF7)
SNHG5	-1.56955	5.30504	0.000203133	0.00194803	-0.579058	5.55838	0.157612	0.744116	0.158031	4.64902	0.333032	0.558787	Affected by sh-UNC5A only (MCF7)
GABRP	-4.41254	-1.03525	0.000203574	0.00195099	1.0911	0.383979	0.145042	0.733617	1.19113	-2.40535	0.4179	0.640233	Affected by sh-UNC5A only (MCF7)
PA2G4	-1.12874	6.65506	0.00020531	0.00196634	0.0144077	7.04007	0.964476	1	0.581373	6.54873	6.04025e-06	0.00011071	Affected by sh-UNC5A only (MCF7)
SLC3A2	-1.34602	7.06858	0.00020605	0.00197213	0.262184	7.65364	0.473867	0.890462	0.804788	6.94772	1.14521e-09	4.55072e-08	Affected by sh-UNC5A only (MCF7)
MARS	-1.14425	7.02357	0.000206652	0.00197661	0.0743665	7.43709	0.821857	0.981988	0.520992	6.87085	6.4282e-05	0.00084233	Affected by sh-UNC5A only (MCF7)
NASP	-1.18193	5.49981	0.000207783	0.00198613	-0.182009	5.80658	0.583131	0.922703	0.616543	5.3799	7.18273e-05	0.000927117	Affected by sh-UNC5A only (MCF7)
KCNK15	-1.92636	2.00374	0.00020835	0.00199025	0.712572	3.00611	0.114261	0.693177	0.324861	1.22652	0.458123	0.675665	Affected by sh-UNC5A only (MCF7)
DNAJB2	-1.3733	5.39908	0.000208714	0.00199243	-1.09292	5.411	0.00674812	0.292745	-0.0240552	4.79073	0.893224	0.963678	Affected by sh-UNC5A only (MCF7)
SCARNA7	-1.48887	7.62714	0.000209105	0.00199375	-0.621747	7.83764	0.108545	0.687217	0.541139	7.23992	0.00158721	0.0119988	Affected by sh-UNC5A only (MCF7)
THBS1	1.13476	6.85738	0.000209124	0.00199375	0.843328	6.58345	0.00931538	0.343195	1.05973	8.18398	4.27544e-15	3.46358e-13	-
DIRAS2	2.56832	1.58331	0.000209626	0.00199723	-1.09511	-0.525179	0.269422	0.814747	-0.562896	2.25979	0.0913619	0.24522	Affected by sh-UNC5A only (MCF7)
ARMCX2	2.17387	1.36893	0.000210276	0.00200213	0.162441	0.0174255	0.844552	0.986998	-0.0434915	2.2203	0.884302	0.958495	Affected by sh-UNC5A only (MCF7)
UQCR10	1.19501	5.41783	0.000212181	0.00201896	0.320119	4.78948	0.374025	0.850967	0.0373807	6.15304	0.794609	0.911544	Affected by sh-UNC5A only (MCF7)
LSG1	-1.15578	6.29052	0.00021257	0.00202135	0.286358	6.81996	0.376311	0.851475	0.656289	6.21193	2.21355e-06	4.56502e-05	Affected by sh-UNC5A only (MCF7)
SART1	-1.52136	5.97455	0.000213616	0.00202953	-1.07032	6.03565	0.00901073	0.336194	0.403046	5.48572	0.0122568	0.0580218	Affected by sh-UNC5A only (MCF7)
ZNF137P	2.00058	2.40277	0.000213707	0.00202953	-0.988424	0.660446	0.189223	0.775527	-0.667314	2.98823	0.0128734	0.0602304	Affected by sh-UNC5A only (MCF7)
AKAP11	1.21143	6.63281	0.000214224	0.00203312	0.520783	6.09892	0.126702	0.715382	-0.342	7.19687	0.0082168	0.0430604	Affected by sh-UNC5A only (MCF7)
PYCR1	-1.39114	5.40534	0.000215361	0.00204259	-0.154994	5.79135	0.671328	0.945602	0.419788	5.0222	0.0213981	0.0878389	Affected by sh-UNC5A only (MCF7)
CGNL1	1.58966	3.77094	0.000216736	0.0020543	-0.847955	2.34683	0.10712	0.687217	0.113162	4.64116	0.483151	0.697288	Affected by sh-UNC5A only (MCF7)
PTAR1	1.35008	6.83283	0.000216994	0.00205476	0.20312	6.01951	0.575332	0.921413	-0.384948	7.41862	0.00298297	0.0198385	Affected by sh-UNC5A only (MCF7)
SLC4A11	-3.41908	0.421509	0.000217065	0.00205476	-1.57621	0.679993	0.0349094	0.537122	1.67407	-0.60198	0.038269	0.133732	Affected by sh-UNC5A only (MCF7)
LINS	1.23455	4.44546	0.000217561	0.00205812	0.64623	3.97099	0.0884111	0.654403	-0.023962	5.15996	0.875392	0.955376	Affected by sh-UNC5A only (MCF7)
LARP6	-1.56804	2.64586	0.000219308	0.00207198	-0.541911	2.91249	0.213701	0.797421	-0.538242	1.68643	0.1677	0.368277	Affected by sh-UNC5A only (MCF7)
FBXL14	-1.34651	3.51589	0.000219628	0.00207367	-0.529705	3.72214	0.245412	0.805957	0.0785787	2.9911	0.741522	0.880737	Affected by sh-UNC5A only (MCF7)
PAX8-AS1	-1.14107	5.04556	0.000220121	0.00207698	-0.0610869	5.39409	0.852238	0.987821	0.18958	4.71191	0.292731	0.518333	Affected by sh-UNC5A only (MCF7)
ATP13A4	2.58875	0.874303	0.000220313	0.00207746	1.81175	0.180358	0.0981528	0.674706	-0.677894	1.48522	0.0845969	0.233621	Affected by sh-UNC5A only (MCF7)
SHCBP1	1.13336	5.61152	0.000220739	0.00207962	-0.343694	4.69586	0.322647	0.83274	-0.210601	6.2083	0.0972872	0.255878	Affected by sh-UNC5A only (MCF7)
CHGA	-2.6599	0.697917	0.000220825	0.00207962	-0.951597	1.07699	0.150888	0.740562	-0.411518	-0.818758	0.587351	0.778269	Affected by sh-UNC5A only (MCF7)
FBXO27	1.40349	3.38306	0.00022129	0.00208265	0.199081	2.54647	0.665936	0.943816	-0.221337	4.03894	0.252036	0.473517	Affected by sh-UNC5A only (MCF7)
BSPRY	-1.29359	5.3361	0.000221816	0.00208626	-0.482136	5.54858	0.190429	0.775527	-0.111876	4.74177	0.527582	0.732655	Affected by sh-UNC5A only (MCF7)
SEC11A	1.25966	6.82122	0.000222211	0.00208864	0.329283	6.14402	0.3419	0.841295	-0.0460286	7.53769	0.754426	0.888559	Affected by sh-UNC5A only (MCF7)
SBNO1	1.27276	7.55184	0.000222663	0.00209155	0.370073	6.88651	0.28102	0.820453	0.100452	8.34692	0.426299	0.647757	Affected by sh-UNC5A only (MCF7)
NEB	-1.49346	4.22967	0.000224283	0.00210542	0.218912	4.81909	0.663487	0.942501	-0.0369594	3.5319	0.914574	0.972121	Affected by sh-UNC5A only (MCF7)
EPHA2	-1.63329	3.65749	0.000224772	0.00210866	-0.914869	3.80706	0.0373252	0.547299	-0.260312	2.76084	0.359052	0.585171	Affected by sh-UNC5A only (MCF7)
STARD5	2.40496	0.943591	0.000224949	0.00210897	-0.66667	-0.824432	0.484135	0.891793	-0.0986916	1.78602	0.771725	0.899007	Affected by sh-UNC5A only (MCF7)
NCL	-1.26499	7.09911	0.000226513	0.00212227	0.0278639	7.53647	0.937007	1	0.344594	6.76077	0.00744628	0.0400008	Affected by sh-UNC5A only (MCF7)
ZNF716	-4.54974	-0.855199	0.000226739	0.00212303	0.830409	0.354501	0.305884	0.829965	-2.41074	-2.81934	0.221596	0.43832	Affected by sh-UNC5A only (MCF7)
GNB2L1	-1.21218	7.80229	0.000227487	0.00212868	-0.273188	8.0779	0.437329	0.878914	0.397364	7.5299	0.00126485	0.0100035	Affected by sh-UNC5A only (MCF7)
FAM13A	2.14866	1.29878	0.000228201	0.002134	-3.15651	-0.784404	0.00510125	0.258378	-1.3618	1.63038	0.00017955	0.00201588	-
CCDC132	-1.25174	6.95495	0.000229549	0.00214524	0.112645	7.41733	0.742766	0.965395	0.13379	6.51171	0.276392	0.499907	Affected by sh-UNC5A only (MCF7)
SERPINH1	-1.20599	6.60361	0.000229723	0.0021455	-0.514762	6.77383	0.130886	0.720685	-0.0704892	6.08873	0.608125	0.793975	Affected by sh-UNC5A only (MCF7)
LINC00664	4.27245	-0.642911	0.000231269	0.00215856	-2.23332	-2.55538	0.272609	0.814747	-0.420078	0.057905	0.460356	0.67814	Affected by sh-UNC5A only (MCF7)
MIR1229	-2.22118	2.75525	0.00023355	0.00217847	-1.37217	2.90432	0.0229298	0.476413	0.0807575	1.61322	0.842356	0.937706	Affected by sh-UNC5A only (MCF7)
TET3	1.16081	5.54579	0.000234488	0.0021832	-0.153741	4.69325	0.661755	0.942501	-0.740394	5.92929	1.0795e-07	3.01734e-06	Affected by sh-UNC5A only (MCF7)
MIR3146	4.35182	-0.580952	0.000234559	0.0021832	3.30356	-1.38059	0.0139434	0.411954	-1.00173	-0.0780716	0.106509	0.271276	Affected by sh-UNC5A only (MCF7)
LYRM2	1.18645	5.12521	0.000234654	0.0021832	0.39954	4.53981	0.28013	0.819544	-0.164522	5.75989	0.214203	0.431108	Affected by sh-UNC5A only (MCF7)
BAZ2B_dup1	1.49532	6.55909	0.000235001	0.00218366	-0.146865	5.46172	0.707397	0.954073	-0.738431	7.04068	1.14893e-09	4.55318e-08	Affected by sh-UNC5A only (MCF7)
SMIM4	2.29536	1.91525	0.000235403	0.0021845	0.329209	0.52693	0.670322	0.945594	-0.0202648	2.81528	0.941878	0.985146	Affected by sh-UNC5A only (MCF7)
FANCE	-1.29731	3.8294	0.000235455	0.0021845	-0.634341	3.97892	0.112512	0.68964	-0.1973	3.19796	0.426379	0.647757	Affected by sh-UNC5A only (MCF7)
TLN1	-1.17173	6.96907	0.000235538	0.0021845	-0.585731	7.09739	0.0797483	0.638946	-0.0525535	6.48714	0.715395	0.864286	Affected by sh-UNC5A only (MCF7)
DCP2	1.21583	9.04811	0.000237317	0.00219961	-0.166731	8.15004	0.623881	0.931944	-0.735815	9.45396	1.76542e-07	4.59792e-06	Affected by sh-UNC5A only (MCF7)
SMURF1	-1.14437	6.21854	0.000238516	0.00220932	-0.0206767	6.5842	0.949308	1	0.152765	5.86101	0.27472	0.497741	Affected by sh-UNC5A only (MCF7)
WDR72	-3.30616	-0.202664	0.00023908	0.00221315	0.475914	0.876313	0.483037	0.891793	0.0422316	-1.74162	0.966866	0.998181	Affected by sh-UNC5A only (MCF7)
ITPR1	1.32987	4.00038	0.000240495	0.00222484	0.187854	3.19891	0.661036	0.942501	0.717852	5.15664	2.31592e-06	4.74278e-05	Affected by sh-UNC5A only (MCF7)
NES	1.7823	2.84085	0.000241243	0.00223035	-0.351924	1.48406	0.574467	0.921413	0.190108	3.78269	0.327666	0.553557	Affected by sh-UNC5A only (MCF7)
ZNF804A	4.36418	-0.493687	0.000243733	0.00225196	-2.3957	-2.53572	0.252978	0.805957	-2.97645	-0.391193	0.000120586	0.00144812	-
ZNF530	1.4691	3.04664	0.000247424	0.00228462	0.249849	2.18978	0.607792	0.928289	0.588934	4.14864	0.00119634	0.00960675	Affected by sh-UNC5A only (MCF7)
AGPAT5	1.15533	6.82459	0.000247611	0.00228491	0.794042	6.49756	0.0165581	0.433927	0.389829	7.7409	0.00166437	0.0124196	Affected by sh-UNC5A only (MCF7)
ZNF606	1.23654	5.16688	0.000248343	0.00229023	-0.292684	4.19542	0.43121	0.875492	-0.282982	5.7613	0.048592	0.158899	Affected by sh-UNC5A only (MCF7)
CYTH3	-1.23673	4.07078	0.000248769	0.00229271	-0.29816	4.3419	0.402588	0.861653	-0.570175	3.31551	0.0126209	0.0594474	Affected by sh-UNC5A only (MCF7)
QSOX1	-1.34724	6.62148	0.000249349	0.00229661	-0.48523	6.84703	0.198996	0.783149	0.325214	6.21377	0.0470765	0.154945	Affected by sh-UNC5A only (MCF7)
KIAA0101	1.12801	5.8919	0.000250121	0.00230228	0.195905	5.24275	0.581718	0.922632	-0.113013	6.53375	0.370783	0.596719	Affected by sh-UNC5A only (MCF7)
FAM63B	1.2827	4.03737	0.000252521	0.00232145	-0.322538	3.02485	0.484469	0.891793	-0.439314	4.5709	0.025482	0.0999043	Affected by sh-UNC5A only (MCF7)
ZNF853	-2.85991	0.0764016	0.00025291	0.00232247	0.354385	1.01158	0.574738	0.921413	-1.56254	-1.73868	0.137904	0.32343	Affected by sh-UNC5A only (MCF7)
TTC30A	1.66639	3.47468	0.000253029	0.00232247	0.172654	2.41908	0.736712	0.964705	-0.33672	4.14858	0.0835788	0.231822	Affected by sh-UNC5A only (MCF7)
ZNF551	1.51334	4.8364	0.000253107	0.00232247	0.765273	4.22889	0.066997	0.627229	0.652157	6.00546	4.80675e-07	1.15923e-05	Affected by sh-UNC5A only (MCF7)
ATP7A	1.17339	6.13204	0.000253449	0.00232415	-0.220855	5.23638	0.517269	0.900024	-0.539372	6.59978	9.98577e-06	0.000169273	Affected by sh-UNC5A only (MCF7)
EEF1A1	-1.36175	8.17298	0.000254392	0.00232989	0.0239009	8.61977	0.94921	1	0.674409	7.95859	1.07375e-07	3.01039e-06	Affected by sh-UNC5A only (MCF7)
HEXDC	-1.81915	3.65326	0.00025747	0.0023566	-1.1039	3.78604	0.0245017	0.486635	-0.170843	2.65808	0.585246	0.776826	Affected by sh-UNC5A only (MCF7)
TCP11L1	-1.34913	3.74291	0.000257972	0.00235973	-0.442589	3.97999	0.241168	0.805957	-0.296233	3.03015	0.229443	0.447681	Affected by sh-UNC5A only (MCF7)
RELL1	1.10989	6.39764	0.000259092	0.0023685	0.172174	5.74179	0.596979	0.924662	-0.822125	6.73686	3.34908e-11	1.59959e-09	Affected by sh-UNC5A only (MCF7)
SV2A	-3.48957	-0.60235	0.00026084	0.00238215	0.108652	0.248678	0.89016	0.996977	-0.212839	-2.18173	0.860945	0.947468	Affected by sh-UNC5A only (MCF7)
MIR93	-1.56345	2.75559	0.00026091	0.00238215	-0.677352	2.9728	0.12403	0.710767	0.687751	2.43251	0.0163217	0.071999	Affected by sh-UNC5A only (MCF7)
CNEP1R1	1.56579	4.38377	0.000262205	0.00239156	0.57644	3.62254	0.194687	0.778126	-0.404803	5.01116	0.0101052	0.0501938	Affected by sh-UNC5A only (MCF7)
SLC16A6	1.58314	3.4931	0.000262268	0.00239156	1.34606	3.22278	0.00354733	0.212304	0.458346	4.55621	0.0164127	0.0722482	Affected by sh-UNC5A only (MCF7)
CNTNAP2	4.3087	-0.613857	0.000263411	0.0024005	2.70812	-1.70388	0.0672749	0.627229	-0.960281	-0.102741	0.167888	0.368358	Affected by sh-UNC5A only (MCF7)
CDKN1A	-1.28086	4.77515	0.00026368	0.00240145	-0.74472	4.88161	0.0448707	0.577139	-0.248979	4.12672	0.190114	0.399375	Affected by sh-UNC5A only (MCF7)
TNKS2	1.1341	6.45445	0.000265335	0.00241421	0.343593	5.8761	0.284011	0.822003	-0.619095	6.87845	1.08216e-05	0.000181139	Affected by sh-UNC5A only (MCF7)
NEDD1	1.32415	6.75551	0.00026541	0.00241421	0.388363	6.06262	0.289724	0.825905	0.0172828	7.52249	0.88818	0.961245	Affected by sh-UNC5A only (MCF7)
SLC6A15	3.27651	0.0765134	0.000266887	0.00242614	-4.00981	-2.14543	0.041941	0.566803	-1.23132	0.510827	0.0217824	0.0890423	Affected by sh-UNC5A only (MCF7)
BRWD1-IT2	2.96312	0.281058	0.000269728	0.00245044	0.371822	-1.34038	0.73839	0.964827	-0.651611	0.901242	0.174118	0.377341	Affected by sh-UNC5A only (MCF7)
RGS10	-1.20014	4.5674	0.000270911	0.00245967	0.640885	5.32342	0.0581982	0.607387	1.15842	4.78975	1.00644e-10	4.45844e-09	-
CABLES1	-1.24613	4.23997	0.00027123	0.00246104	-0.119958	4.59125	0.735843	0.96465	-0.0409095	3.71771	0.843444	0.938167	Affected by sh-UNC5A only (MCF7)
MIR6819	-2.68314	0.208561	0.000271841	0.00246506	-0.781974	0.644498	0.301862	0.829342	0.958686	-0.635706	0.181142	0.38648	Affected by sh-UNC5A only (MCF7)
ACE	-2.48166	1.25269	0.000273152	0.00247542	-0.887479	1.62378	0.15358	0.740645	0.799543	0.395904	0.142206	0.328893	Affected by sh-UNC5A only (MCF7)
UHRF1BP1L	1.4797	5.8201	0.000274394	0.00248514	0.0893199	4.85237	0.822281	0.981988	-0.333075	6.46252	0.0196083	0.0823359	Affected by sh-UNC5A only (MCF7)
HERC3	1.23342	4.10668	0.000275336	0.00249063	0.0884893	3.33046	0.827591	0.983783	-0.482139	4.60526	0.00329389	0.0213143	Affected by sh-UNC5A only (MCF7)
CCNI2	-2.69224	0.633785	0.000275384	0.00249063	-1.19439	0.950236	0.0871131	0.652376	-1.19457	-1.12813	0.13873	0.324329	Affected by sh-UNC5A only (MCF7)
MED13	1.41296	9.22186	0.000275666	0.00249063	0.245208	8.38598	0.506521	0.897913	-0.488734	9.7821	0.0009304	0.00791325	Affected by sh-UNC5A only (MCF7)
CACNB4	2.59663	0.896663	0.000275679	0.00249063	-0.900647	-1.04229	0.391294	0.856482	-0.802744	1.4543	0.0626249	0.190988	Affected by sh-UNC5A only (MCF7)
CELSR2	-1.22686	4.55659	0.000276142	0.00249327	0.48484	5.22971	0.15822	0.744116	1.16394	4.76683	1.44176e-11	7.26478e-10	-
TEAD4	-1.54769	3.37648	0.000277753	0.00250627	0.123026	3.93171	0.749832	0.966509	0.602207	2.99969	0.0367839	0.130123	Affected by sh-UNC5A only (MCF7)
GALNT6	1.10708	7.73871	0.000278656	0.00251287	-0.305405	6.85675	0.340768	0.840486	-0.247177	8.31357	0.0488401	0.159497	Affected by sh-UNC5A only (MCF7)
BCL2L11	1.29041	4.47327	0.000279012	0.00251454	0.308197	3.76335	0.431761	0.875523	-0.467476	5.00079	0.00473079	0.0281407	Affected by sh-UNC5A only (MCF7)
ICK	1.14572	5.19773	0.000280234	0.002524	0.0492883	4.458	0.888787	0.996769	-0.636858	5.61478	2.45118e-05	0.000368255	Affected by sh-UNC5A only (MCF7)
DIRC3	-3.4791	0.682264	0.000282348	0.00254148	-0.0104739	1.52064	0.985357	1	1.20442	-0.63788	0.167685	0.368277	Affected by sh-UNC5A only (MCF7)
FBXO10	-1.65461	2.50283	0.000282589	0.00254209	0.516301	3.31011	0.220187	0.801939	0.575488	2.04717	0.091982	0.246416	Affected by sh-UNC5A only (MCF7)
GUSBP1	1.90664	2.0638	0.000283912	0.00255243	0.141587	0.84047	0.838371	0.985636	-0.185699	2.82786	0.483806	0.697663	Affected by sh-UNC5A only (MCF7)
PRUNE2	3.39497	-0.144122	0.000284868	0.00255945	1.63551	-1.37468	0.196163	0.779285	-0.0682042	0.724817	0.891057	0.962447	Affected by sh-UNC5A only (MCF7)
SNORA23	-1.18645	4.68785	0.000285408	0.00256273	0.00621681	5.08438	0.985277	1	0.696153	4.61881	0.000446798	0.00437635	Affected by sh-UNC5A only (MCF7)
BORA	1.26006	4.51712	0.000286213	0.00256839	0.16909	3.75324	0.672773	0.945796	-0.156787	5.1749	0.28487	0.509085	Affected by sh-UNC5A only (MCF7)
LYPD6	1.31703	5.51779	0.000288053	0.00258332	-0.063488	4.59333	0.866414	0.989728	0.549404	6.5735	6.43665e-05	0.000842684	Affected by sh-UNC5A only (MCF7)
MIR16-2	2.50737	1.03233	0.00028831	0.00258404	1.00589	-0.126601	0.246968	0.805957	-0.378429	1.76559	0.267164	0.491152	Affected by sh-UNC5A only (MCF7)
RAB19	-1.85206	2.04792	0.000290491	0.00260199	-0.788021	2.30158	0.114866	0.694833	0.30562	1.31673	0.482311	0.696693	Affected by sh-UNC5A only (MCF7)
SNORA62	-2.26384	4.77323	0.000290919	0.00260424	-0.99367	5.03237	0.0649984	0.621596	0.0638473	3.53183	0.82772	0.928203	Affected by sh-UNC5A only (MCF7)
LOC101928063	2.87316	0.311605	0.000291682	0.00260833	-4.69327	-1.90197	0.0129245	0.399815	-1.13409	0.749344	0.0323399	0.118877	Affected by sh-UNC5A only (MCF7)
DHX32	-1.11486	6.44001	0.000291731	0.00260833	0.0521437	6.83313	0.871055	0.991405	-0.00197711	6.02279	0.988609	1	Affected by sh-UNC5A only (MCF7)
ROR1	4.35019	-0.582471	0.000292549	0.00261246	-2.23332	-2.55538	0.272609	0.814747	-0.0879801	0.275887	0.885008	0.958978	Affected by sh-UNC5A only (MCF7)
PROSER1	1.42028	3.34225	0.000295595	0.00263356	0.443877	2.62332	0.325333	0.835146	-0.477666	3.88988	0.0249826	0.0983147	Affected by sh-UNC5A only (MCF7)
SNORD15A	-3.35308	9.58914	0.000295909	0.00263356	-1.92714	9.73604	0.0139533	0.411954	-0.0803474	7.30742	0.847904	0.940084	Affected by sh-UNC5A only (MCF7)
DPY30	1.10735	5.23144	0.000295953	0.00263356	0.367002	4.68747	0.294798	0.826494	0.0266757	5.93447	0.83938	0.935707	Affected by sh-UNC5A only (MCF7)
FZD9	-4.35134	-1.08554	0.000296171	0.00263356	0.556289	0.0349898	0.514744	0.899606	1.19113	-2.40535	0.4179	0.640233	Affected by sh-UNC5A only (MCF7)
ABHD17C	1.39289	4.16984	0.000297124	0.00264044	0.820851	3.68747	0.0531327	0.58851	0.0821983	4.98271	0.619611	0.801942	Affected by sh-UNC5A only (MCF7)
UPP2	4.26428	-0.647583	0.000299027	0.00265499	-2.23332	-2.55538	0.272609	0.814747	0.657214	0.588798	0.193863	0.403607	Affected by sh-UNC5A only (MCF7)
ALPK1	1.28	3.89619	0.000299123	0.00265499	-0.113479	2.98385	0.804714	0.979945	-0.48702	4.4071	0.0101499	0.0503649	Affected by sh-UNC5A only (MCF7)
MIR4657	2.0199	2.14163	0.000299344	0.00265535	0.580669	1.05624	0.391728	0.856482	-0.544785	2.77425	0.0560485	0.176341	Affected by sh-UNC5A only (MCF7)
S100A16	-1.26288	7.17169	0.000299672	0.00265665	-0.471406	7.37825	0.184363	0.773701	-0.0130041	6.64497	0.922241	0.975865	Affected by sh-UNC5A only (MCF7)
FOXJ2	1.29214	3.73593	0.000300357	0.00266111	-0.0647496	2.84388	0.882614	0.99486	-1.14586	4.00398	1.91321e-08	6.19279e-07	-
DKFZP434I0714	1.75275	3.27889	0.000302245	0.00267578	0.66175	2.43054	0.211914	0.795917	-0.00168291	4.12783	0.992678	1	Affected by sh-UNC5A only (MCF7)
MPHOSPH9	1.47609	6.93365	0.000302378	0.00267578	0.123352	5.98425	0.748647	0.966406	-0.00737538	7.73001	0.952361	0.991161	Affected by sh-UNC5A only (MCF7)
RTKN2	1.15518	5.09299	0.000310682	0.00274595	-0.350486	4.15401	0.352999	0.842111	-0.911228	5.41122	8.00205e-10	3.19711e-08	Affected by sh-UNC5A only (MCF7)
CCNB2	1.18992	4.99229	0.000311136	0.00274831	-0.14602	4.12106	0.696419	0.95233	-0.0795144	5.66881	0.567235	0.763902	Affected by sh-UNC5A only (MCF7)
PALM	-2.28468	1.95909	0.000311489	0.00274977	-1.14343	2.20055	0.0516563	0.588481	0.655215	1.12152	0.144073	0.332055	Affected by sh-UNC5A only (MCF7)
RPS19	-2.15831	5.29788	0.000312098	0.00275349	-1.09369	5.50274	0.045374	0.577875	0.566871	4.4171	0.00202018	0.0145631	Affected by sh-UNC5A only (MCF7)
SYNJ2BP	1.26193	7.56656	0.000313229	0.00276014	0.126557	6.77644	0.711098	0.955886	-0.351191	8.14223	0.00491482	0.0289888	Affected by sh-UNC5A only (MCF7)
EFHD2	-1.84434	3.12382	0.000313592	0.00276168	-0.218985	3.60801	0.644538	0.937214	0.368199	2.40897	0.24398	0.464986	Affected by sh-UNC5A only (MCF7)
G3BP1	-1.14347	8.10677	0.000314506	0.00276807	0.208011	8.59036	0.542898	0.910959	0.389415	7.87736	0.00220928	0.0156119	Affected by sh-UNC5A only (MCF7)
CDKN3	1.40546	5.09524	0.000315465	0.00277484	0.412583	4.35681	0.334071	0.839812	0.0163283	5.88086	0.906876	0.970056	Affected by sh-UNC5A only (MCF7)
TNIP2	-1.56234	4.09545	0.00031715	0.00278738	-0.5819	4.34938	0.181354	0.771942	0.311009	3.53653	0.146222	0.335637	Affected by sh-UNC5A only (MCF7)
SNORD82	-1.52341	7.46042	0.00031743	0.00278738	-0.289724	7.82255	0.491398	0.894198	-0.5653	6.49604	0.000135951	0.00160374	Affected by sh-UNC5A only (MCF7)
TECRL	6.42334	-0.923918	0.000317461	0.00278738	2.3729	-2.54295	0.243179	0.805957	1.46978	0.815369	0.0140174	0.0639902	Affected by sh-UNC5A only (MCF7)
MYBBP1A	-1.17517	6.07728	0.000318489	0.00279473	0.0612071	6.50358	0.862735	0.989381	1.20052	6.34216	2.33821e-21	3.17455e-19	-
ACTR2	1.21646	5.79493	0.00032396	0.00284104	0.442755	5.21365	0.211014	0.79521	-0.553152	6.26966	0.000331955	0.00343262	Affected by sh-UNC5A only (MCF7)
FLVCR1	1.13714	4.741	0.000325345	0.00285149	0.59241	4.30351	0.120945	0.707036	0.222857	5.55538	0.109947	0.277485	Affected by sh-UNC5A only (MCF7)
PABPC1L	2.28849	1.09947	0.000326035	0.00285582	0.434811	-0.173932	0.62615	0.932009	-0.81747	1.62146	0.029542	0.111528	Affected by sh-UNC5A only (MCF7)
SCRIB	-1.56588	6.45044	0.000326953	0.00286216	-0.910018	6.57819	0.0297341	0.514251	0.25979	5.84791	0.0773394	0.219901	Affected by sh-UNC5A only (MCF7)
AQP11	2.39404	0.849598	0.000327634	0.00286641	0.533507	-0.45295	0.603786	0.927851	-1.04216	1.29895	0.0101307	0.0503004	Affected by sh-UNC5A only (MCF7)
USP20	-1.25881	4.43496	0.00032822	0.00286823	-0.336878	4.69963	0.35688	0.842295	-0.00159708	3.92213	0.994116	1	Affected by sh-UNC5A only (MCF7)
SPC25	1.27217	4.81227	0.000328233	0.00286823	-0.618286	3.6933	0.137556	0.727571	-0.333217	5.39021	0.0324629	0.11915	Affected by sh-UNC5A only (MCF7)
C15orf38-AP3S2	1.17983	6.1016	0.000328664	0.00287028	-0.0956606	5.26021	0.784093	0.975244	0.384817	7.02217	0.00309529	0.0203572	Affected by sh-UNC5A only (MCF7)
FAM134A	-1.10105	6.78612	0.000329225	0.00287271	-0.384046	6.97525	0.25508	0.807479	0.104723	6.43158	0.435331	0.655662	Affected by sh-UNC5A only (MCF7)
LOC100130992	1.54233	2.78074	0.000329334	0.00287271	-0.0791608	1.70805	0.889727	0.996977	-0.458616	3.35636	0.0544593	0.172659	Affected by sh-UNC5A only (MCF7)
SCAND2P	1.48688	2.80573	0.000329968	0.00287653	-1.23634	1.34426	0.0399842	0.559345	0.109083	3.63863	0.614227	0.798158	Affected by sh-UNC5A only (MCF7)
DISC1	-1.34932	3.60827	0.000331503	0.00288819	-0.12218	3.98974	0.74454	0.965432	-0.0237386	3.029	0.922619	0.976002	Affected by sh-UNC5A only (MCF7)
FSTL5	2.9757	1.22666	0.000334227	0.0029102	-1.73995	-1.15603	0.176878	0.768234	-0.110224	2.15081	0.752484	0.887736	Affected by sh-UNC5A only (MCF7)
ZNF326	1.53734	2.71985	0.000334577	0.00291151	0.449376	1.9252	0.398882	0.859933	-0.630002	3.22375	0.00857929	0.0444202	Affected by sh-UNC5A only (MCF7)
EID1	1.15444	7.92016	0.000334816	0.00291186	0.237479	7.26702	0.46828	0.888664	0.0760061	8.66712	0.552851	0.752567	Affected by sh-UNC5A only (MCF7)
C8orf59	-1.18009	5.27489	0.000339396	0.00294995	-0.0805137	5.63114	0.828673	0.984153	0.0690967	4.85154	0.695314	0.850199	Affected by sh-UNC5A only (MCF7)
ITGA10	-2.37442	0.935478	0.00033987	0.00295231	-1.43705	1.11771	0.0283181	0.507615	-0.147786	-0.318101	0.871752	0.953191	Affected by sh-UNC5A only (MCF7)
LDLRAP1	-1.1723	4.233	0.000341722	0.00296665	-0.278283	4.49411	0.441634	0.88004	-0.0777667	3.74361	0.70509	0.856635	Affected by sh-UNC5A only (MCF7)
GLB1L2	-1.45496	2.93243	0.000343783	0.00298277	-0.599929	3.14633	0.156618	0.743423	0.373638	2.50041	0.207933	0.422232	Affected by sh-UNC5A only (MCF7)
RFXAP	1.81258	1.90128	0.000345325	0.00299318	1.12215	1.30835	0.078514	0.637984	-0.702731	2.41826	0.0170956	0.0745384	Affected by sh-UNC5A only (MCF7)
WNT5A	3.24934	0.0550195	0.000345572	0.00299318	-1.66148	-2.02878	0.27315	0.814747	-1.25833	0.478128	0.0205227	0.085055	Affected by sh-UNC5A only (MCF7)
ST6GALNAC2	1.22933	4.04177	0.000345685	0.00299318	0.485452	3.47784	0.221603	0.803335	-0.0842252	4.72206	0.597778	0.785766	Affected by sh-UNC5A only (MCF7)
ITGA9	-3.33434	-0.384072	0.000345926	0.00299318	0.212812	0.492207	0.76642	0.970217	1.81145	-1.13604	0.0394614	0.136661	Affected by sh-UNC5A only (MCF7)
RILPL2	-1.94903	2.56313	0.00034609	0.00299318	-0.461436	2.97223	0.355885	0.842295	0.444317	1.82433	0.191398	0.401096	Affected by sh-UNC5A only (MCF7)
TMEM209	1.6097	4.23579	0.000346207	0.00299318	0.982713	3.69578	0.0297215	0.514251	-0.428743	4.8629	0.0113359	0.0547131	Affected by sh-UNC5A only (MCF7)
WWC1	-1.13314	6.16411	0.000347452	0.00300217	0.630045	6.89404	0.0611961	0.609631	1.88667	6.96767	4.53438e-50	3.91104e-47	-
AGBL5	-1.30347	3.81797	0.000348899	0.0030129	-0.211866	4.14392	0.573174	0.921413	0.260306	3.41831	0.296272	0.521573	Affected by sh-UNC5A only (MCF7)
MYCBP2	1.24996	6.22728	0.000349594	0.00301713	-0.119313	5.32388	0.734754	0.964518	-0.613358	6.68867	6.68666e-06	0.000121045	Affected by sh-UNC5A only (MCF7)
AIFM2	1.18978	4.46105	0.000349887	0.00301787	-0.26366	3.54777	0.515875	0.900024	-0.559401	4.91672	0.000260218	0.0027994	Affected by sh-UNC5A only (MCF7)
LOC644919	-6.31979	-1.11939	0.000352394	0.00303625	1.35194	0.357561	0.11723	0.69904	0	-2.98948	1	1	Affected by sh-UNC5A only (MCF7)
TOM1L2	-1.07405	6.09289	0.000352431	0.00303625	-0.496433	6.22267	0.124664	0.712097	-0.0431805	5.68284	0.77098	0.898496	Affected by sh-UNC5A only (MCF7)
REXO2	-1.11579	5.0778	0.00035269	0.0030367	0.21702	5.5648	0.511252	0.899505	0.264666	4.80154	0.123086	0.299157	Affected by sh-UNC5A only (MCF7)
RAPGEF5	-1.26573	3.76686	0.000353373	0.00304079	-0.439579	3.98529	0.236173	0.805957	-0.0487049	3.23214	0.833082	0.931405	Affected by sh-UNC5A only (MCF7)
POC1B	1.10806	5.2468	0.00035753	0.00307476	0.505678	4.78101	0.152429	0.740562	0.541035	6.23357	5.11017e-05	0.000695087	Affected by sh-UNC5A only (MCF7)
NWD1	3.07176	0.306257	0.000360209	0.00309598	1.12159	-1.09231	0.306419	0.829965	-0.389137	1.04941	0.373955	0.599779	Affected by sh-UNC5A only (MCF7)
NPAS3	2.09024	1.81048	0.000361049	0.00310139	-0.190214	0.328597	0.8051	0.979996	0.00562279	2.68815	0.985805	1	Affected by sh-UNC5A only (MCF7)
LINC00337	2.77447	0.453604	0.00036205	0.00310816	0.438905	-1.04504	0.6761	0.946455	0.254025	1.48258	0.492671	0.704789	Affected by sh-UNC5A only (MCF7)
SMU1	-1.10047	7.3273	0.000363112	0.00311545	0.10309	7.74163	0.753197	0.966748	0.309309	7.08307	0.0119681	0.0569029	Affected by sh-UNC5A only (MCF7)
NTN4	1.30299	4.11198	0.000364874	0.00312874	-0.439477	3.03316	0.312894	0.829965	-0.492752	4.63005	0.00317878	0.0207711	Affected by sh-UNC5A only (MCF7)
LOC101928530	3.11892	0.00844287	0.000368168	0.00315514	0.51944	-1.53775	0.684884	0.949696	-0.0909391	0.857047	0.843537	0.938167	Affected by sh-UNC5A only (MCF7)
F8	-1.50708	3.85462	0.00036849	0.00315606	0.163385	4.41438	0.678232	0.94672	-0.220367	3.0622	0.428521	0.649455	Affected by sh-UNC5A only (MCF7)
LRP11	-1.1214	6.21755	0.000369572	0.00316347	0.102174	6.63801	0.76121	0.969118	-0.365611	5.62461	0.00997122	0.0497644	Affected by sh-UNC5A only (MCF7)
ZNF718	1.13182	6.01028	0.000369963	0.00316497	0.145284	5.32409	0.676531	0.946455	-0.31935	6.55903	0.0174104	0.075563	Affected by sh-UNC5A only (MCF7)
KIF1C	-1.23937	7.53396	0.0003704	0.00316687	-0.550901	7.70081	0.127759	0.715517	0.382532	7.23434	0.00205184	0.0147121	Affected by sh-UNC5A only (MCF7)
GPR18	-2.6503	0.203224	0.000370746	0.00316754	0.855185	1.38977	0.159404	0.744141	-0.54056	-1.28739	0.530677	0.734919	Affected by sh-UNC5A only (MCF7)
OSGIN2	-1.27581	6.99515	0.000370911	0.00316754	0.275051	7.54975	0.445849	0.880349	-0.191659	6.3732	0.125317	0.303571	Affected by sh-UNC5A only (MCF7)
CTDP1	-1.56502	3.60147	0.000372263	0.00317724	-0.625945	3.83643	0.125945	0.714955	0.0830977	2.92	0.769999	0.897913	Affected by sh-UNC5A only (MCF7)
RCN1	-1.61064	3.7437	0.000373867	0.00318907	0.127641	4.31187	0.750614	0.966509	1.07417	3.62313	7.77983e-06	0.000137275	-
ZNF93	1.55988	2.74692	0.000374775	0.00319496	-0.166125	1.61814	0.766501	0.970235	0.109534	3.6	0.591353	0.781312	Affected by sh-UNC5A only (MCF7)
LOC100505666	-2.54343	0.437776	0.000375347	0.00319652	-0.682654	0.876568	0.294625	0.826494	0.168773	-0.743294	0.824157	0.926663	Affected by sh-UNC5A only (MCF7)
MLPH	1.14352	7.23014	0.000375394	0.00319652	0.220196	6.58533	0.537103	0.908416	0.89483	8.45016	6.82402e-12	3.62538e-10	Affected by sh-UNC5A only (MCF7)
RMI1	1.31116	4.58824	0.00037685	0.00320271	0.374803	3.9041	0.336778	0.839812	-0.557613	5.08441	0.00762114	0.0407063	Affected by sh-UNC5A only (MCF7)
E2F5	-1.61261	2.74495	0.000376854	0.00320271	0.838369	3.72817	0.0443971	0.573563	0.652418	2.36071	0.0279567	0.107368	Affected by sh-UNC5A only (MCF7)
ZNF615	1.26313	4.18528	0.000377301	0.00320271	0.0476377	3.35888	0.908464	1	-0.251007	4.79863	0.124258	0.301355	Affected by sh-UNC5A only (MCF7)
KAT2A	-1.26862	3.79765	0.000377508	0.00320271	-0.351834	4.05538	0.414776	0.866318	0.216817	3.3991	0.331191	0.557102	Affected by sh-UNC5A only (MCF7)
ZNF133	-1.57019	4.06682	0.000377585	0.00320271	-0.252692	4.46366	0.573579	0.921413	0.521456	3.62255	0.0190229	0.0808737	Affected by sh-UNC5A only (MCF7)
PHGDH	-1.61435	5.51236	0.000377863	0.00320271	-0.92556	5.6486	0.0319202	0.520399	0.277181	4.88839	0.118539	0.291831	Affected by sh-UNC5A only (MCF7)
SNORA60	-2.35222	1.87165	0.000377869	0.00320271	-0.90902	2.20532	0.125858	0.714955	-0.0283989	0.623791	0.961447	0.99567	Affected by sh-UNC5A only (MCF7)
TRAP1	-1.33668	6.04601	0.000379439	0.00321416	-0.335583	6.33536	0.374645	0.850967	0.320145	5.64466	0.0233201	0.0935335	Affected by sh-UNC5A only (MCF7)
ANKRD50	1.24421	7.38725	0.000382612	0.00323917	-0.414739	6.35348	0.226693	0.803969	-1.48005	7.5639	2.35821e-25	4.54979e-23	-
LPP	1.18546	7.10456	0.000384406	0.00325247	0.407864	6.52388	0.22761	0.804306	-0.577524	7.56186	0.000236923	0.00257334	Affected by sh-UNC5A only (MCF7)
TMPO	1.3555	10.5009	0.000386918	0.00327185	0.254485	9.71386	0.501415	0.896506	-0.16659	11.1882	0.255389	0.477501	Affected by sh-UNC5A only (MCF7)
NDRG1	-1.38745	4.19989	0.000387702	0.00327659	-0.192878	4.57156	0.621899	0.931502	-0.234164	3.48625	0.297018	0.522641	Affected by sh-UNC5A only (MCF7)
SIRT3	-1.63068	2.76058	0.000388038	0.00327676	-0.162512	3.21443	0.709837	0.955353	0.825885	2.4802	0.0293542	0.111162	Affected by sh-UNC5A only (MCF7)
ASNA1	-1.24896	4.30247	0.00038817	0.00327676	-0.272229	4.58972	0.449688	0.881529	0.590262	4.12451	0.00508652	0.029762	Affected by sh-UNC5A only (MCF7)
ZNF404	2.55844	0.560128	0.000389322	0.00328271	-0.151889	-1.05893	0.881978	0.99486	-0.425432	1.24443	0.288323	0.512757	Affected by sh-UNC5A only (MCF7)
TRANK1	-1.63627	2.68756	0.000392529	0.00330785	-0.230064	3.10905	0.595251	0.924662	-0.294384	1.79246	0.490919	0.704133	Affected by sh-UNC5A only (MCF7)
MINA	-1.09428	5.65546	0.000393808	0.00331672	0.39323	6.22683	0.215919	0.798491	0.65554	5.61997	1.80524e-06	3.81416e-05	Affected by sh-UNC5A only (MCF7)
URGCP	-1.08717	5.3022	0.000395621	0.00333007	-0.239143	5.55203	0.491955	0.894198	0.14884	4.98265	0.32312	0.549588	Affected by sh-UNC5A only (MCF7)
ESRRA	-1.60592	4.88593	0.00039833	0.00335095	-0.451517	5.20349	0.295914	0.826787	0.38226	4.32831	0.0350505	0.125967	Affected by sh-UNC5A only (MCF7)
CDK17	1.25975	6.35336	0.000399096	0.00335547	0.161433	5.58281	0.653385	0.939731	-0.278906	6.95963	0.0263817	0.102745	Affected by sh-UNC5A only (MCF7)
SLC10A3	-1.58396	2.60328	0.000401798	0.00337625	0.341467	3.2863	0.434433	0.877302	0.169333	1.96762	0.61971	0.801942	Affected by sh-UNC5A only (MCF7)
SERPINE2	-2.30316	1.36656	0.000404403	0.0033962	-0.794536	1.73576	0.189197	0.775527	0.264092	0.330252	0.631195	0.80973	Affected by sh-UNC5A only (MCF7)
ZNF136	1.43472	4.28191	0.000406168	0.00340907	0.345333	3.48581	0.430609	0.87508	-0.145987	4.99202	0.395804	0.620449	Affected by sh-UNC5A only (MCF7)
SNORA6	-1.16271	4.33106	0.000407723	0.00342003	-0.0289803	4.70763	0.934662	1	0.436567	4.12373	0.0866792	0.237566	Affected by sh-UNC5A only (MCF7)
GART	-1.08435	6.02649	0.00040794	0.00342003	0.246728	6.51309	0.442656	0.88004	0.663657	6.00163	3.10412e-07	7.75395e-06	Affected by sh-UNC5A only (MCF7)
LMTK2	-1.06814	6.31671	0.000409194	0.00342858	-0.251585	6.55017	0.42804	0.874649	-0.148798	5.85962	0.26951	0.49435	Affected by sh-UNC5A only (MCF7)
RNASE4	3.6312	-0.383341	0.000410025	0.00343358	0.580654	-2.00597	0.681128	0.948503	0.175689	0.592483	0.735653	0.877411	Affected by sh-UNC5A only (MCF7)
COPS7B	-1.51967	2.72963	0.000411224	0.00344165	-0.0979577	3.17189	0.815079	0.981121	-0.284317	1.91539	0.38891	0.614024	Affected by sh-UNC5A only (MCF7)
LDLRAD4	-1.64442	3.43613	0.000411634	0.00344312	0.274997	4.09498	0.475963	0.890803	0.0884578	2.70404	0.775578	0.900981	Affected by sh-UNC5A only (MCF7)
PCDHB4	2.56729	1.02504	0.00041232	0.00344689	-0.833129	-0.908455	0.403766	0.86197	-0.738162	1.61678	0.0796403	0.224057	Affected by sh-UNC5A only (MCF7)
MPG	-1.80878	4.34473	0.000413028	0.00344879	-1.11106	4.47271	0.0272457	0.504484	0.0231757	3.44757	0.913768	0.972121	Affected by sh-UNC5A only (MCF7)
SHC3	1.85757	1.77296	0.00041338	0.00344879	0.490527	0.792548	0.463283	0.887157	0.167381	2.69273	0.544882	0.746134	Affected by sh-UNC5A only (MCF7)
PPP1R12B	1.18059	4.69839	0.000413422	0.00344879	0.0445718	3.92675	0.908135	1	-0.416171	5.21622	0.00475089	0.0282033	Affected by sh-UNC5A only (MCF7)
APLF	2.59391	0.62678	0.000414115	0.00345206	-0.740755	-1.2139	0.532895	0.906424	-0.59849	1.25516	0.170262	0.371953	Affected by sh-UNC5A only (MCF7)
PLBD2	1.59058	2.6052	0.000414476	0.0034531	0.0457023	1.57096	0.935911	1	-0.664456	3.10098	0.0137279	0.0631407	Affected by sh-UNC5A only (MCF7)
ANKMY2	1.31556	4.96549	0.00041874	0.00348482	-0.4295	3.87626	0.29534	0.826494	-0.327877	5.56275	0.0168312	0.0737553	Affected by sh-UNC5A only (MCF7)
ZNF284	1.96582	1.82192	0.000418759	0.00348482	0.619249	0.80894	0.367554	0.848641	0.890874	3.19981	0.000215181	0.00236521	Affected by sh-UNC5A only (MCF7)
CYB561D2	1.26886	4.1742	0.000419544	0.00348938	0.115788	3.39105	0.783636	0.975172	0.043485	4.9272	0.803138	0.916757	Affected by sh-UNC5A only (MCF7)
CSRP1	-1.24859	6.32503	0.000420824	0.00349557	-0.642745	6.45932	0.0755263	0.633394	0.0072195	5.81945	0.957912	0.994548	Affected by sh-UNC5A only (MCF7)
SNORD114-20	-3.7617	-0.430996	0.000421003	0.00349557	-0.863785	0.110669	0.292258	0.826176	-3.82324	-2.52808	0.0390803	0.135822	Affected by sh-UNC5A only (MCF7)
YBX1	-1.23072	4.18446	0.000423367	0.0035132	0.051819	4.62251	0.882566	0.99486	0.498696	3.96875	0.0142785	0.0649733	Affected by sh-UNC5A only (MCF7)
UQCRB	-1.04871	7.61254	0.000428503	0.00355381	0.0763261	8.00017	0.815853	0.981121	0.0870112	7.28414	0.473161	0.689917	Affected by sh-UNC5A only (MCF7)
AHNAK	-1.2471	7.25313	0.000429672	0.00356149	-0.665938	7.37569	0.055871	0.603266	-0.683737	6.44209	1.54852e-05	0.000246002	Affected by sh-UNC5A only (MCF7)
FUT11	-1.57812	2.44875	0.000432774	0.00358516	-0.126636	2.8947	0.771124	0.971453	0.73711	2.15089	0.0177539	0.0766789	Affected by sh-UNC5A only (MCF7)
MTFR1L	-1.16518	4.13216	0.000433053	0.00358516	-0.314949	4.3714	0.386799	0.855779	0.254346	3.82176	0.191794	0.401294	Affected by sh-UNC5A only (MCF7)
SLC9A3R2	-1.71112	3.99165	0.000433261	0.00358516	-0.869285	4.17792	0.0699641	0.628985	-0.238355	3.04592	0.313428	0.539273	Affected by sh-UNC5A only (MCF7)
SNORA75	-2.99775	3.75814	0.000434004	0.00358928	-1.21272	4.06905	0.0955293	0.672319	0.0660496	1.94087	0.906033	0.969477	Affected by sh-UNC5A only (MCF7)
TEN1-CDK3	-1.656	3.92642	0.000435678	0.0036011	-0.80864	4.11714	0.0705659	0.628985	-0.12196	3.07196	0.673912	0.836792	Affected by sh-UNC5A only (MCF7)
CCNE1	-1.46421	3.83191	0.00043645	0.00360544	0.407649	4.51826	0.263434	0.813833	0.972921	3.74558	4.81349e-05	0.000659012	Affected by sh-UNC5A only (MCF7)
PKIA	1.2853	4.56179	0.000436948	0.00360753	-0.358061	3.52644	0.389498	0.856125	-0.65066	5.0135	1.82139e-05	0.00028442	Affected by sh-UNC5A only (MCF7)
KDM1A	-1.07915	7.14083	0.000437845	0.0036129	0.111376	7.5532	0.731084	0.96312	0.254864	6.88142	0.0446653	0.149152	Affected by sh-UNC5A only (MCF7)
SLC16A9	1.42356	3.34272	0.000438953	0.00362	1.12737	3.03965	0.0106961	0.364737	-0.0616925	4.0826	0.753753	0.888375	Affected by sh-UNC5A only (MCF7)
FAM200A	-1.50166	3.55837	0.00044013	0.00362767	0.15847	4.11532	0.70035	0.952657	-0.0398536	2.8599	0.872133	0.953197	Affected by sh-UNC5A only (MCF7)
C1orf168	-3.08282	0.261561	0.000441777	0.0036392	0.847446	1.51643	0.143302	0.731786	1.93509	-0.268656	0.0145886	0.0660226	Affected by sh-UNC5A only (MCF7)
RUNX1	1.57772	3.07924	0.000446984	0.00367849	0.533024	2.30188	0.272411	0.814747	-0.729427	3.56115	0.00494586	0.0291601	Affected by sh-UNC5A only (MCF7)
GALNT2	-1.08795	4.91636	0.000447048	0.00367849	-0.386161	5.10263	0.255615	0.808036	0.071881	4.55727	0.673772	0.836792	Affected by sh-UNC5A only (MCF7)
EEA1	1.16715	6.71159	0.000449525	0.00369679	0.329552	6.09858	0.336246	0.839812	-0.222127	7.31646	0.0992297	0.259544	Affected by sh-UNC5A only (MCF7)
GABARAPL1	-1.55786	2.67835	0.000450382	0.00370177	-0.390404	2.99724	0.37155	0.849752	-0.23927	1.85526	0.49436	0.706136	Affected by sh-UNC5A only (MCF7)
WDR27	-1.56269	2.41515	0.000451045	0.00370514	-0.178389	2.8397	0.684168	0.949638	-0.325851	1.55668	0.402278	0.62604	Affected by sh-UNC5A only (MCF7)
TDRD5	-1.08914	4.95388	0.00045307	0.00371969	-0.131678	5.25127	0.692971	0.951551	-0.0260005	4.54524	0.875242	0.955313	Affected by sh-UNC5A only (MCF7)
CMTM3	2.712	0.82688	0.000458087	0.00375878	0.872711	-0.521198	0.337796	0.839812	-0.011726	1.74811	0.976437	1	Affected by sh-UNC5A only (MCF7)
EIF3M	-1.04384	6.97625	0.000458486	0.00375994	0.452078	7.5683	0.16311	0.749756	0.394879	6.81863	0.00198465	0.0143638	Affected by sh-UNC5A only (MCF7)
RPL22	-1.13315	5.45032	0.000459044	0.00376242	-0.157765	5.75542	0.637342	0.93519	0.155904	5.10339	0.325621	0.552039	Affected by sh-UNC5A only (MCF7)
ANKS1B	1.74562	2.75967	0.000462238	0.00378648	-0.275907	1.46325	0.661231	0.942501	0.00589772	3.59675	0.979517	1	Affected by sh-UNC5A only (MCF7)
ATF7	1.60013	2.84046	0.000462936	0.00379008	0.590797	2.07141	0.251013	0.805957	-0.691602	3.34073	0.00605959	0.0341475	Affected by sh-UNC5A only (MCF7)
BMP8B	-2.3697	1.65949	0.00046323	0.00379037	1.00115	2.88299	0.053171	0.58851	0.325763	0.531775	0.515497	0.722286	Affected by sh-UNC5A only (MCF7)
HDGFRP3	1.29159	6.805	0.000464171	0.00379595	0.224547	6.0447	0.528846	0.906002	-0.0405913	7.53386	0.747175	0.884598	Affected by sh-UNC5A only (MCF7)
USP51	1.49216	2.74817	0.00046525	0.00380265	-0.191796	1.65969	0.72711	0.961545	-0.596036	3.25436	0.00881487	0.0453517	Affected by sh-UNC5A only (MCF7)
HCK	-4.57941	-0.98537	0.000468478	0.00382478	1.41613	0.728039	0.0676355	0.627229	3.50872	-1.35065	0.00314936	0.0206157	-
LRRC15	-2.62711	0.183092	0.000469663	0.00383029	1.04433	1.47622	0.0832587	0.649275	0.900488	-0.671388	0.21099	0.426901	Affected by sh-UNC5A only (MCF7)
LRFN4	-1.95979	2.24745	0.000469676	0.00383029	0.287073	3.02152	0.557271	0.917501	1.08796	1.9128	0.00186544	0.0136492	-
CETN2	-1.25264	6.58658	0.000471625	0.00384405	-0.142496	6.93756	0.686596	0.950667	0.0371366	6.09262	0.805025	0.918034	Affected by sh-UNC5A only (MCF7)
SPINK5	-2.24638	0.964266	0.000472281	0.00384725	-1.18723	1.1898	0.0612325	0.609631	0.301941	0.00729786	0.619836	0.801964	Affected by sh-UNC5A only (MCF7)
DNPEP	-1.11026	5.71584	0.000474009	0.00385918	0.0700718	6.12263	0.827526	0.983783	0.666575	5.675	1.56386e-05	0.000247902	Affected by sh-UNC5A only (MCF7)
ZNF253	1.53205	3.89189	0.000477699	0.00388707	0.778547	3.28164	0.0789609	0.638946	0.0614584	4.72867	0.752006	0.887504	Affected by sh-UNC5A only (MCF7)
KCNAB2	2.52487	0.573352	0.000478015	0.00388748	1.34803	-0.358955	0.127839	0.715517	-1.12421	0.999777	0.0136714	0.0629966	Affected by sh-UNC5A only (MCF7)
ATAD5	1.11216	5.06247	0.000482963	0.00392555	0.355688	4.50524	0.318911	0.831012	-0.335455	5.59555	0.0314022	0.116393	Affected by sh-UNC5A only (MCF7)
HES2	-1.99598	1.33786	0.000487317	0.00395792	-0.142452	1.89209	0.783765	0.975172	-0.991119	-0.0278639	0.106297	0.270973	Affected by sh-UNC5A only (MCF7)
FAU	-1.63834	4.73333	0.000487486	0.00395792	-0.565651	5.01321	0.202023	0.784966	0.44789	4.19078	0.0164193	0.0722559	Affected by sh-UNC5A only (MCF7)
LOC81691	1.39084	4.0354	0.00048885	0.00396519	0.454167	3.3329	0.304091	0.829965	-0.0540184	4.77711	0.729723	0.874392	Affected by sh-UNC5A only (MCF7)
C7orf60	-1.20646	6.01652	0.000488922	0.00396519	0.142313	6.4816	0.688029	0.951483	-0.717702	5.22145	1.01315e-05	0.000171301	Affected by sh-UNC5A only (MCF7)
ADPRHL2	-1.72415	5.36521	0.000495048	0.00401265	-0.63899	5.63512	0.154302	0.740645	0.117995	4.57122	0.559787	0.757704	Affected by sh-UNC5A only (MCF7)
PDE8B	-3.72381	0.271831	0.000496356	0.00401881	0.840083	1.48906	0.232688	0.805957	0.885853	-1.40643	0.322081	0.548702	Affected by sh-UNC5A only (MCF7)
C14orf132	-1.03206	6.69619	0.000499476	0.00404184	0.00741844	7.04496	0.981681	1	0.334488	6.51237	0.00715735	0.0388697	Affected by sh-UNC5A only (MCF7)
AAK1	1.51793	4.18461	0.000499905	0.00404308	-0.0281237	3.13373	0.952981	1	-1.12938	4.52722	3.20393e-08	9.70645e-07	-
TTC30B	1.522	3.52997	0.000502341	0.00406054	-1.58009	1.93279	0.00578459	0.276784	-0.686246	4.02369	0.000956855	0.00807735	Affected by sh-UNC5A only (MCF7)
CKAP2	1.23435	6.24718	0.000506611	0.00409281	0.267788	5.55168	0.449759	0.881529	-0.599656	6.7093	1.04542e-06	2.33111e-05	Affected by sh-UNC5A only (MCF7)
IFRD1	-1.04664	7.46353	0.000509709	0.00411372	0.441368	8.0469	0.180383	0.7718	0.4398	7.32923	0.00029884	0.00313664	Affected by sh-UNC5A only (MCF7)
SMC4	1.28479	8.00646	0.000509762	0.00411372	0.235828	7.25709	0.515731	0.900024	-0.270442	8.62512	0.0348055	0.125548	Affected by sh-UNC5A only (MCF7)
AP3S2	1.12418	6.20987	0.000512513	0.00413365	-0.14205	5.38504	0.678796	0.94693	0.373301	7.10682	0.0044088	0.0266692	Affected by sh-UNC5A only (MCF7)
XPC	-1.05231	6.77618	0.000518153	0.00417684	-0.508372	6.89714	0.1236	0.709614	0.00222857	6.40239	0.986333	1	Affected by sh-UNC5A only (MCF7)
GGCT	1.05665	5.49755	0.000518589	0.00417806	0.139101	4.86375	0.682457	0.949045	0.256728	6.30631	0.0441849	0.148036	Affected by sh-UNC5A only (MCF7)
ISY1	-1.2462	6.35721	0.000519337	0.00418061	-0.376346	6.60001	0.288662	0.82502	-0.0531852	5.82279	0.729032	0.873992	Affected by sh-UNC5A only (MCF7)
UBE2V1	1.69673	3.43475	0.000519476	0.00418061	0.236397	2.39335	0.651846	0.939365	-0.123387	4.21446	0.620935	0.802677	Affected by sh-UNC5A only (MCF7)
BCL2L1	-1.13217	4.37494	0.000522303	0.00420106	-0.563291	4.49645	0.130854	0.720685	-0.365563	3.7789	0.0650182	0.195709	Affected by sh-UNC5A only (MCF7)
DIO3	-2.62586	0.663831	0.000522908	0.00420362	-1.16429	0.982742	0.100381	0.680369	1.78615	0.390716	0.00247792	0.0170657	-
SRPK2	-1.15346	6.89367	0.000524099	0.00421089	0.0226373	7.28106	0.946166	1	-0.086103	6.40795	0.526964	0.732273	Affected by sh-UNC5A only (MCF7)
C10orf12	1.45709	3.10857	0.000534586	0.00429279	0.526633	2.41104	0.26803	0.814747	-0.290904	3.74539	0.215978	0.433468	Affected by sh-UNC5A only (MCF7)
GRK4	-2.23153	0.797516	0.000535079	0.0042944	-0.0582556	1.42304	0.919997	1	1.14437	0.324464	0.0379833	0.133019	Affected by sh-UNC5A only (MCF7)
ERO1L	-1.10075	7.99367	0.000537015	0.00430758	0.339645	8.53501	0.333066	0.839812	-0.111136	7.5311	0.378686	0.604349	Affected by sh-UNC5A only (MCF7)
CELSR3	1.30844	4.23765	0.000538952	0.00432075	-1.09755	2.92795	0.0192774	0.453953	-0.291367	4.84158	0.0633786	0.192446	Affected by sh-UNC5A only (MCF7)
HAGLR	4.30426	-0.61847	0.000540553	0.00433121	-2.23332	-2.55538	0.272609	0.814747	-0.206527	0.179588	0.731044	0.875259	Affected by sh-UNC5A only (MCF7)
TMCO4	-1.65141	3.73038	0.000550752	0.00441053	-1.01994	3.85142	0.0398376	0.559345	0.332035	3.12385	0.158655	0.354791	Affected by sh-UNC5A only (MCF7)
ZNF233	1.50269	2.56013	0.000553473	0.0044299	-0.6326	1.2927	0.289981	0.825911	-0.135573	3.26984	0.550554	0.750816	Affected by sh-UNC5A only (MCF7)
FSTL4	2.00747	2.1139	0.000556763	0.0044538	0.428803	0.992446	0.56545	0.919235	0.246831	3.11241	0.305823	0.532386	Affected by sh-UNC5A only (MCF7)
YTHDF1	1.17183	5.52164	0.000557273	0.00445545	0.108934	4.79909	0.766864	0.97028	0.0523051	6.25836	0.721848	0.868931	Affected by sh-UNC5A only (MCF7)
TARBP1	-1.07499	5.86053	0.00055807	0.00445939	-0.0617217	6.18477	0.847032	0.987048	-0.278084	5.33873	0.0708285	0.20676	Affected by sh-UNC5A only (MCF7)
THSD1	3.52118	-0.469481	0.000558524	0.00445976	1.24436	-1.80088	0.354276	0.842295	-0.17996	0.315671	0.736493	0.877816	Affected by sh-UNC5A only (MCF7)
ZNF480	1.45646	5.06756	0.000558724	0.00445976	0.702677	4.46377	0.0870216	0.652376	0.361708	6.05212	0.022297	0.0904402	Affected by sh-UNC5A only (MCF7)
SNORD45C	-3.12659	8.3981	0.000562536	0.00448774	-2.36225	8.44338	0.00289098	0.193711	0.772011	6.80037	0.253025	0.474258	Affected by sh-UNC5A only (MCF7)
ZNF730	1.84603	2.89037	0.00056977	0.00454298	-0.484305	1.41546	0.459055	0.88515	-0.342008	3.59099	0.098903	0.259059	Affected by sh-UNC5A only (MCF7)
CEACAM6	2.12303	1.10973	0.000572391	0.0045614	1.02697	0.252133	0.214731	0.798491	0.210289	2.07735	0.506551	0.71452	Affected by sh-UNC5A only (MCF7)
MAP2K6	2.15755	1.33037	0.000573984	0.00457014	0.792676	0.292523	0.350562	0.842111	-0.505552	1.96996	0.144904	0.333577	Affected by sh-UNC5A only (MCF7)
ATP2A2	1.06787	5.40445	0.000574111	0.00457014	0.110283	4.74857	0.760027	0.968562	0.0207348	6.09289	0.879539	0.956928	Affected by sh-UNC5A only (MCF7)
RPL13	-1.38183	7.36612	0.000574496	0.00457072	-0.476417	7.60844	0.231087	0.805957	0.386376	6.96783	0.00255862	0.0174991	Affected by sh-UNC5A only (MCF7)
RCOR3	1.20393	4.12794	0.000575621	0.00457718	0.3042	3.48267	0.458827	0.88515	-0.206694	4.74297	0.246666	0.467537	Affected by sh-UNC5A only (MCF7)
SNORD17	-2.17843	5.91092	0.000576335	0.00458038	-0.954027	6.16541	0.0835802	0.649697	-0.0365422	4.67972	0.845796	0.939396	Affected by sh-UNC5A only (MCF7)
CTBS	1.39487	3.357	0.000577471	0.00458692	0.000781036	2.42513	0.998677	1	-0.678672	3.81598	0.00324084	0.0210547	Affected by sh-UNC5A only (MCF7)
TSPAN4	-1.86863	5.11928	0.000580232	0.00460636	-1.2604	5.21316	0.0122417	0.38892	-0.163758	4.07631	0.394839	0.619466	Affected by sh-UNC5A only (MCF7)
CDC42SE1	1.05269	7.97385	0.000582466	0.00462159	-0.178859	7.18579	0.575414	0.921413	-0.118327	8.59184	0.353462	0.57943	Affected by sh-UNC5A only (MCF7)
SNORD1B	1.76069	5.53007	0.00058691	0.00465434	-0.541613	4.0855	0.281118	0.820453	0.452181	6.63954	0.00130362	0.0102769	Affected by sh-UNC5A only (MCF7)
MIR4756	-2.15337	1.25746	0.000589329	0.00466847	-0.734493	1.58543	0.229656	0.805457	-0.626651	-0.101061	0.39489	0.619478	Affected by sh-UNC5A only (MCF7)
BAIAP2-AS1	-1.39648	2.80164	0.000590492	0.00467515	-0.979325	2.86291	0.0303002	0.516618	0.294381	2.36666	0.314976	0.540502	Affected by sh-UNC5A only (MCF7)
CALCOCO1	-1.06418	4.95468	0.000592513	0.00468862	-0.434388	5.10816	0.202383	0.784966	-0.0815016	4.53428	0.627038	0.806753	Affected by sh-UNC5A only (MCF7)
MYO6	1.05701	7.04619	0.000594293	0.00470017	-0.096426	6.2906	0.766	0.9702	-0.850604	7.35926	7.1811e-11	3.30083e-09	Affected by sh-UNC5A only (MCF7)
EPAS1	-1.54695	3.29324	0.000597233	0.00472088	-0.0742996	3.74614	0.857209	0.988388	-0.0857997	2.5391	0.781605	0.904277	Affected by sh-UNC5A only (MCF7)
ST14	-1.31342	5.52708	0.000597568	0.00472098	-0.794223	5.62578	0.0384608	0.556789	0.103626	5.02763	0.491315	0.704356	Affected by sh-UNC5A only (MCF7)
SALL4	1.33909	3.33767	0.000598022	0.00472202	-0.60381	2.17615	0.2222	0.803335	-1.25223	3.58238	5.45393e-09	1.95051e-07	-
LRRN1	-3.33967	-0.69927	0.000598862	0.00472611	0.30266	0.210449	0.693795	0.951551	-1.57668	-2.40332	0.276566	0.499975	Affected by sh-UNC5A only (MCF7)
CREM	1.10435	5.11814	0.000599698	0.00473016	-0.0471722	4.35718	0.9016	0.999597	-0.160901	5.72896	0.293222	0.518753	Affected by sh-UNC5A only (MCF7)
RPS14	-1.33391	9.16086	0.000603661	0.00475886	-0.482764	9.38395	0.224202	0.803335	0.444086	8.82872	0.00088858	0.00765076	Affected by sh-UNC5A only (MCF7)
TRIM65	-1.36564	4.95606	0.000604591	0.00476117	-0.245119	5.29736	0.536751	0.908257	-0.356618	4.19922	0.053214	0.170032	Affected by sh-UNC5A only (MCF7)
TMPO-AS1	1.4707	2.61476	0.000604603	0.00476117	-0.385714	1.46254	0.513966	0.899505	-0.923417	2.98841	0.000333227	0.00344334	Affected by sh-UNC5A only (MCF7)
NUB1	-1.12797	5.74843	0.000604975	0.00476154	0.223469	6.23459	0.490129	0.893542	0.340464	5.50431	0.0219743	0.0895024	Affected by sh-UNC5A only (MCF7)
ZNF721	1.25136	4.24525	0.000606524	0.00477117	0.303263	3.56229	0.444897	0.880349	-0.436691	4.77313	0.0192823	0.0815836	Affected by sh-UNC5A only (MCF7)
EMCN	2.04763	1.27276	0.000607985	0.00477498	0.255967	0.0636919	0.748234	0.966235	-0.603136	1.84659	0.0843645	0.233095	Affected by sh-UNC5A only (MCF7)
FBXW9	-1.90317	2.14059	0.000608015	0.00477498	-0.285084	2.62036	0.598968	0.925352	-0.00159977	1.21093	0.996993	1	Affected by sh-UNC5A only (MCF7)
FANCG	-1.07998	5.87423	0.000608311	0.00477498	-0.274077	6.10541	0.415767	0.866589	-0.0519574	5.45542	0.737278	0.878349	Affected by sh-UNC5A only (MCF7)
B2M	1.02395	6.8746	0.000608796	0.00477562	0.296559	6.34499	0.356776	0.842295	0.213425	7.65142	0.0882547	0.239889	Affected by sh-UNC5A only (MCF7)
CENPV	-2.51481	1.27628	0.000609043	0.00477562	0.0799359	2.03623	0.877222	0.993941	-0.191056	-0.152448	0.796501	0.913215	Affected by sh-UNC5A only (MCF7)
HS6ST3	1.40076	3.21198	0.00061166	0.00479101	0.251136	2.39678	0.600142	0.925936	-0.647973	3.68388	0.00195341	0.0141726	Affected by sh-UNC5A only (MCF7)
AAMP	-1.40343	7.41081	0.000613038	0.00479924	-0.703896	7.5684	0.086651	0.651571	0.127534	6.85545	0.367569	0.593706	Affected by sh-UNC5A only (MCF7)
GRHL3	-2.29264	2.06146	0.000614038	0.00480451	-1.03306	2.30264	0.0404023	0.559345	-3.42067	-0.0618069	6.99553e-05	0.000908552	-
AHCY	-1.03956	6.26662	0.000618538	0.00483713	-0.0488639	6.59087	0.878792	0.994412	0.252616	6.0329	0.0790114	0.222797	Affected by sh-UNC5A only (MCF7)
EDN2	-2.3904	0.942648	0.000619404	0.00484133	-0.917909	1.29546	0.20636	0.789424	0.238224	-0.132982	0.693546	0.848728	Affected by sh-UNC5A only (MCF7)
LOC440461	-2.72177	0.537325	0.000622557	0.00486337	-0.144009	1.25847	0.834619	0.984905	0.0828092	-0.780506	0.914418	0.972121	Affected by sh-UNC5A only (MCF7)
HECTD2	1.33129	5.10228	0.000624288	0.0048722	0.239769	4.32142	0.572641	0.921413	-0.389643	5.67723	0.00730136	0.0394182	Affected by sh-UNC5A only (MCF7)
PCDHB10	2.59504	1.081	0.00062456	0.0048722	-0.698808	-0.847194	0.53888	0.908542	-0.622519	1.7182	0.0951437	0.252491	Affected by sh-UNC5A only (MCF7)
MBOAT7	1.05025	5.05519	0.000624684	0.0048722	-0.0141648	4.34989	0.968877	1	-0.437543	5.52256	0.0020358	0.0146472	Affected by sh-UNC5A only (MCF7)
MIR6797	-2.33463	2.63126	0.000626339	0.00488251	-0.717548	3.02461	0.232404	0.805957	0.723202	1.77306	0.0419341	0.142697	Affected by sh-UNC5A only (MCF7)
KIAA1522	1.10226	5.94884	0.000630905	0.00491549	-0.546377	4.97072	0.119079	0.703504	-1.194	6.1598	6.34046e-16	5.46883e-14	-
NCEH1	1.13089	4.44305	0.000633038	0.00492949	0.166849	3.77013	0.663668	0.942578	-0.977297	4.72677	2.35382e-09	8.8725e-08	Affected by sh-UNC5A only (MCF7)
NUDCD3	-1.10969	5.98637	0.000633801	0.00493282	-0.361455	6.19149	0.295112	0.826494	0.41363	5.79552	0.00259122	0.0176475	Affected by sh-UNC5A only (MCF7)
ZNF8	1.30507	3.50758	0.000643236	0.00500359	-0.332663	2.48508	0.492074	0.894198	-0.0136884	4.23941	0.944103	0.986961	Affected by sh-UNC5A only (MCF7)
ANKRD22	2.48552	0.811595	0.000643828	0.00500431	-0.891194	-1.04007	0.402554	0.861653	-1.00722	1.27885	0.0175353	0.0759363	Affected by sh-UNC5A only (MCF7)
PTCH2	-2.6057	1.00181	0.000644552	0.00500431	0.197936	1.85535	0.726192	0.96118	-1.64827	-0.89474	0.0525666	0.168476	Affected by sh-UNC5A only (MCF7)
ZIC2	2.63515	0.29624	0.000644753	0.00500431	2.12424	-0.181434	0.0236068	0.478973	-0.721637	0.851459	0.148057	0.338447	Affected by sh-UNC5A only (MCF7)
NF1	1.33846	6.12924	0.000644923	0.00500431	0.338907	5.39731	0.368824	0.848641	-0.566073	6.63489	1.42464e-05	0.000230061	Affected by sh-UNC5A only (MCF7)
ADAMTS1	2.78555	0.144216	0.000645035	0.00500431	0.724348	-1.20533	0.499683	0.896276	0.327418	1.19656	0.457582	0.675003	Affected by sh-UNC5A only (MCF7)
HMOX2	-1.06409	6.46716	0.00064611	0.00501	-0.0948584	6.77944	0.78643	0.976908	0.561467	6.39333	8.86755e-06	0.00015297	Affected by sh-UNC5A only (MCF7)
FRMD8	-1.14893	4.69426	0.00065097	0.00504502	-0.114729	5.0275	0.770162	0.971263	0.838439	4.73952	2.02829e-07	5.21768e-06	Affected by sh-UNC5A only (MCF7)
LAMC1	-1.10455	7.16901	0.000651521	0.00504662	0.104547	7.58453	0.750418	0.966509	0.237203	6.88285	0.0918359	0.246096	Affected by sh-UNC5A only (MCF7)
ZNF598	-1.29154	3.42075	0.000652079	0.00504703	0.170543	3.94049	0.663536	0.942501	0.501092	3.17028	0.0702037	0.205715	Affected by sh-UNC5A only (MCF7)
CSNK1G2	-1.18404	4.22418	0.000652262	0.00504703	-0.465476	4.41199	0.252825	0.805957	0.376481	3.96793	0.0432272	0.145941	Affected by sh-UNC5A only (MCF7)
HNRNPA2B1	1.10149	7.99726	0.00065359	0.00505267	0.0378881	7.28459	0.909864	1	-0.256145	8.56643	0.0865644	0.237384	Affected by sh-UNC5A only (MCF7)
DDX49	-1.10222	5.11482	0.00065368	0.00505267	-0.259392	5.36308	0.458884	0.88515	0.546174	5.00822	0.000604294	0.00560943	Affected by sh-UNC5A only (MCF7)
CARS	-1.14739	5.40079	0.000654757	0.00505832	-0.326673	5.63031	0.339633	0.840358	0.0300814	4.97767	0.875623	0.955376	Affected by sh-UNC5A only (MCF7)
SCD	-1.18398	9.08898	0.000655214	0.00505919	0.108553	9.53069	0.767281	0.970468	-0.362462	8.45345	0.00469487	0.0279841	Affected by sh-UNC5A only (MCF7)
SYF2	-1.09398	5.3308	0.000656961	0.00507001	-0.00212104	5.69718	0.994959	1	-0.0570139	4.90078	0.738494	0.87894	Affected by sh-UNC5A only (MCF7)
NUDT2	-1.67037	3.99377	0.000657834	0.00507408	-0.658679	4.24689	0.145794	0.734883	0.412088	3.41309	0.113838	0.284022	Affected by sh-UNC5A only (MCF7)
SLC31A2	-1.43085	3.38699	0.000658349	0.00507538	-0.608553	3.57772	0.142927	0.731498	0.0825293	2.80212	0.752084	0.887504	Affected by sh-UNC5A only (MCF7)
MAPKAP1	-1.11742	7.52611	0.000659435	0.00508108	-0.310979	7.75601	0.370426	0.848972	0.240121	7.23213	0.0483906	0.158276	Affected by sh-UNC5A only (MCF7)
CCM2L	-3.38688	-0.0713333	0.000661114	0.00509134	0.868168	1.20865	0.155743	0.741885	2.76937	-0.217764	0.00228079	0.0160476	-
KCNQ1OT1	1.19301	4.93407	0.000662378	0.0050984	-0.202968	4.03209	0.603978	0.927851	-0.330408	5.49417	0.0235555	0.0942926	Affected by sh-UNC5A only (MCF7)
EIF4E2	-1.07279	5.03041	0.000663287	0.00509916	-0.0264592	5.37424	0.935739	1	0.37604	4.84534	0.0244803	0.0970164	Affected by sh-UNC5A only (MCF7)
APBB2	1.15134	5.95156	0.00066352	0.00509916	0.25489	5.3101	0.45721	0.88515	-0.122303	6.59775	0.41291	0.63571	Affected by sh-UNC5A only (MCF7)
TMEM156	-2.96479	0.262674	0.000666324	0.00511535	-0.596318	0.801775	0.38809	0.855779	-2.22475	-1.73998	0.0510807	0.164687	Affected by sh-UNC5A only (MCF7)
BRI3BP	1.15637	4.29255	0.00066709	0.00511855	0.410807	3.73982	0.300417	0.828944	0.390702	5.20186	0.0180834	0.077827	Affected by sh-UNC5A only (MCF7)
CCDC64B	-2.03604	3.44372	0.000668092	0.00512356	-1.2406	3.58791	0.0213998	0.463494	0.155883	2.4543	0.624061	0.804732	Affected by sh-UNC5A only (MCF7)
LCMT2	1.17329	4.40007	0.000669935	0.005135	0.239676	3.7357	0.537905	0.908416	0.494432	5.37807	0.00117395	0.0094632	Affected by sh-UNC5A only (MCF7)
RPL14	-1.52991	3.75261	0.000671545	0.00514465	-0.518461	4.02575	0.247783	0.805957	0.420866	3.2859	0.0631228	0.191907	Affected by sh-UNC5A only (MCF7)
IGSF5	2.27171	1.0548	0.000674497	0.00516457	-0.878392	-0.70665	0.435598	0.878527	-0.0829502	1.88545	0.818486	0.924032	Affected by sh-UNC5A only (MCF7)
CYB561	1.05818	7.97756	0.000682138	0.00522035	-0.141696	7.20502	0.664031	0.942736	0.0359563	8.67339	0.779729	0.903536	Affected by sh-UNC5A only (MCF7)
C3orf67	1.90462	1.7712	0.000684017	0.005232	-0.204372	0.419517	0.77585	0.972998	-0.315385	2.46012	0.344357	0.570091	Affected by sh-UNC5A only (MCF7)
DEPDC7	-2.60922	0.530566	0.000685908	0.00524373	0.086942	1.26856	0.890919	0.997315	-0.450085	-0.988528	0.554175	0.753512	Affected by sh-UNC5A only (MCF7)
ZNF503	2.62917	0.603017	0.000689942	0.00526907	0.625859	-0.785299	0.530509	0.906423	-0.5785	1.23936	0.174741	0.378299	Affected by sh-UNC5A only (MCF7)
CORO2A	1.58106	2.9144	0.000690649	0.00527173	0.0800016	1.882	0.883582	0.995311	-0.109799	3.66618	0.610422	0.795507	Affected by sh-UNC5A only (MCF7)
LHX4	-1.69093	1.78031	0.000696499	0.00531361	0.684721	2.69522	0.128846	0.715906	1.5349	1.95249	7.3136e-06	0.000130303	-
DDX26B	1.25445	3.85434	0.000696976	0.00531449	-0.413968	2.82295	0.358963	0.843507	-0.574842	4.32225	0.00143717	0.0111029	Affected by sh-UNC5A only (MCF7)
SERTAD2	1.3068	3.85131	0.000698037	0.00531981	0.174116	3.06301	0.683749	0.949565	-0.600129	4.3239	0.0039595	0.0245801	Affected by sh-UNC5A only (MCF7)
ZEB1-AS1	2.35877	1.06197	0.000698957	0.00532406	1.10531	0.0657491	0.192032	0.775527	-0.595177	1.685	0.0917544	0.246004	Affected by sh-UNC5A only (MCF7)
EID2B	1.5762	2.23701	0.000700217	0.0053276	0.547409	1.47001	0.338344	0.839812	-0.435426	2.82125	0.087491	0.238609	Affected by sh-UNC5A only (MCF7)
CASC9	1.48423	2.72891	0.000700488	0.0053276	0.574758	2.04031	0.258241	0.810027	0.00818258	3.50756	0.971707	1	Affected by sh-UNC5A only (MCF7)
TLE1	1.13253	4.30714	0.000700512	0.0053276	-0.333935	3.40236	0.421654	0.870646	-1.21111	4.51216	7.85494e-13	4.68199e-11	-
LMNA	-1.34987	8.12883	0.000705212	0.00536056	-0.99667	8.16561	0.0151795	0.42272	0.0534612	7.57339	0.704059	0.856021	Affected by sh-UNC5A only (MCF7)
SNORD20	-2.80891	13.3334	0.000705774	0.00536205	-1.10332	13.6339	0.121786	0.707036	-1.42438	11.0332	4.43671e-07	1.08066e-05	-
GPR125	-1.18754	5.08369	0.000707596	0.00537311	0.308745	5.63401	0.361064	0.844651	0.178628	4.71369	0.315932	0.541752	Affected by sh-UNC5A only (MCF7)
ZNF239	1.5014	3.50819	0.000709048	0.00537773	1.40424	3.34019	0.00211511	0.158234	0.6303	4.6507	0.000597803	0.00556545	Affected by sh-UNC5A only (MCF7)
RHOBTB2	1.33977	3.65158	0.000709304	0.00537773	-0.568819	2.49706	0.239949	0.805957	-0.440911	4.19745	0.0196068	0.0823359	Affected by sh-UNC5A only (MCF7)
LRRC45	-1.56788	5.05211	0.000713787	0.00540892	-1.00437	5.15215	0.041465	0.565399	-0.0739324	4.28009	0.687328	0.844728	Affected by sh-UNC5A only (MCF7)
MECR	-1.79352	2.6852	0.000715084	0.00541595	-0.701895	2.96328	0.192323	0.775527	0.482743	2.08365	0.137168	0.322271	Affected by sh-UNC5A only (MCF7)
CSMD3	3.03436	0.184488	0.000716264	0.00542208	-1.15195	-1.80587	0.393729	0.857845	-1.23325	0.595217	0.0339351	0.123166	Affected by sh-UNC5A only (MCF7)
GOLPH3L	1.18949	5.0518	0.000727272	0.00550258	0.0615062	4.28059	0.870837	0.991405	-0.915683	5.37929	6.34669e-09	2.23706e-07	Affected by sh-UNC5A only (MCF7)
PDE4A	-3.00616	0.659218	0.000731901	0.00553474	-0.734808	1.15508	0.248513	0.805957	0.301137	-0.783131	0.722957	0.869481	Affected by sh-UNC5A only (MCF7)
CUL9	-1.13362	5.68451	0.000741218	0.00559943	-0.645893	5.78073	0.0647151	0.620613	-0.13203	5.19063	0.391806	0.616304	Affected by sh-UNC5A only (MCF7)
SNX5	-1.02001	6.06958	0.000743984	0.00561742	-0.0133391	6.4018	0.96647	1	0.25862	5.85332	0.0575012	0.179506	Affected by sh-UNC5A only (MCF7)
C7orf72	-3.36048	0.716449	0.00074511	0.00562303	-0.0732787	1.57233	0.929423	1	0.119152	-1.03476	0.903069	0.968402	Affected by sh-UNC5A only (MCF7)
ADAM1A	1.70729	1.86716	0.000746491	0.00563056	1.47322	1.59553	0.0112969	0.374311	0.208485	2.78542	0.427942	0.649101	Affected by sh-UNC5A only (MCF7)
LLGL1	-1.2897	4.33496	0.000750851	0.00566053	-0.503973	4.54049	0.200187	0.784028	-0.0222856	3.79075	0.915682	0.972945	Affected by sh-UNC5A only (MCF7)
TRAF1	-2.19376	0.929656	0.000753289	0.00567083	-1.8094	0.985571	0.0140474	0.411954	-0.339589	-0.28904	0.629435	0.808151	Affected by sh-UNC5A only (MCF7)
SPOPL	1.22988	7.60219	0.000753378	0.00567083	0.513637	7.04806	0.166492	0.752716	-0.298124	8.19201	0.0219994	0.0895741	Affected by sh-UNC5A only (MCF7)
CNOT7	1.084	7.17364	0.000759007	0.00570799	0.294562	6.59917	0.381719	0.854105	0.0199654	7.86967	0.877405	0.956179	Affected by sh-UNC5A only (MCF7)
TMEM259	-1.11218	5.89849	0.000759093	0.00570799	-0.495964	6.0467	0.139545	0.730058	0.0306136	5.49914	0.858231	0.945971	Affected by sh-UNC5A only (MCF7)
CDK14	-2.22027	0.879177	0.000761474	0.00572296	-0.826873	1.22007	0.189702	0.775527	-0.279662	-0.316508	0.663025	0.83058	Affected by sh-UNC5A only (MCF7)
EP300-AS1	2.28832	0.732526	0.000763248	0.00573335	0.548672	-0.475127	0.537649	0.908416	-0.138393	1.52779	0.708559	0.858858	Affected by sh-UNC5A only (MCF7)
ZNF223	1.51067	2.37186	0.000764395	0.00573903	-1.03194	0.970113	0.113919	0.691964	-0.0230904	3.13437	0.919977	0.974542	Affected by sh-UNC5A only (MCF7)
PHTF2	1.03772	6.62342	0.000764899	0.00573987	0.336247	6.10514	0.31701	0.830538	-0.445423	7.08808	0.000474113	0.00460392	Affected by sh-UNC5A only (MCF7)
CYS1	-2.53823	0.0931884	0.000766914	0.00575117	-1.52487	0.300641	0.0628558	0.615601	-3.23578	-1.73764	0.00636517	0.0355522	-
LARP4B	1.05366	6.2155	0.000767189	0.00575117	0.264153	5.64595	0.431721	0.875523	-0.197196	6.7954	0.10258	0.264951	Affected by sh-UNC5A only (MCF7)
PITX1	-2.90067	1.38349	0.000767972	0.0057541	-0.133512	2.14565	0.843449	0.986998	0.228481	-0.0849382	0.706444	0.857512	Affected by sh-UNC5A only (MCF7)
IRGQ	1.01657	5.806	0.000768373	0.00575417	0.214961	5.23936	0.516503	0.900024	0.320374	6.6372	0.0133926	0.0619855	Affected by sh-UNC5A only (MCF7)
LOC101928161	3.21515	-0.0483048	0.000772226	0.00578007	-1.51823	-2.04434	0.325807	0.835215	-0.455638	0.645934	0.371111	0.596986	Affected by sh-UNC5A only (MCF7)
RNF111	1.14262	4.67906	0.000773321	0.00578366	-0.12759	3.86146	0.746653	0.965945	-0.545384	5.12816	0.000622029	0.00575082	Affected by sh-UNC5A only (MCF7)
TCEANC	1.55188	2.25115	0.000773495	0.00578366	-0.781623	0.903567	0.227764	0.804306	-0.422551	2.83458	0.103765	0.266838	Affected by sh-UNC5A only (MCF7)
MEX3B	1.46828	2.54046	0.000776011	0.00579952	0.729574	1.96399	0.167629	0.753734	-0.412815	3.11151	0.0735498	0.212337	Affected by sh-UNC5A only (MCF7)
GNAS	1.0581	8.27433	0.000779487	0.00582252	-0.0343626	7.54882	0.915741	1	0.164564	9.037	0.232305	0.450687	Affected by sh-UNC5A only (MCF7)
PMAIP1	-1.58444	2.74399	0.000782881	0.0058449	1.52232	4.19047	0.00014587	0.0270853	1.79048	3.16643	2.09641e-11	1.035e-09	-
PRR7	2.18724	2.84264	0.000788578	0.00588157	0.810053	1.77897	0.243112	0.805957	-0.288229	3.62553	0.230674	0.448768	Affected by sh-UNC5A only (MCF7)
PSMD12	1.14149	5.36578	0.000788594	0.00588157	0.105248	4.65258	0.76633	0.9702	-0.34518	5.90498	0.0291816	0.110647	Affected by sh-UNC5A only (MCF7)
YWHAG	1.09285	8.73134	0.0007901	0.0058898	0.479252	8.25777	0.153346	0.740619	0.279044	9.56693	0.0418356	0.142461	Affected by sh-UNC5A only (MCF7)
PTPRE	1.85349	2.34975	0.000791467	0.00589449	-0.51763	0.872918	0.490072	0.893542	0.567765	3.51769	0.0098256	0.0492557	Affected by sh-UNC5A only (MCF7)
HNRNPH3	1.18104	3.78265	0.000791533	0.00589449	0.302301	3.15386	0.466586	0.887807	-0.772367	4.14859	1.71721e-05	0.000269877	Affected by sh-UNC5A only (MCF7)
RNF8	-1.02398	4.8399	0.000793725	0.00590781	0.153888	5.26096	0.642193	0.936927	0.341807	4.66933	0.036103	0.128427	Affected by sh-UNC5A only (MCF7)
PPP1CC	1.02374	7.27332	0.000797162	0.00593039	0.30722	6.74881	0.346774	0.842111	-0.0843806	7.89812	0.50144	0.71086	Affected by sh-UNC5A only (MCF7)
GFPT2	-2.01788	0.985677	0.000802566	0.00596454	0.517032	1.87769	0.35761	0.842295	-0.916782	-0.340188	0.17263	0.375108	Affected by sh-UNC5A only (MCF7)
SAMHD1	1.09361	4.58471	0.000803014	0.00596484	-0.101073	3.80316	0.794362	0.978485	-0.34504	5.10595	0.0227344	0.0918486	Affected by sh-UNC5A only (MCF7)
MRPS30	1.15422	4.80981	0.000804254	0.00597102	0.609371	4.36638	0.120752	0.706555	0.313006	5.67974	0.0211503	0.0870898	Affected by sh-UNC5A only (MCF7)
DUSP9	-2.06564	1.73356	0.000807449	0.00599171	-0.35112	2.22536	0.523591	0.903826	0.213409	0.816741	0.657821	0.827029	Affected by sh-UNC5A only (MCF7)
TNRC18P1	1.62832	2.29415	0.000809047	0.00600054	-0.11231	1.14964	0.866113	0.989622	0.613852	3.43949	0.00411744	0.0253456	Affected by sh-UNC5A only (MCF7)
VCPKMT	1.18545	4.04278	0.00081191	0.00601872	0.846146	3.72719	0.0339568	0.531554	-0.0999491	4.70332	0.607937	0.793853	Affected by sh-UNC5A only (MCF7)
ARL6IP6	1.09401	6.15965	0.000816658	0.00605086	-0.111176	5.38116	0.756615	0.967812	-0.954673	6.44553	1.3046e-13	8.65582e-12	Affected by sh-UNC5A only (MCF7)
SERF2	1.13876	7.49944	0.000818392	0.00605991	-0.386678	6.56412	0.260386	0.812648	0.171666	8.2907	0.234374	0.453441	Affected by sh-UNC5A only (MCF7)
SNORA80B	-2.21406	5.55417	0.000818706	0.00605991	-0.843676	5.85571	0.140802	0.730564	-0.484045	4.09141	0.00947657	0.047899	Affected by sh-UNC5A only (MCF7)
SYNM	1.76885	2.10749	0.000820884	0.00607297	0.0841462	0.955349	0.902147	0.999597	-1.25383	2.43031	1.66266e-05	0.000261583	-
IRX3	1.29705	4.02905	0.000822978	0.00608539	0.0156701	3.17942	0.973475	1	-0.716931	4.44948	5.27024e-05	0.000713551	Affected by sh-UNC5A only (MCF7)
LOC101929431	3.10199	-0.126459	0.000824712	0.00609514	0.875085	-1.55688	0.524323	0.903826	-0.129996	0.698206	0.788048	0.907924	Affected by sh-UNC5A only (MCF7)
F2RL1	-1.2683	3.71159	0.00083095	0.00613815	0.617856	4.46658	0.0897577	0.659708	0.598815	3.53223	0.0046815	0.0279158	Affected by sh-UNC5A only (MCF7)
CNPY4	-1.08531	4.55385	0.000832302	0.00614489	-0.243302	4.8049	0.505483	0.897913	0.148392	4.23787	0.398276	0.623027	Affected by sh-UNC5A only (MCF7)
B4GALT2	-1.24485	4.27997	0.000832702	0.00614489	-0.0151003	4.69429	0.968967	1	0.661706	4.1514	0.000379548	0.00382716	Affected by sh-UNC5A only (MCF7)
ZNF511	-1.08341	4.57989	0.00083554	0.00616274	-0.326869	4.79239	0.413836	0.866318	0.379668	4.39248	0.0287321	0.109542	Affected by sh-UNC5A only (MCF7)
LCAT	-2.88707	-0.111227	0.000837579	0.00617467	-1.308	0.214595	0.10894	0.687217	0.128385	-1.40463	0.883936	0.95824	Affected by sh-UNC5A only (MCF7)
ANKS6	-1.14302	4.27872	0.000838481	0.00617822	-0.0349807	4.64562	0.920032	1	-0.110977	3.79491	0.601067	0.788242	Affected by sh-UNC5A only (MCF7)
PEX16	-1.31155	5.08029	0.000843077	0.00619962	-0.888166	5.14669	0.0437912	0.57161	0.0674298	4.56493	0.705609	0.856971	Affected by sh-UNC5A only (MCF7)
GPD1L	1.01364	7.93417	0.000852158	0.00626325	0.327457	7.43063	0.305903	0.829965	0.352667	8.78453	0.00687787	0.0377292	Affected by sh-UNC5A only (MCF7)
APP	-1.02819	7.969	0.000854516	0.00627744	-0.261312	8.18748	0.437117	0.878889	0.338015	7.78892	0.0131828	0.0613237	Affected by sh-UNC5A only (MCF7)
SNORD22	-1.89887	7.87256	0.000856172	0.00628645	-0.870592	8.09539	0.0982442	0.674706	-0.255386	6.7545	0.274928	0.497933	Affected by sh-UNC5A only (MCF7)
RAD21	1.04953	8.18536	0.000857759	0.00629496	-0.0991677	7.43351	0.757416	0.968265	-0.329157	8.70527	0.0112835	0.0545318	Affected by sh-UNC5A only (MCF7)
FNBP1	-1.06719	5.23507	0.000859029	0.00630112	-0.000507307	5.58665	0.998772	1	0.00553814	4.85609	0.971328	1	Affected by sh-UNC5A only (MCF7)
SNORA7A	-1.46457	5.762	0.000860762	0.00631068	-0.6302	5.96689	0.140312	0.730058	-0.0772117	5.06335	0.676652	0.837773	Affected by sh-UNC5A only (MCF7)
TMLHE	-1.30229	3.69127	0.000867381	0.00635603	-0.0952044	4.06889	0.804865	0.979966	0.181063	3.25	0.422366	0.644756	Affected by sh-UNC5A only (MCF7)
FMO4	1.65286	2.27937	0.000878544	0.00643294	-0.183785	1.08393	0.783081	0.975066	0.333348	3.26712	0.176122	0.380147	Affected by sh-UNC5A only (MCF7)
PPP3CB	1.13042	4.59628	0.000878755	0.00643294	-0.0954528	3.79429	0.811183	0.981121	-0.696602	4.98345	0.00011285	0.00136754	Affected by sh-UNC5A only (MCF7)
POLR2G	-1.33057	4.577	0.000880099	0.00643957	-0.330097	4.87066	0.408075	0.863937	0.559807	4.32406	0.00686042	0.0376779	Affected by sh-UNC5A only (MCF7)
TMEM67	-1.14772	4.41063	0.000880684	0.00644063	0.0515245	4.8152	0.882936	0.99486	-0.602321	3.70184	0.00654196	0.0362939	Affected by sh-UNC5A only (MCF7)
CAPN1	-1.0261	6.83737	0.000890508	0.00650923	-0.566442	6.92726	0.0962416	0.672319	-0.0711886	6.4448	0.603047	0.79	Affected by sh-UNC5A only (MCF7)
S100A9	2.13671	1.02609	0.000893513	0.00652794	-0.292137	-0.459734	0.738513	0.964827	-0.0831393	1.83956	0.80461	0.917775	Affected by sh-UNC5A only (MCF7)
OTUD4	1.0983	4.48482	0.000894607	0.00653268	0.877395	4.25181	0.0159032	0.430003	0.150606	5.24768	0.350162	0.57606	Affected by sh-UNC5A only (MCF7)
PYCARD	-1.42475	3.94015	0.000895653	0.00653706	-0.565699	4.16358	0.199144	0.783263	0.219218	3.43406	0.358788	0.584806	Affected by sh-UNC5A only (MCF7)
ARRB1	-1.00299	5.72036	0.000899299	0.00656041	-0.312496	5.90791	0.342458	0.84134	0.210527	5.48933	0.20837	0.422767	Affected by sh-UNC5A only (MCF7)
ZNF92	1.33685	4.86742	0.000900249	0.00656407	0.332172	4.13391	0.41563	0.866589	-0.249396	5.50627	0.112175	0.281552	Affected by sh-UNC5A only (MCF7)
RASSF1	1.45721	3.42423	0.000902777	0.00657923	0.0522915	2.47878	0.914215	1	0.088538	4.24395	0.680452	0.840349	Affected by sh-UNC5A only (MCF7)
KIF13B	1.1007	4.88927	0.000905694	0.00659714	-0.0449635	4.13984	0.906861	1	0.217931	5.68795	0.110217	0.277874	Affected by sh-UNC5A only (MCF7)
WWC2	-1.05518	4.58977	0.000906134	0.00659714	0.255232	5.07355	0.446977	0.880879	0.0305719	4.23249	0.864787	0.948987	Affected by sh-UNC5A only (MCF7)
TRA2A	1.12392	4.11638	0.000907529	0.00660285	0.256493	3.50298	0.541973	0.910616	-0.352859	4.63801	0.0351305	0.126193	Affected by sh-UNC5A only (MCF7)
GTF2IRD1	-1.19006	3.8126	0.000907819	0.00660285	-0.889383	3.83806	0.0209052	0.460195	-0.259331	3.22877	0.297993	0.523646	Affected by sh-UNC5A only (MCF7)
ITPR3	-1.03961	6.60468	0.000908978	0.00660651	-0.455944	6.74547	0.17984	0.771277	-0.197009	6.14295	0.131826	0.313641	Affected by sh-UNC5A only (MCF7)
EIF3D	-1.04085	7.08664	0.000909621	0.00660651	-0.130773	7.37353	0.694661	0.951802	0.405705	6.93665	0.00125238	0.0099251	Affected by sh-UNC5A only (MCF7)
CEP85L	1.38368	3.19252	0.000909674	0.00660651	0.557641	2.55972	0.234069	0.805957	0.2589	4.08805	0.171924	0.374408	Affected by sh-UNC5A only (MCF7)
MACROD2	1.40952	3.15383	0.000913483	0.00663089	-0.11788	2.14816	0.816917	0.981177	-0.130616	3.85474	0.499285	0.709745	Affected by sh-UNC5A only (MCF7)
CPOX	-1.01338	5.8299	0.000916729	0.00665116	0.0854101	6.21206	0.788515	0.977923	-0.262419	5.35605	0.0763749	0.218216	Affected by sh-UNC5A only (MCF7)
FBXO4	1.14231	4.40597	0.000919642	0.006669	0.157164	3.71827	0.690523	0.951551	-0.00809457	5.1005	0.956577	0.994138	Affected by sh-UNC5A only (MCF7)
DGKD	-1.00806	5.85155	0.000921272	0.00667752	-0.302823	6.04664	0.351069	0.842111	0.0222347	5.51876	0.871868	0.953191	Affected by sh-UNC5A only (MCF7)
MBD5	1.72911	3.68202	0.000922065	0.00667996	-0.117764	2.43736	0.826979	0.983669	-0.528136	4.2903	0.0220041	0.0895741	Affected by sh-UNC5A only (MCF7)
TTC1	-1.06356	4.7876	0.000926588	0.00670763	-0.270225	5.01777	0.43355	0.876752	0.316954	4.57586	0.0680626	0.201739	Affected by sh-UNC5A only (MCF7)
KREMEN2	-2.15858	4.11196	0.000927211	0.00670763	-1.25802	4.27302	0.0276348	0.504484	-0.199021	2.8348	0.516638	0.723195	Affected by sh-UNC5A only (MCF7)
FAM58A	-1.2686	3.56149	0.000927256	0.00670763	0.682277	4.35591	0.0665208	0.626243	0.342101	3.23262	0.126967	0.30555	Affected by sh-UNC5A only (MCF7)
HM13	-1.02568	5.09408	0.000928182	0.00671102	-0.0270024	5.4262	0.938868	1	0.0291734	4.75427	0.853216	0.942995	Affected by sh-UNC5A only (MCF7)
NBPF1	-1.21754	4.95023	0.000929298	0.00671577	0.575925	5.6696	0.0750031	0.633279	0.866382	4.96354	0.000134253	0.00158986	Affected by sh-UNC5A only (MCF7)
CALML4	1.58746	2.27734	0.000930555	0.00672154	0.771995	1.62641	0.191462	0.775527	0.403964	3.28945	0.0764379	0.21829	Affected by sh-UNC5A only (MCF7)
GAS6-AS2	3.07166	-0.15001	0.000937084	0.00676204	1.64694	-1.19758	0.150033	0.740193	1.22336	1.45392	0.00190497	0.0139037	-
FAM43A	-1.41394	2.64821	0.000938091	0.0067629	0.0971197	3.15998	0.815289	0.981121	-0.828552	1.68313	0.0215871	0.088466	Affected by sh-UNC5A only (MCF7)
COL14A1	-3.02037	-0.640142	0.000938125	0.0067629	0.092339	0.167685	0.911333	1	1.05825	-1.53157	0.306862	0.532952	Affected by sh-UNC5A only (MCF7)
ZNF766	1.0929	5.52907	0.000941025	0.00678046	0.517198	5.07541	0.136524	0.725833	0.232876	6.33762	0.0817059	0.228375	Affected by sh-UNC5A only (MCF7)
YKT6	-1.06733	5.07886	0.000948872	0.00683365	-0.0350592	5.42171	0.917829	1	0.412699	4.91784	0.0108609	0.0528729	Affected by sh-UNC5A only (MCF7)
NCR3LG1	1.97386	1.71446	0.000950094	0.00683909	-0.00704179	0.407293	0.992944	1	0.247588	2.69826	0.417551	0.640032	Affected by sh-UNC5A only (MCF7)
ZNF230	1.51233	2.73738	0.000954175	0.00686509	0.114394	1.77613	0.834159	0.984784	-0.0312515	3.50797	0.89016	0.962071	Affected by sh-UNC5A only (MCF7)
LOC100335030	2.48298	0.539236	0.000955808	0.0068701	1.59122	-0.215412	0.0726378	0.632475	-0.313391	1.26978	0.452099	0.670489	Affected by sh-UNC5A only (MCF7)
ERC2	2.64002	0.822401	0.000964886	0.00693196	-0.284933	-0.953748	0.785129	0.975871	0.0515895	1.76773	0.892149	0.963089	Affected by sh-UNC5A only (MCF7)
QRICH2	-1.34008	2.84123	0.000973635	0.00699139	-0.484804	3.06818	0.250905	0.805957	-0.228389	2.17594	0.456049	0.673961	Affected by sh-UNC5A only (MCF7)
DNASE2	-1.24412	4.86542	0.00097867	0.0070241	-0.678023	4.98867	0.113535	0.691059	0.16698	4.4497	0.320872	0.547661	Affected by sh-UNC5A only (MCF7)
KRT15	1.87247	2.52448	0.000981518	0.0070411	-0.0352491	1.24827	0.958726	1	1.31364	4.18201	6.64283e-08	1.91363e-06	-
GPR115	-1.70575	1.95933	0.000993062	0.00712042	-0.033487	2.47836	0.944351	1	-1.91451	0.500809	0.000440395	0.00432809	-
[truncated: 1,403 more rows]

## Sheet: T-47D
	sh-UNC5A vs sh-Control				ER vs sh-Control				ER sh-UNC5A vs sh-UNC5A
gene symbol	log2(FC)	log2(CPM)	p-value	FDR	log2(FC)	log2(CPM)	p-value	FDR	log2(FC)	log2(CPM)	p-value	FDR	comments
LIFR	-2.32801	3.66185	1.6878e-21	3.63945e-19	-0.356526	4.33127	0.12596	0.650637	-0.0965715	2.00817	0.685557	1	Affected by sh-UNC5A only (T-47D)
KCNJ3	3.79671	0.986235	5.75185e-15	6.53794e-13	-2.41655	-2.02467	0.0224225	0.414643	-0.765356	1.46408	0.0211639	0.422694	Affected by sh-UNC5A only (T-47D)
CDKN2B	1.33953	4.47478	2.96087e-10	1.86331e-08	-0.430313	3.55664	0.0906914	0.619678	-0.622225	4.67831	6.56076e-05	0.0080167	Affected by sh-UNC5A only (T-47D)
PLXDC2	-2.44465	1.71891	2.17286e-09	1.23971e-07	0.262735	2.69904	0.404832	0.847075	-0.461732	-0.162803	0.305007	0.95604	Affected by sh-UNC5A only (T-47D)
SLFN11	-2.12528	4.38632	1.04575e-20	1.941e-18	0.0611042	5.21668	0.768508	0.960361	0.142706	3.01308	0.496752	1	Affected by sh-UNC5A only (T-47D)
TNFSF15	1.46772	1.97679	3.1318e-06	8.82048e-05	0.152896	1.2603	0.69902	0.939639	0.0558483	2.50821	0.800437	1	Affected by sh-UNC5A only (T-47D)
SCIN	3.28892	5.41386	1.76392e-42	1.36129e-39	-0.306155	2.94707	0.321902	0.818068	0.0167454	6.2472	0.905992	1	Affected by sh-UNC5A only (T-47D)
MMP16	-1.79974	4.63575	4.94972e-14	5.29764e-12	-0.704482	5.05974	0.00105818	0.100271	-0.684201	3.13474	0.00177001	0.0964817	Affected by sh-UNC5A only (T-47D)
TRIM38	1.52982	4.38337	1.11455e-13	1.10423e-11	0.233277	3.64626	0.349077	0.82904	-0.308636	4.7706	0.0378105	0.564694	Affected by sh-UNC5A only (T-47D)
ELOVL6	-1.07484	3.24833	1.84423e-05	0.000406646	-0.263074	3.66062	0.284999	0.790703	0.137927	2.66003	0.539305	1	Affected by sh-UNC5A only (T-47D)
ARSJ	2.84358	1.20459	1.43595e-11	1.07976e-09	-1.07236	-0.974272	0.126803	0.652392	-0.173962	1.85713	0.511029	1	Affected by sh-UNC5A only (T-47D)
TGFB2	1.12985	3.39024	2.80605e-06	7.98933e-05	-0.604077	2.55187	0.0407043	0.490402	-0.46497	3.59124	0.00983838	0.286231	Affected by sh-UNC5A only (T-47D)
SMARCA1	1.00794	8.78663	1.03035e-05	0.000244863	-0.267389	8.1662	0.200182	0.734779	-0.174354	9.08691	0.312602	0.958815	Affected by sh-UNC5A only (T-47D)
SULF1	3.00335	7.17614	1.88771e-39	1.31807e-36	-0.100715	5.05356	0.640628	0.922591	-0.0911327	7.92821	0.608007	1	Affected by sh-UNC5A only (T-47D)
PIK3C2G	2.79624	1.87494	1.97863e-15	2.37809e-13	-0.362376	-0.0836957	0.534335	0.892567	-0.395447	2.43148	0.070375	0.715095	Affected by sh-UNC5A only (T-47D)
ELOVL2	1.43956	4.1512	4.29983e-10	2.67154e-08	0.682745	3.73946	0.0121117	0.322311	0.678924	5.04273	2.78024e-05	0.00399673	Affected by sh-UNC5A only (T-47D)
ZDBF2	1.44333	3.46444	2.28944e-09	1.29614e-07	0.19759	2.77427	0.47883	0.877069	0.101785	4.02528	0.552552	1	Affected by sh-UNC5A only (T-47D)
KITLG	-1.08022	8.75365	4.40925e-06	0.000117551	0.0230333	9.30373	0.920251	0.995092	0.128469	8.14798	0.41953	0.989809	Affected by sh-UNC5A only (T-47D)
HMCN1	3.40858	2.24542	8.618e-18	1.22685e-15	-0.0979756	-0.153021	0.885752	0.98598	0.312837	3.23053	0.246646	0.940051	Affected by sh-UNC5A only (T-47D)
EPHA4	1.95071	4.45725	1.6217e-18	2.47698e-16	-0.87542	2.9083	0.00155453	0.123182	-0.392397	4.90481	0.0137611	0.341826	Affected by sh-UNC5A only (T-47D)
FADS2	-1.57917	4.6112	6.20886e-13	5.72582e-11	0.0571008	5.32088	0.781218	0.962865	0.19546	3.68948	0.304383	0.95604	Affected by sh-UNC5A only (T-47D)
SOX2	-2.47773	2.88851	8.2397e-18	1.1845e-15	-1.12614	3.29458	2.77575e-05	0.00884802	-0.916514	0.767345	0.00978115	0.285574	-
STC1	-2.07642	3.67003	2.01523e-17	2.76161e-15	0.684532	4.84282	0.00175486	0.132013	1.15905	2.96955	9.03416e-09	4.56786e-06	-
MAOA	2.4874	2.33524	1.0683e-11	8.07451e-10	0.580508	1.05207	0.202619	0.736443	-0.137346	2.9814	0.505215	1	Affected by sh-UNC5A only (T-47D)
ACSS3	1.04807	4.14856	6.11499e-07	2.09495e-05	-0.130391	3.56756	0.613007	0.915141	-0.199416	4.44613	0.20224	0.913494	Affected by sh-UNC5A only (T-47D)
MAGEA3	2.56024	4.24384	8.92036e-29	3.35383e-26	-0.076416	2.5313	0.794075	0.96556	0.0457117	5.00211	0.762332	1	Affected by sh-UNC5A only (T-47D)
UNC5C	-2.71256	1.85336	7.76322e-12	5.99117e-10	-1.21347	2.27024	0.000414818	0.0558025	-0.289228	-0.145263	0.558691	1	Affected by sh-UNC5A only (T-47D)
CD27-AS1	-1.13608	1.69149	0.000373603	0.00505364	0.162439	2.32475	0.635615	0.920781	-0.298126	0.850023	0.398844	0.989804	Affected by sh-UNC5A only (T-47D)
CLDN1	2.9912	7.30716	2.02188e-38	1.28899e-35	-0.5379	5.00092	0.0136027	0.340951	-0.184321	8.01347	0.250479	0.941723	Affected by sh-UNC5A only (T-47D)
DOCK11	1.99169	5.18576	5.63052e-23	1.39933e-20	-0.283816	3.83773	0.2566	0.772632	-0.203254	5.72762	0.122977	0.828792	Affected by sh-UNC5A only (T-47D)
KCNMA1	-2.28123	5.50337	1.12954e-34	6.13426e-32	-0.247847	6.21247	0.181857	0.720304	0.187673	4.02201	0.258774	0.942533	Affected by sh-UNC5A only (T-47D)
ANTXR2	-1.82687	1.45669	7.34624e-07	2.47628e-05	-0.987744	1.78669	0.0064407	0.242579	-0.517922	0.0403259	0.222025	0.926884	Affected by sh-UNC5A only (T-47D)
PCDH19	1.21915	0.975976	0.00321921	0.0273484	0.866241	0.843973	0.0583064	0.539142	1.10597	2.06484	8.86533e-06	0.00170685	-
FAM46C	-1.04725	2.73215	0.000120179	0.00199793	0.0299555	3.27528	0.911759	0.99288	-0.00407125	2.08918	0.98603	1	Affected by sh-UNC5A only (T-47D)
ITGB6	1.33174	2.45318	6.24743e-06	0.000159871	0.322652	1.91769	0.368839	0.833465	-0.166497	2.84128	0.401763	0.989804	Affected by sh-UNC5A only (T-47D)
BCL2	3.05006	3.80453	1.2705e-34	6.65332e-32	0.331964	1.88406	0.321566	0.818068	0.413056	4.82248	0.0052644	0.196417	Affected by sh-UNC5A only (T-47D)
PHLDA1	-1.87499	4.2888	2.30619e-12	1.97462e-10	0.159155	5.12108	0.49808	0.882311	0.145274	3.11889	0.45465	0.996887	Affected by sh-UNC5A only (T-47D)
GCNT2	3.02987	1.59271	4.47266e-13	4.15957e-11	0.178368	-0.305454	0.774713	0.961869	-0.582381	2.09448	0.0165897	0.378751	Affected by sh-UNC5A only (T-47D)
SLC2A12	2.3024	-0.182139	0.000220091	0.00328196	-0.83455	-1.67774	0.323853	0.819085	0.0900395	0.488721	0.821931	1	Affected by sh-UNC5A only (T-47D)
KYNU	2.78753	7.11131	4.47304e-45	4.09926e-42	-0.199822	5.13197	0.324213	0.819085	-0.335034	7.7248	0.0258927	0.469301	Affected by sh-UNC5A only (T-47D)
CNTN2	1.77854	0.701573	7.2776e-05	0.00131314	-7.05793	-1.14313	1.85806e-07	0.000170279	-0.216286	1.15643	0.596379	1	-
LINC01365	-1.23647	0.958133	0.00191897	0.0183309	0.0198698	1.55122	0.957172	1	-0.113826	0.165608	0.802426	1	Affected by sh-UNC5A only (T-47D)
TUB	-1.31	1.42189	0.000114288	0.00191959	-0.0342515	2.00915	0.917174	0.994554	-0.219748	0.508004	0.540936	1	Affected by sh-UNC5A only (T-47D)
BCAS1	-1.00466	5.93187	5.23541e-09	2.78911e-07	-0.299432	6.30402	0.104384	0.636164	-0.32572	5.15733	0.0201479	0.415512	Affected by sh-UNC5A only (T-47D)
CRISP3	1.47835	4.63	2.46539e-13	2.36275e-11	-0.449548	3.60348	0.0771334	0.59215	-0.156149	5.07462	0.278531	0.95604	Affected by sh-UNC5A only (T-47D)
WLS	1.61699	-0.0763416	0.00165653	0.0164453	-0.118358	-0.929384	0.871155	0.981797	-0.0967581	0.369648	0.798389	1	Affected by sh-UNC5A only (T-47D)
SNAR-G2	2.96842	1.22271	4.1216e-13	3.87404e-11	1.19121	-0.0616536	0.0710325	0.577355	0.100079	2.03301	0.724164	1	Affected by sh-UNC5A only (T-47D)
RET	-1.92319	1.03018	0.00045332	0.00589276	1.38281	2.6178	1.20348e-05	0.00476936	1.59632	0.818502	0.000901802	0.0595636	-
AKAP12	-1.01906	1.89012	0.00229012	0.0210138	-0.278666	2.27742	0.387501	0.842365	-0.192307	1.18078	0.527764	1	Affected by sh-UNC5A only (T-47D)
NPY1R	-1.1767	3.71869	3.03762e-07	1.11074e-05	0.897821	4.80365	5.64712e-05	0.015334	1.55237	3.96642	2.98118e-18	1.4571e-14	-
LIMCH1	1.12945	4.05253	1.60041e-05	0.000360472	-0.254703	3.35809	0.36815	0.833412	-0.0212832	4.4616	0.895701	1	Affected by sh-UNC5A only (T-47D)
DNAJC12	1.21896	1.21752	0.00073095	0.00863886	-0.205037	0.5088	0.680858	0.933764	-0.0864631	1.60114	0.763599	1	Affected by sh-UNC5A only (T-47D)
BAMBI	1.53575	6.53587	6.69397e-17	8.84268e-15	-0.227926	5.56163	0.237844	0.767228	-0.251975	6.95393	0.0602753	0.668108	Affected by sh-UNC5A only (T-47D)
MAGEA12	1.32459	6.36106	1.09689e-10	7.51572e-09	0.111609	5.70676	0.559953	0.901434	0.0660698	6.87626	0.696144	1	Affected by sh-UNC5A only (T-47D)
CLEC7A	2.12135	2.15649	9.92041e-12	7.5762e-10	-0.252913	0.755962	0.568467	0.904949	-0.418794	2.60552	0.0489024	0.607675	Affected by sh-UNC5A only (T-47D)
CEP112	-2.77096	0.970873	2.56314e-05	0.000539566	0.355871	2.05308	0.297384	0.802013	0.415181	-0.665367	0.575664	1	Affected by sh-UNC5A only (T-47D)
ARHGAP28	3.43527	0.128919	1.03341e-08	5.24323e-07	-0.0155897	-1.90063	0.987102	1	-0.674381	0.587012	0.0773508	0.724263	Affected by sh-UNC5A only (T-47D)
ARMCX1	-1.83373	3.00513	7.24858e-13	6.56086e-11	-0.176666	3.66006	0.47313	0.874412	-0.459819	1.57899	0.0855284	0.746423	Affected by sh-UNC5A only (T-47D)
FAM155A	-1.79462	4.44735	9.27381e-14	9.44318e-12	-0.608327	4.90746	0.00572154	0.233042	-0.242535	3.14168	0.223709	0.926884	Affected by sh-UNC5A only (T-47D)
HTRA1	-2.03911	-0.0930097	0.000375665	0.00507217	0.18079	0.74959	0.695704	0.938249	0.668239	-0.99577	0.272125	0.953902	Affected by sh-UNC5A only (T-47D)
SLC7A11	-0.186765	4.75413	0.356484	0.613442	0.615968	5.28205	0.00302209	0.173079	1.01334	5.22135	2.18246e-11	2.13342e-08	E2 regulated in sh-UNC5A only (T-47D)
LMO3	-3.03418	0.102971	2.76211e-07	1.02275e-05	-0.813152	0.678635	0.0787159	0.596183	0.0939596	-1.78925	0.898513	1	Affected by sh-UNC5A only (T-47D)
HYDIN	-1.86722	1.18779	0.000163525	0.00256995	-0.547267	1.68101	0.165697	0.703214	1.15037	0.649069	0.0299982	0.510795	Affected by sh-UNC5A only (T-47D)
ARHGEF6	1.12748	6.02654	1.80866e-10	1.17868e-08	-0.300048	5.31137	0.152186	0.683672	-0.138915	6.38105	0.289558	0.95604	Affected by sh-UNC5A only (T-47D)
TENM1	3.34185	2.25966	7.1538e-19	1.14018e-16	0.0120589	-0.0205706	0.98337	1	0.0247566	3.08475	0.909694	1	Affected by sh-UNC5A only (T-47D)
BAGE	1.51673	0.230652	0.00165254	0.0164279	0.464823	-0.312985	0.428979	0.860011	-0.00629137	0.711356	0.985675	1	Affected by sh-UNC5A only (T-47D)
SLC12A4	-1.01551	4.98291	0.00025222	0.0036983	0.0015283	5.50147	0.995072	1	0.019107	4.36565	0.904272	1	Affected by sh-UNC5A only (T-47D)
NBL1	-1.73264	7.06473	1.17221e-15	1.44437e-13	0.513091	8.06199	0.0173293	0.375887	0.465248	6.1727	0.00314812	0.142177	Affected by sh-UNC5A only (T-47D)
ZNF229	1.96117	3.66673	2.50057e-15	2.98097e-13	-0.279334	2.35196	0.366868	0.832207	-0.00559748	4.2952	0.972438	1	Affected by sh-UNC5A only (T-47D)
CLSTN2	-1.74828	5.30878	1.66218e-19	2.80145e-17	-0.0218755	6.01985	0.906942	0.992269	0.12205	4.21833	0.521782	1	Affected by sh-UNC5A only (T-47D)
NCF2	0.898349	0.175368	0.0554368	0.203366	1.8548	0.918515	4.12379e-05	0.0120934	0.479694	0.745191	0.155732	0.866655	-
CLIC6	3.31121	2.97148	7.59037e-20	1.35729e-17	0.647307	1.0258	0.160499	0.696442	0.819279	4.25415	0.000377041	0.0310593	Affected by sh-UNC5A only (T-47D)
MINOS1-NBL1	-1.71938	7.07481	1.78939e-15	2.18648e-13	0.508959	8.06656	0.0178147	0.381939	0.471434	6.19652	0.00250586	0.122071	Affected by sh-UNC5A only (T-47D)
ADCY1	-1.62738	1.36665	9.50502e-06	0.000228854	0.392411	2.26171	0.236721	0.76632	0.27917	0.49513	0.457865	0.998499	Affected by sh-UNC5A only (T-47D)
RASSF8	-1.10454	4.78246	1.72745e-08	8.38729e-07	-0.0950267	5.28227	0.634884	0.920781	-0.0186207	4.08692	0.916613	1	Affected by sh-UNC5A only (T-47D)
ACSL4	1.23264	3.87133	6.8993e-06	0.000172636	-0.0686024	3.19375	0.810444	0.968024	-0.0290907	4.30626	0.868064	1	Affected by sh-UNC5A only (T-47D)
SLITRK6	1.87579	2.91447	6.1648e-11	4.32509e-09	-0.867518	1.44602	0.0245919	0.425617	-0.72502	3.19894	0.000337997	0.0289828	Affected by sh-UNC5A only (T-47D)
ZCWPW1	-1.29453	2.25519	1.39383e-05	0.00031933	-0.289261	2.72064	0.314482	0.813097	-0.26431	1.31599	0.365522	0.973244	Affected by sh-UNC5A only (T-47D)
LEF1	-3.30844	1.64551	1.1674e-17	1.63024e-15	0.477912	2.85949	0.0934744	0.620442	0.824416	-0.238257	0.0721981	0.715095	Affected by sh-UNC5A only (T-47D)
GPR156	-1.06578	1.57209	0.00278534	0.0245589	0.270854	2.23952	0.397934	0.84594	-0.203023	0.823442	0.539415	1	Affected by sh-UNC5A only (T-47D)
CFL2	1.02041	5.44449	1.22207e-05	0.000283982	-0.221955	4.83704	0.355735	0.82904	-0.00674301	5.82818	0.95758	1	Affected by sh-UNC5A only (T-47D)
SLC16A4	1.15854	2.3905	9.2669e-05	0.0016157	-0.737838	1.49269	0.0633927	0.556179	-0.210901	2.70927	0.355945	0.969753	Affected by sh-UNC5A only (T-47D)
KLRG2	-1.27035	1.59712	0.000775085	0.00903424	0.166314	2.27166	0.606074	0.9131	-0.197578	0.702276	0.623261	1	Affected by sh-UNC5A only (T-47D)
WISP2	2.78829	-0.896466	0.000836532	0.0096129	2.61556	-0.929428	0.00245829	0.154704	1.2925	0.50589	0.00764904	0.250313	Affected by sh-UNC5A only (T-47D)
PLEKHG4	-1.04763	3.03177	0.00239348	0.0217445	0.134364	3.62583	0.658099	0.927743	0.232658	2.50563	0.297993	0.95604	Affected by sh-UNC5A only (T-47D)
DMD	3.3768	6.49558	3.65332e-65	8.9281e-62	-0.228754	3.97894	0.341227	0.826996	-0.0445159	7.30696	0.768459	1	Affected by sh-UNC5A only (T-47D)
ITGB8	-2.4762	4.03108	7.93527e-27	2.64443e-24	-0.617451	4.61475	0.00496269	0.219249	-0.52614	2.051	0.0295421	0.505457	Affected by sh-UNC5A only (T-47D)
GNAI1	-2.27878	0.986744	6.09981e-08	2.71035e-06	0.0597299	1.83631	0.859776	0.979644	-0.041533	-0.517799	0.933686	1	Affected by sh-UNC5A only (T-47D)
SLC7A5	2.35698	6.43641	1.94777e-30	8.16006e-28	0.903996	5.44237	1.27865e-05	0.00493392	0.403678	7.3619	0.0241418	0.453253	Affected by sh-UNC5A only (T-47D)
MECOM	2.084	5.93848	8.28386e-29	3.28287e-26	-0.0627572	4.61727	0.79067	0.965248	-0.244193	6.48181	0.0693086	0.712673	Affected by sh-UNC5A only (T-47D)
SFMBT2	-2.28947	3.49974	3.48014e-19	5.79878e-17	-0.562433	4.07533	0.0199171	0.397594	-0.391855	1.73596	0.163085	0.87306	Affected by sh-UNC5A only (T-47D)
MAPK15	-1.58439	2.67777	1.24733e-07	5.03846e-06	0.284194	3.50412	0.326976	0.820826	-0.186615	1.56232	0.547728	1	Affected by sh-UNC5A only (T-47D)
SNORA71A	1.13607	7.28135	0.000631746	0.00765561	-0.297073	6.56044	0.227917	0.758325	0.172819	7.79671	0.506687	1	Affected by sh-UNC5A only (T-47D)
SLC4A8	-1.90978	3.90286	5.84664e-17	7.79358e-15	-0.404046	4.47291	0.0674212	0.56876	-0.171706	2.54482	0.431621	0.99298	Affected by sh-UNC5A only (T-47D)
HNMT	1.67305	0.263288	0.00176737	0.0171622	-0.179952	-0.701285	0.79133	0.965295	0.0158356	0.795164	0.962538	1	Affected by sh-UNC5A only (T-47D)
NAP1L2	2.16778	2.44924	3.72729e-13	3.52601e-11	-0.327828	0.973126	0.464523	0.870871	-0.419277	2.91205	0.0452324	0.592806	Affected by sh-UNC5A only (T-47D)
CXCR4	-1.95631	1.3692	1.24503e-07	5.03846e-06	-0.825261	1.78429	0.017238	0.375352	-1.22503	-0.395133	0.0128931	0.329357	Affected by sh-UNC5A only (T-47D)
BAGE4	4.40819	1.42238	4.62418e-21	9.04058e-19	0.866289	-1.22809	0.259945	0.774037	0.276579	2.43861	0.361418	0.972006	Affected by sh-UNC5A only (T-47D)
BAGE5	4.40819	1.42238	4.62418e-21	9.04058e-19	0.866289	-1.22809	0.259945	0.774037	0.276579	2.43861	0.361418	0.972006	Affected by sh-UNC5A only (T-47D)
BAGE2	4.42078	1.43395	2.59408e-21	5.28292e-19	0.944214	-1.1896	0.220032	0.751143	0.283703	2.45481	0.337624	0.965754	Affected by sh-UNC5A only (T-47D)
BAGE3	4.42078	1.43395	2.59408e-21	5.28292e-19	0.944214	-1.1896	0.220032	0.751143	0.283703	2.45481	0.337624	0.965754	Affected by sh-UNC5A only (T-47D)
OAS1	2.31326	1.98248	6.44467e-08	2.84633e-06	0.10898	0.610136	0.839856	0.97543	-0.22765	2.55127	0.374876	0.977409	Affected by sh-UNC5A only (T-47D)
JPH2	-2.80011	3.96839	2.61716e-25	7.52459e-23	0.440893	5.10866	0.0438959	0.498177	0.795007	2.41955	0.000684046	0.0479283	Affected by sh-UNC5A only (T-47D)
OLR1	3.97611	2.84826	1.10784e-36	6.24781e-34	-0.0972017	-0.0519564	0.859979	0.979644	-0.302852	3.56487	0.0882954	0.751844	Affected by sh-UNC5A only (T-47D)
KRT4	2.50547	-0.0724338	0.0003097	0.00434975	0.955525	-0.997834	0.20473	0.740448	0.00592294	0.584188	0.988629	1	Affected by sh-UNC5A only (T-47D)
TEX14	1.36241	1.77124	9.85537e-05	0.00169413	0.935449	1.57528	0.0109011	0.303247	1.39361	3.11221	1.53814e-10	1.12769e-07	-
SNORA10	1.5107	2.86917	2.07361e-07	7.85668e-06	0.707632	2.42377	0.0197195	0.397179	0.230109	3.51181	0.358391	0.969993	Affected by sh-UNC5A only (T-47D)
SNORA71C	1.14755	5.49897	0.000379513	0.00511941	-0.14864	4.83925	0.579224	0.906819	0.27884	6.07414	0.25475	0.942308	Affected by sh-UNC5A only (T-47D)
FLRT3	0.427435	3.92421	0.050517	0.191942	-1.00819	3.37709	0.000395156	0.0543956	-1.26127	3.58029	7.47886e-11	6.09236e-08	E2 regulated in sh-UNC5A only (T-47D)
SATB2	-1.1366	1.18029	0.00265567	0.0235715	0.119657	1.79496	0.736404	0.952363	0.361974	0.693495	0.31106	0.958815	Affected by sh-UNC5A only (T-47D)
DENND5B	-1.1069	3.29185	3.81541e-05	0.000765326	0.0344107	3.85591	0.88781	0.986076	0.169493	2.69569	0.457601	0.998499	Affected by sh-UNC5A only (T-47D)
LHX1	-2.09758	-0.298019	0.00022033	0.00328196	-0.57577	0.223682	0.270559	0.779413	0.345973	-1.38498	0.580422	1	Affected by sh-UNC5A only (T-47D)
STAT5A	-1.27171	2.07302	0.00115191	0.0123378	0.208909	2.77284	0.505633	0.88415	-0.318681	1.11347	0.352072	0.967789	Affected by sh-UNC5A only (T-47D)
ISG20	1.52225	0.549978	0.00127803	0.0133951	0.609375	0.0713742	0.259833	0.774037	-0.319184	0.883987	0.378553	0.980538	Affected by sh-UNC5A only (T-47D)
GPNMB	2.31302	4.03183	1.40001e-19	2.38702e-17	0.19615	2.66224	0.525363	0.890439	0.0891038	4.77559	0.549722	1	Affected by sh-UNC5A only (T-47D)
KCNK5	-1.14592	2.12007	0.00131694	0.0137032	1.17217	3.36911	7.66285e-05	0.0181226	1.63532	2.45847	1.78734e-12	2.91197e-09	-
CGREF1	-1.22758	3.46461	1.55265e-06	4.80991e-05	0.354783	4.23649	0.131382	0.659519	0.457512	2.94863	0.0519782	0.620143	Affected by sh-UNC5A only (T-47D)
PLEKHO1	-1.56359	1.31794	0.00417234	0.0334129	0.689141	2.35143	0.0954738	0.625787	0.0624554	0.343655	0.870818	1	Affected by sh-UNC5A only (T-47D)
CECR2	-2.01991	1.93477	1.37261e-08	6.82259e-07	-0.0547141	2.68505	0.855443	0.978847	0.661753	0.978885	0.0626853	0.68136	Affected by sh-UNC5A only (T-47D)
SRGAP1	1.06204	1.52437	0.00136869	0.0140442	0.336739	1.18475	0.396517	0.845222	-0.11112	1.85093	0.668595	1	Affected by sh-UNC5A only (T-47D)
APOBEC3B	1.64605	1.34707	4.69021e-06	0.000123248	0.530977	0.710576	0.241967	0.767228	-0.0264686	1.87308	0.918511	1	Affected by sh-UNC5A only (T-47D)
SLC18B1	1.02898	3.89444	1.02014e-05	0.00024362	-0.0522845	3.36438	0.844409	0.975752	0.103519	4.3363	0.518583	1	Affected by sh-UNC5A only (T-47D)
HMGB3	1.00764	6.85934	1.13942e-07	4.66687e-06	-0.0919781	6.32168	0.627635	0.919505	-0.20058	7.14658	0.15146	0.859609	Affected by sh-UNC5A only (T-47D)
BRINP3	3.99047	1.85157	3.58992e-22	8.49017e-20	-1.89305	-1.44746	0.0288636	0.436589	-0.483207	2.47727	0.0267607	0.481321	Affected by sh-UNC5A only (T-47D)
FAM69B	1.04685	2.16922	0.001309	0.0136514	-0.131913	1.59777	0.735842	0.952224	0.0282023	2.5673	0.899055	1	Affected by sh-UNC5A only (T-47D)
C11orf70	-1.02793	1.80185	0.0022702	0.0208702	-0.206083	2.2279	0.573317	0.906463	-0.60572	0.899212	0.0838858	0.741034	Affected by sh-UNC5A only (T-47D)
VASH1	-2.28066	1.95972	5.69133e-10	3.46274e-08	-0.318189	2.63217	0.305431	0.808037	0.32785	0.593149	0.375017	0.977579	Affected by sh-UNC5A only (T-47D)
SH3BGRL	1.08202	6.95537	2.93954e-07	1.07756e-05	-0.318265	6.26232	0.114499	0.644612	-0.0413794	7.34328	0.779237	1	Affected by sh-UNC5A only (T-47D)
VMA21	1.43573	7.64068	7.10739e-13	6.47302e-11	-0.319323	6.69803	0.0888446	0.617783	0.191576	8.2528	0.247579	0.940723	Affected by sh-UNC5A only (T-47D)
UGT3A2	-2.6213	-0.322241	2.43047e-05	0.000515746	0.59913	0.839402	0.189951	0.726839	-5.5644	-2.69244	0.000193526	0.0184264	-
TPM4	3.5644	1.20144	3.06152e-15	3.56279e-13	1.62997	-0.270061	0.0100658	0.29817	-0.244373	1.88739	0.386129	0.984628	Affected by sh-UNC5A only (T-47D)
RUNDC3B	2.56666	1.31067	6.38374e-11	4.45737e-09	-0.497643	-0.495935	0.458396	0.868814	-0.036079	2.003	0.897737	1	Affected by sh-UNC5A only (T-47D)
GDAP1	1.24386	5.42685	5.49718e-12	4.31044e-10	-0.0504054	4.74839	0.815736	0.969534	-0.111419	5.82972	0.400627	0.989804	Affected by sh-UNC5A only (T-47D)
SHROOM1	-1.36654	1.48544	0.00020582	0.00311449	-0.109602	2.05347	0.735442	0.951874	-0.107911	0.581337	0.780017	1	Affected by sh-UNC5A only (T-47D)
SCARNA12	1.1124	4.86414	2.40604e-05	0.0005113	0.372956	4.49962	0.200686	0.734998	0.0465055	5.30347	0.792126	1	Affected by sh-UNC5A only (T-47D)
VIPR1	-1.04633	3.27232	9.37681e-05	0.00163099	-0.193337	3.70597	0.45372	0.867566	-0.188717	2.53266	0.436707	0.99298	Affected by sh-UNC5A only (T-47D)
L3HYPDH	1.00284	3.1118	0.00025374	0.00371316	0.598192	2.95347	0.0431294	0.496835	0.136554	3.55973	0.449078	0.995299	Affected by sh-UNC5A only (T-47D)
ALDH3B2	-1.31201	3.18618	9.99317e-08	4.18657e-06	0.21146	3.90345	0.378429	0.839732	-0.0329603	2.34461	0.889746	1	Affected by sh-UNC5A only (T-47D)
LOC101927668	1.69648	0.798078	3.88114e-05	0.000774274	0.100776	-0.0814958	0.853941	0.978158	-0.29198	1.19626	0.352202	0.967789	Affected by sh-UNC5A only (T-47D)
SLC16A5	-1.29778	3.65012	4.47448e-06	0.000119073	-0.180455	4.16722	0.482504	0.8786	0.042438	2.85174	0.839938	1	Affected by sh-UNC5A only (T-47D)
CBS	-1.31384	3.77442	2.71292e-05	0.000569092	0.813712	4.84649	0.000176265	0.0293701	0.800281	3.40785	0.00262411	0.124366	Affected by sh-UNC5A only (T-47D)
IFFO2	-1.30804	2.40801	3.13406e-06	8.82048e-05	-0.254199	2.89399	0.356225	0.82904	0.267487	1.73524	0.3007	0.95604	Affected by sh-UNC5A only (T-47D)
WDR78	-3.09171	0.0505809	3.63076e-07	1.31451e-05	-0.235583	0.865983	0.609263	0.913513	0.784324	-1.52167	0.254751	0.942308	Affected by sh-UNC5A only (T-47D)
ASRGL1	-1.38681	2.80295	2.77112e-07	1.0235e-05	0.456068	3.67641	0.0707908	0.576798	0.00189255	1.9299	0.993901	1	Affected by sh-UNC5A only (T-47D)
CHIC1	1.40121	4.56445	1.36943e-10	9.25346e-09	-0.343164	3.63976	0.186809	0.724458	-0.052647	5.03793	0.717747	1	Affected by sh-UNC5A only (T-47D)
LINC01351	2.24435	-0.335557	0.00052265	0.00659274	0.683382	-1.21732	0.374021	0.837022	-1.31456	-0.263824	0.00409678	0.164578	Affected by sh-UNC5A only (T-47D)
CAMKK1	-1.04468	2.62319	0.000121223	0.00200847	0.172764	3.23751	0.507637	0.884156	0.510798	2.26578	0.0391177	0.567955	Affected by sh-UNC5A only (T-47D)
PLCE1	1.60969	3.79964	1.0581e-11	8.03885e-10	-0.223781	2.77853	0.428611	0.859769	-0.0289754	4.33667	0.888939	1	Affected by sh-UNC5A only (T-47D)
SLC25A5	1.27919	4.57082	4.08397e-09	2.2179e-07	0.536833	4.1856	0.0195045	0.396115	0.0719654	5.07467	0.659782	1	Affected by sh-UNC5A only (T-47D)
MUC15	3.7736	0.838784	1.61719e-11	1.19762e-09	-0.271665	-1.67617	0.744855	0.954871	-0.640321	1.35927	0.0533202	0.628484	Affected by sh-UNC5A only (T-47D)
IRS1	-1.44294	5.54324	1.19913e-16	1.5699e-14	-0.210873	6.08732	0.2576	0.773382	0.231584	4.73914	0.121125	0.824157	Affected by sh-UNC5A only (T-47D)
MYC	-2.18387	3.5578	1.75869e-18	2.65852e-16	0.720219	4.77163	0.000863902	0.0911324	0.921764	2.61159	1.87067e-05	0.00291804	Affected by sh-UNC5A only (T-47D)
PCSK6	-2.42059	2.02242	7.29125e-10	4.36374e-08	0.378001	3.06775	0.17766	0.716453	-0.171328	0.276697	0.746441	1	Affected by sh-UNC5A only (T-47D)
MAFB	-1.09498	2.02045	0.000562106	0.00696128	-0.828735	2.21157	0.0217045	0.406972	0.0495902	1.3794	0.862105	1	Affected by sh-UNC5A only (T-47D)
UTP14A	1.41255	4.73952	6.63406e-12	5.17421e-10	0.234607	4.08873	0.323989	0.819085	0.509054	5.52081	0.000123179	0.0130882	Affected by sh-UNC5A only (T-47D)
MAP6D1	-0.911912	4.24054	3.86436e-05	0.000771976	1.44262	5.61611	6.01653e-13	8.82205e-09	1.20645	4.41389	2.47892e-13	5.19263e-10	-
VWA2	1.80526	0.934353	0.00303662	0.0263	0.738046	0.333407	0.250914	0.768093	0.108267	1.54975	0.698265	1	Affected by sh-UNC5A only (T-47D)
NOS1AP	-0.768382	0.00990896	0.142823	0.367951	1.65267	1.43469	8.62013e-05	0.0194345	1.16025	0.252954	0.00851015	0.266633	-
BTBD11	-1.74909	0.853296	2.03617e-05	0.000439711	-0.403368	1.3827	0.281135	0.787932	-0.223149	-0.348479	0.632705	1	Affected by sh-UNC5A only (T-47D)
CMC4	1.1428	3.20682	6.5427e-06	0.000164555	0.368286	2.82019	0.216079	0.7495	0.121076	3.69166	0.48447	1	Affected by sh-UNC5A only (T-47D)
SLC16A2	1.40033	0.876114	0.00393995	0.0319356	-0.170341	0.0883874	0.765425	0.959788	-0.445909	1.12758	0.157411	0.867632	Affected by sh-UNC5A only (T-47D)
OSMR	-1.21048	4.14035	1.01055e-08	5.14501e-07	-0.110827	4.66518	0.618895	0.917604	0.371382	3.5833	0.0328967	0.53348	Affected by sh-UNC5A only (T-47D)
AHNAK2	-1.02286	5.79471	3.30925e-09	1.83801e-07	-0.200629	6.21827	0.279992	0.787253	0.133587	5.23188	0.357664	0.969789	Affected by sh-UNC5A only (T-47D)
DLL1	-2.55505	1.52753	4.5974e-10	2.84437e-08	-0.715881	2.08974	0.0376607	0.481713	-0.484524	-0.42123	0.301366	0.95604	Affected by sh-UNC5A only (T-47D)
MTERFD3	1.66689	5.33132	1.60717e-18	2.47698e-16	-0.228923	4.25985	0.344226	0.827972	-0.292273	5.76148	0.0284063	0.495859	Affected by sh-UNC5A only (T-47D)
IFIT5	1.24332	4.57419	7.61432e-10	4.53857e-08	-0.259196	3.79921	0.286147	0.790703	-0.186018	4.93917	0.203286	0.913494	Affected by sh-UNC5A only (T-47D)
CSAG4	1.46041	3.70995	1.05562e-06	3.387e-05	0.119767	2.96538	0.67409	0.931999	0.103991	4.27672	0.651066	1	Affected by sh-UNC5A only (T-47D)
SLC6A8	1.14954	0.98957	0.0067195	0.0475522	0.536376	0.703346	0.266803	0.776064	0.405592	1.61121	0.148255	0.857881	Affected by sh-UNC5A only (T-47D)
FPR3	1.55752	-0.242031	0.00703461	0.0490482	-0.592902	-1.22095	0.415208	0.853675	-0.133056	0.173912	0.769575	1	Affected by sh-UNC5A only (T-47D)
FMN1	-0.843923	6.10001	1.73719e-06	5.24123e-05	0.921644	7.09151	2.22961e-06	0.00121084	1.1841	6.29672	2.11857e-19	1.55323e-15	E2 regulated in sh-UNC5A only (T-47D)
COL5A3	6.24397	0.140709	1.71985e-14	1.89611e-12	5.44646	-0.496864	1.13752e-07	0.000111197	-1.54358	0.415292	0.0397927	0.570518	-
PFKFB3	0.456993	5.93707	0.00777207	0.0530055	1.22063	6.52331	1.29453e-10	4.74541e-07	1.13572	6.79193	1.28858e-14	3.14907e-11	-
PCDHB15	2.76059	-0.0587058	4.14105e-05	0.000820544	-0.059842	-1.66349	0.943345	0.999571	-0.191762	0.532263	0.655216	1	Affected by sh-UNC5A only (T-47D)
ENC1	-1.26069	5.54057	4.5619e-12	3.63822e-10	-0.921403	5.74664	1.34008e-06	0.000893165	-0.483468	4.52162	0.00317352	0.142177	Affected by sh-UNC5A only (T-47D)
NMB	1.28746	0.788608	0.00660601	0.0469529	0.635363	0.462116	0.239862	0.767228	-0.160615	1.14137	0.627818	1	Affected by sh-UNC5A only (T-47D)
SLC44A5	1.19072	4.18536	1.22584e-07	4.99292e-06	-0.486321	3.34928	0.0790276	0.596529	-0.0649052	4.59128	0.681274	1	Affected by sh-UNC5A only (T-47D)
MIR6515	-1.59904	1.9845	6.26408e-05	0.00116414	-0.267596	2.53693	0.43709	0.862057	-0.180452	0.862532	0.581486	1	Affected by sh-UNC5A only (T-47D)
ARMCX2	-1.52629	5.08528	2.02287e-16	2.60188e-14	0.16665	5.83839	0.371657	0.835316	0.240928	4.22612	0.149611	0.858275	Affected by sh-UNC5A only (T-47D)
CGNL1	-2.10774	2.90321	2.51199e-12	2.10476e-10	0.440423	3.93407	0.068456	0.569448	0.215703	1.5976	0.484278	1	Affected by sh-UNC5A only (T-47D)
SLC4A11	-1.44698	0.144433	0.00483207	0.037154	0.00836484	0.773429	0.98504	1	0.661082	-0.360963	0.204585	0.913494	Affected by sh-UNC5A only (T-47D)
NEB	-1.33	2.18066	3.31284e-05	0.000672799	0.0158912	2.79986	0.956502	1	0.558277	1.66643	0.0712528	0.715095	Affected by sh-UNC5A only (T-47D)
ZNF804A	8.32656	-0.134267	8.20656e-14	8.53424e-12	0	-3.47481	1	1	0.16178	0.822695	0.643506	1	Affected by sh-UNC5A only (T-47D)
ATP7A	1.26353	5.37725	4.19866e-12	3.40138e-10	-0.485778	4.48803	0.0276056	0.433437	-0.0797545	5.80111	0.556625	1	Affected by sh-UNC5A only (T-47D)
CNTNAP2	-2.04338	1.70128	9.92153e-09	5.06897e-07	-0.37785	2.30886	0.211763	0.748669	0.470244	0.62357	0.223017	0.926884	Affected by sh-UNC5A only (T-47D)
ACE	-1.75892	1.26979	1.69779e-06	5.15417e-05	-0.158326	1.91065	0.632567	0.920017	0.606309	0.489334	0.10396	0.794823	Affected by sh-UNC5A only (T-47D)
CELSR2	-1.27195	4.44947	2.84822e-09	1.58797e-07	0.518277	5.32866	0.0190756	0.392875	0.350298	3.8357	0.0998823	0.783306	Affected by sh-UNC5A only (T-47D)
GALNT6	-1.35665	7.66606	4.42258e-12	3.5631e-10	-0.176604	8.2024	0.375932	0.838357	-0.00633976	6.79845	0.961916	1	Affected by sh-UNC5A only (T-47D)
SNORA62	-0.251147	4.09269	0.466149	0.705454	-0.0267934	4.29606	0.930483	0.997271	1.18956	4.64976	4.25855e-08	1.68765e-05	E2 regulated in sh-UNC5A only (T-47D)
ALPK1	1.07684	3.84127	2.42748e-06	7.06234e-05	0.0148871	3.31228	0.954752	1	-0.0954802	4.19718	0.559768	1	Affected by sh-UNC5A only (T-47D)
MAGEA6	2.43931	1.99425	1.27923e-13	1.25889e-11	0.315971	0.62063	0.49725	0.882095	0.349295	2.88211	0.0800187	0.731493	Affected by sh-UNC5A only (T-47D)
ITGA10	-1.2103	3.01112	1.20655e-06	3.7965e-05	-0.0851532	3.54789	0.733105	0.951133	0.321067	2.43104	0.15577	0.866655	Affected by sh-UNC5A only (T-47D)
ST6GALNAC2	-1.35734	4.64915	1.57725e-10	1.05124e-08	-0.211686	5.16948	0.31656	0.814821	-0.00842643	3.78354	0.960784	1	Affected by sh-UNC5A only (T-47D)
NTN4	2.23338	3.89609	2.05688e-21	4.37103e-19	-0.613247	2.22353	0.0510717	0.522735	-0.692102	4.26915	9.72697e-05	0.0106438	Affected by sh-UNC5A only (T-47D)
NDRG1	1.00997	4.48296	6.22154e-07	2.12649e-05	-0.468276	3.77643	0.0926609	0.620251	-0.22832	4.75504	0.148216	0.857881	Affected by sh-UNC5A only (T-47D)
TRANK1	1.82645	3.07741	1.72689e-12	1.4983e-10	-0.00555396	1.99989	0.986427	1	-0.126781	3.61401	0.568905	1	Affected by sh-UNC5A only (T-47D)
RUNX1	0.198527	1.53997	0.572135	0.783966	0.886706	2.03645	0.00918237	0.284053	1.18134	2.31504	3.64523e-07	0.000116196	E2 regulated in sh-UNC5A only (T-47D)
HDGFRP3	-2.65123	4.19121	6.42445e-23	1.57003e-20	-0.206527	4.97558	0.363281	0.83107	-0.125972	2.24637	0.679001	1	Affected by sh-UNC5A only (T-47D)
HCK	-4.49431	-2.90155	0.0114446	0.0697059	3.30889	-0.416751	1.17908e-05	0.00476936	4.82165	-2.88056	0.00743639	0.246139	-
LRFN4	-1.22816	2.43119	0.000120621	0.00200301	0.34818	3.19611	0.209548	0.74632	0.112318	1.72875	0.683895	1	Affected by sh-UNC5A only (T-47D)
SPINK5	-1.69871	5.85777	2.39262e-13	2.32338e-11	-0.0393155	6.54867	0.838014	0.975159	-0.256905	4.61822	0.229072	0.930685	Affected by sh-UNC5A only (T-47D)
HES2	-1.65371	1.05092	3.99035e-05	0.000793901	-0.426203	1.54718	0.257427	0.77319	-0.240386	-0.104682	0.593998	1	Affected by sh-UNC5A only (T-47D)
PDE8B	2.05076	2.35797	3.98663e-09	2.17308e-07	-0.238686	1.00808	0.593763	0.910229	0.477018	3.25689	0.0131481	0.333456	Affected by sh-UNC5A only (T-47D)
MIR4756	-1.38998	0.0246542	0.00448978	0.0352616	-0.31556	0.496949	0.520152	0.888823	-0.0700602	-0.828341	0.894838	1	Affected by sh-UNC5A only (T-47D)
LRRN1	-3.14909	2.95404	9.19053e-26	2.86725e-23	-0.368801	3.7256	0.137229	0.663816	-0.161069	0.587896	0.66468	1	Affected by sh-UNC5A only (T-47D)
HS6ST3	-1.02386	3.12658	4.0023e-05	0.0007952	-0.697735	3.34136	0.00757532	0.26079	-0.0108046	2.49433	0.962297	1	Affected by sh-UNC5A only (T-47D)
MIR6797	-1.04075	1.13501	0.00594608	0.0435067	-0.0683541	1.62445	0.849413	0.977313	0.31006	0.687605	0.413192	0.989804	Affected by sh-UNC5A only (T-47D)
SCD	-1.08821	9.22621	4.40107e-06	0.000117546	-0.169899	9.68501	0.442121	0.863832	-0.00460806	8.54711	0.979003	1	Affected by sh-UNC5A only (T-47D)
NUDT2	0.123166	2.12875	0.712943	0.868573	1.11751	2.81689	0.000289085	0.0428166	0.143961	2.22876	0.593459	1	-
ENO4	-3.24808	-0.464138	1.66655e-06	5.10136e-05	-0.9578	0.0721852	0.0748437	0.587549	2.4055	-1.03975	0.00134279	0.0793922	Affected by sh-UNC5A only (T-47D)
CORO2A	-0.285848	4.12184	0.207856	0.455098	-1.14426	3.8945	1.77012e-05	0.0059987	-0.471016	3.71854	0.0127925	0.329081	-
CYS1	2.63369	0.537754	1.40652e-07	5.55896e-06	-0.0248337	-1.04711	0.971744	1	-0.32703	1.07395	0.328649	0.965533	Affected by sh-UNC5A only (T-47D)
MEX3B	-1.89828	-0.469133	0.00306914	0.0265025	0.0109684	0.249088	0.984461	1	-0.942191	-1.91433	0.215046	0.917232	Affected by sh-UNC5A only (T-47D)
SAMHD1	1.08095	6.14448	1.55328e-09	8.89678e-08	-0.125012	5.5419	0.529284	0.890439	-0.0697261	6.51761	0.591159	1	Affected by sh-UNC5A only (T-47D)
SNORA80B	1.35911	3.60849	4.3152e-06	0.000115819	0.655584	3.23879	0.0325083	0.455594	0.382014	4.30002	0.133818	0.84001	Affected by sh-UNC5A only (T-47D)
FAM58A	1.61657	1.73943	3.30941e-06	9.20593e-05	1.03049	1.42446	0.00811056	0.268746	-0.0510322	2.25339	0.829492	1	Affected by sh-UNC5A only (T-47D)
FAM43A	-1.30429	1.3475	0.000298717	0.00422332	0.0503234	1.9719	0.879688	0.984552	0.0257853	0.552738	0.946184	1	Affected by sh-UNC5A only (T-47D)
KRT15	-1.86197	3.30002	8.49818e-14	8.7139e-12	0.295391	4.20133	0.212788	0.7495	0.582712	2.39626	0.00882378	0.272521	Affected by sh-UNC5A only (T-47D)
HOXB7	-1.07324	1.66034	0.000878826	0.00997386	-0.274852	2.06576	0.408361	0.848371	0.0169612	1.01768	0.956479	1	Affected by sh-UNC5A only (T-47D)
MAPRE2	-1.37598	0.105937	0.00487826	0.037391	-0.0329038	0.69723	0.94178	0.999571	0.349532	-0.523375	0.485122	1	Affected by sh-UNC5A only (T-47D)
TTN	0.734496	5.06832	0.00128832	0.0134645	0.511024	5.03061	0.0283208	0.435615	-1.06666	4.91433	2.09237e-07	7.48302e-05	E2 regulated in sh-UNC5A only (T-47D)
C3orf70	-1.80268	0.26434	0.000522905	0.00659274	-0.449399	0.79057	0.346979	0.82849	-0.263788	-0.942615	0.677462	1	Affected by sh-UNC5A only (T-47D)
KCNMB4	-1.39102	4.18142	6.8341e-09	3.57887e-07	-0.104013	4.76147	0.619449	0.917751	-0.18559	3.2035	0.416618	0.989804	Affected by sh-UNC5A only (T-47D)
PPTC7	1.14795	3.082	0.000238523	0.00352923	0.1973	2.59895	0.547142	0.897776	0.374034	3.70551	0.031987	0.527373	Affected by sh-UNC5A only (T-47D)
TP63	1.73687	1.03999	1.14696e-05	0.000269086	-1.23782	-0.369267	0.0402799	0.490402	-0.639801	1.29833	0.0333184	0.537456	Affected by sh-UNC5A only (T-47D)
RSAD2	2.35119	0.0807703	2.09975e-05	0.000451446	0.0373126	-1.22161	0.960037	1	-0.38282	0.529857	0.409652	0.989804	Affected by sh-UNC5A only (T-47D)
GPR63	-1.46636	1.1933	5.23346e-05	0.00100443	-0.28171	1.7078	0.427559	0.859275	0.280407	0.438554	0.46406	0.998915	Affected by sh-UNC5A only (T-47D)
GLDC	-1.18955	1.35547	0.000756733	0.00885006	-0.261799	1.8002	0.444304	0.864056	0.420798	0.863881	0.221429	0.926884	Affected by sh-UNC5A only (T-47D)
NCOR1P1	2.53784	0.444096	1.91733e-06	5.66811e-05	-0.364925	-1.17393	0.676674	0.93242	0.504723	1.40645	0.0847886	0.745932	Affected by sh-UNC5A only (T-47D)
HDAC9	0.758668	3.85203	0.00159591	0.0159499	-0.995222	3.11176	0.000261981	0.0400148	-1.09971	3.68905	2.35326e-07	8.21566e-05	E2 regulated in sh-UNC5A only (T-47D)
RPL35	0.471125	5.91028	0.0231582	0.114218	1.06982	6.38411	3.31789e-08	4.0061e-05	-0.043003	6.07152	0.78538	1	-
SYT13	-3.44137	1.36036	1.22667e-16	1.59174e-14	-0.100408	2.27605	0.749478	0.956387	-0.101818	-1.11614	0.85869	1	Affected by sh-UNC5A only (T-47D)
RGPD3	-4.71544	-1.4354	0.000855293	0.00976397	0.516432	-0.198877	0.63079	0.919704	1.06495	-3.28852	0.461494	0.99852	Affected by sh-UNC5A only (T-47D)
CSMD2	7.73778	-0.687457	2.54213e-08	1.19856e-06	0	-3.47481	1	1	-7.96439	-0.917522	3.32911e-10	2.21885e-07	-
MTCP1	1.06308	3.38589	5.84656e-06	0.000151196	0.191403	2.95671	0.530537	0.890972	0.0769682	3.82255	0.65522	1	Affected by sh-UNC5A only (T-47D)
EPHB2	-1.84623	1.38616	2.3569e-07	8.83867e-06	-0.22816	2.01628	0.496935	0.881988	-0.177842	0.106093	0.687129	1	Affected by sh-UNC5A only (T-47D)
SSPN	-2.39423	0.560271	1.66995e-06	5.10136e-05	-0.190429	1.30429	0.618278	0.917604	-0.630276	-1.2517	0.336957	0.965754	Affected by sh-UNC5A only (T-47D)
PGM2L1	0.430153	2.554	0.107674	0.313072	-1.54474	1.85625	1.60213e-05	0.0059987	-0.405312	2.51953	0.0575455	0.655626	-
SPATA6	-1.30214	1.83778	0.000195686	0.00297341	-0.329039	2.28951	0.284131	0.790422	-0.00711732	1.03641	0.983734	1	Affected by sh-UNC5A only (T-47D)
CPNE8	2.54069	1.21079	1.63001e-06	5.01065e-05	0.0543766	-0.315535	0.939689	0.999571	-0.522344	1.66433	0.0998945	0.783306	Affected by sh-UNC5A only (T-47D)
TUBA1A	-1.44514	5.74421	2.31627e-12	1.97462e-10	-0.178952	6.30361	0.370512	0.834407	0.2519	4.94889	0.138278	0.84001	Affected by sh-UNC5A only (T-47D)
MIR6516	1.36513	2.63648	0.000142344	0.00228358	0.817792	2.36327	0.017261	0.375352	0.336248	3.30099	0.214908	0.917232	Affected by sh-UNC5A only (T-47D)
SYBU	1.3635	3.11253	5.13046e-08	2.3147e-06	0.180567	2.47248	0.546739	0.897685	0.135673	3.66778	0.449614	0.995299	Affected by sh-UNC5A only (T-47D)
SLC47A1	-0.702733	2.22817	0.0207146	0.105759	1.62978	3.6585	2.26464e-10	6.64129e-07	1.57427	2.81035	8.12962e-12	8.51462e-09	-
NEK9	1.02344	6.87452	1.32538e-07	5.29538e-06	-0.0421816	6.35055	0.826015	0.971922	-0.0801336	7.22442	0.564458	1	Affected by sh-UNC5A only (T-47D)
OASL	1.63915	2.04555	7.29265e-06	0.000180629	-0.0474084	1.09715	0.917911	0.994594	-0.115283	2.53672	0.636312	1	Affected by sh-UNC5A only (T-47D)
RPS10	1.43763	3.87098	0.000764657	0.00892689	0.507214	3.36437	0.140734	0.667686	-0.159357	4.29899	0.677835	1	Affected by sh-UNC5A only (T-47D)
ATP2A3	-1.52295	2.8542	9.47239e-09	4.85642e-07	0.561537	3.82596	0.0289463	0.436589	0.0871913	1.92838	0.73984	1	Affected by sh-UNC5A only (T-47D)
C19orf70	1.04056	2.24888	0.000472621	0.00607366	0.765536	2.16301	0.0364707	0.47535	-0.0150272	2.62441	0.943468	1	Affected by sh-UNC5A only (T-47D)
CTSS	3.60811	0.645296	1.13038e-10	7.70919e-09	0.510576	-1.41972	0.517561	0.887806	-0.606367	1.1563	0.0469118	0.600481	Affected by sh-UNC5A only (T-47D)
C21orf119	1.45154	0.729157	0.00118831	0.0126217	0.373748	0.146751	0.513189	0.886058	-0.0436495	1.18828	0.889731	1	Affected by sh-UNC5A only (T-47D)
SCN8A	-2.43905	1.06297	5.54363e-07	1.91262e-05	-0.566308	1.65574	0.11846	0.646919	0.128492	-0.498505	0.825402	1	Affected by sh-UNC5A only (T-47D)
C5	-1.83069	4.40877	9.54788e-14	9.65521e-12	-0.326089	4.99481	0.144774	0.673909	-0.0486429	3.1703	0.849183	1	Affected by sh-UNC5A only (T-47D)
TINAGL1	-1.02382	1.79782	0.00182311	0.017587	-0.0216345	2.30151	0.950041	1	-0.0570894	1.14431	0.852896	1	Affected by sh-UNC5A only (T-47D)
DEGS2	-1.33155	4.19207	1.69114e-06	5.14466e-05	0.528253	5.0933	0.0395436	0.48766	0.523154	3.63521	0.0232955	0.44469	Affected by sh-UNC5A only (T-47D)
CACHD1	-1.20036	0.770327	0.00365231	0.0300527	-0.0147255	1.33009	0.969676	1	0.812141	0.507655	0.0593677	0.662487	Affected by sh-UNC5A only (T-47D)
GPR161	-1.08304	3.1123	5.39508e-05	0.00102871	-0.415112	3.45904	0.122879	0.648488	0.192027	2.54508	0.423569	0.990364	Affected by sh-UNC5A only (T-47D)
CCDC129	2.59426	-0.538982	0.00014516	0.00232114	-2.69488	-2.39352	0.0315038	0.451114	-1.12291	-0.366214	0.0240832	0.452733	Affected by sh-UNC5A only (T-47D)
ZMIZ1	-0.744061	3.10551	0.0371625	0.157763	0.775703	3.96612	0.0113619	0.310986	1.04974	3.28323	3.08237e-06	0.000706199	E2 regulated in sh-UNC5A only (T-47D)
B4GALNT4	-1.05325	3.02801	5.48295e-05	0.0010414	-0.0275916	3.54365	0.917231	0.994554	-0.150839	2.30662	0.529907	1	Affected by sh-UNC5A only (T-47D)
CHRD	-2.00932	2.17639	1.92618e-07	7.35509e-06	-0.0855068	2.90478	0.792137	0.965295	-1.16384	0.347817	0.0158653	0.367509	Affected by sh-UNC5A only (T-47D)
PROS1	-3.52267	-0.727513	1.71105e-06	5.18371e-05	-0.837563	-0.143737	0.137674	0.664486	1.57747	-2.07047	0.0586146	0.659099	Affected by sh-UNC5A only (T-47D)
POU3F2	-2.93412	0.0490993	1.33924e-05	0.000308277	-1.23669	0.4858	0.0207559	0.40098	0.579265	-1.51746	0.402832	0.989804	Affected by sh-UNC5A only (T-47D)
FAM69A	1.30166	2.33542	3.58899e-06	9.77261e-05	-0.0125956	1.64609	0.971428	1	0.166501	2.88536	0.421289	0.990364	Affected by sh-UNC5A only (T-47D)
HIST2H3D	1.59099	0.627347	0.000307519	0.0043274	-0.0522398	-0.236426	0.927242	0.996073	-0.366164	0.954454	0.368344	0.974508	Affected by sh-UNC5A only (T-47D)
VTRNA1-3	1.48426	5.07342	2.62377e-06	7.55842e-05	1.03152	4.85049	8.92612e-05	0.0194345	0.793629	6.049	2.67932e-05	0.00388979	-
TP53I3	-1.39159	6.55514	5.53343e-11	3.91965e-09	0.319295	7.3554	0.129221	0.655952	-0.111231	5.61147	0.475258	1	Affected by sh-UNC5A only (T-47D)
FOXR2	7.16282	3.46528	1.08615e-73	3.18525e-70	-4.83225	-2.57185	0.00462831	0.215519	-0.0365644	4.39278	0.829771	1	Affected by sh-UNC5A only (T-47D)
SPTBN4	-1.40746	1.03604	0.000752023	0.00882153	0.154447	1.73569	0.674948	0.932249	0.396181	0.373454	0.334117	0.965754	Affected by sh-UNC5A only (T-47D)
MGLL	-2.78862	2.06259	2.36426e-17	3.18048e-15	-0.202958	2.86768	0.460726	0.869114	0.0926173	0.163014	0.820296	1	Affected by sh-UNC5A only (T-47D)
C15orf59	-2.1386	-2.80277	0.105042	0.30807	4.32948	0.412495	3.7245e-11	1.82041e-07	4.39556	-1.49991	6.9427e-06	0.00139453	-
THAP2	-1.40088	2.69857	8.25699e-07	2.72685e-05	-0.515458	3.09961	0.0645328	0.559928	-0.198034	1.71682	0.441436	0.994135	Affected by sh-UNC5A only (T-47D)
FXYD3	-1.10607	2.96097	1.50196e-05	0.000339342	0.392339	3.71503	0.119591	0.648292	-0.177412	2.18989	0.493018	1	Affected by sh-UNC5A only (T-47D)
CYR61	1.10674	2.53818	0.000128097	0.00208931	0.885552	2.48715	0.0068513	0.250525	0.112637	3.00247	0.59734	1	Affected by sh-UNC5A only (T-47D)
SECTM1	2.51877	-0.287074	0.000456987	0.00593516	1.31534	-1.02834	0.100674	0.634098	-0.757792	0.0172461	0.1691	0.877626	Affected by sh-UNC5A only (T-47D)
WBP5	1.3023	3.69329	7.10163e-08	3.08995e-06	0.110339	3.05762	0.686272	0.935279	-0.212528	4.06006	0.239442	0.937752	Affected by sh-UNC5A only (T-47D)
HIST4H4	1.03693	3.12762	2.02492e-05	0.000438572	1.05246	3.23118	0.000984318	0.0976818	0.294064	3.67199	0.0866059	0.747374	Affected by sh-UNC5A only (T-47D)
BATF	-1.81571	1.19889	1.76189e-05	0.00039382	0.384069	2.12456	0.29049	0.794074	-0.0340109	0.0168402	0.942154	1	Affected by sh-UNC5A only (T-47D)
TMEM232	-1.79959	0.359045	0.000125681	0.00205806	-0.341111	0.921997	0.434241	0.86105	0.343271	-0.570374	0.48799	1	Affected by sh-UNC5A only (T-47D)
PTGES	-1.22411	5.7352	9.05542e-12	6.95181e-10	1.02704	6.92107	4.92459e-08	5.1578e-05	0.792138	5.4171	3.34246e-07	0.000111387	-
SLC22A17	-2.4088	1.40218	2.08903e-08	1.00761e-06	0.311493	2.39902	0.337969	0.826518	0.714822	0.164454	0.163645	0.873779	Affected by sh-UNC5A only (T-47D)
SCARNA2	-0.248301	4.09301	0.370185	0.625997	1.00521	4.89553	0.000175145	0.0293701	0.172914	4.01885	0.482658	1	-
CACNG4	-1.46589	3.72431	2.28693e-09	1.29614e-07	0.196568	4.47714	0.376826	0.838543	0.197296	2.89011	0.348958	0.967789	Affected by sh-UNC5A only (T-47D)
ATRX	1.24286	7.20594	5.73761e-08	2.5728e-06	-0.0605344	6.52195	0.773058	0.961301	-0.147439	7.59227	0.309284	0.957767	Affected by sh-UNC5A only (T-47D)
CERS1	-1.81055	-0.578363	0.00461398	0.0359866	0.147725	0.166658	0.790993	0.965295	0.108123	-1.58974	0.870751	1	Affected by sh-UNC5A only (T-47D)
TRPC1	-2.26775	3.17787	1.64195e-17	2.27131e-15	-0.183072	3.91605	0.440503	0.863158	-0.0447582	1.60745	0.875653	1	Affected by sh-UNC5A only (T-47D)
AKNA	-0.559294	2.10301	0.0508518	0.192672	0.821893	2.91463	0.00367414	0.190113	1.01644	2.3699	6.76389e-05	0.00819661	E2 regulated in sh-UNC5A only (T-47D)
TPTE	9.57607	1.05304	5.22319e-22	1.16042e-19	5.1282	-2.46534	0.00349029	0.185428	-0.198367	1.86706	0.511342	1	Affected by sh-UNC5A only (T-47D)
SETBP1	-1.35939	1.94878	0.00018253	0.00281139	0.104577	2.62551	0.742966	0.95441	-0.0489366	1.08479	0.871303	1	Affected by sh-UNC5A only (T-47D)
PLK2	-1.64096	9.51853	4.73385e-12	3.75202e-10	-0.283062	10.0803	0.209619	0.746349	-0.138482	8.37624	0.399164	0.989804	Affected by sh-UNC5A only (T-47D)
ARSG	-1.36252	3.55229	8.3654e-07	2.75026e-05	-0.147801	4.10361	0.555441	0.900571	0.0627005	2.72297	0.785035	1	Affected by sh-UNC5A only (T-47D)
MATN3	1.14775	4.80397	2.45268e-07	9.15107e-06	0.119895	4.27896	0.624847	0.918694	-0.0277557	5.21687	0.853237	1	Affected by sh-UNC5A only (T-47D)
ISG15	3.30364	2.80601	1.4411e-24	3.91311e-22	0.404353	0.727577	0.389695	0.842969	-0.154958	3.54177	0.517883	1	Affected by sh-UNC5A only (T-47D)
ALG13	1.0978	4.00893	1.55486e-06	4.80991e-05	-0.0940999	3.4124	0.720183	0.94819	0.0678858	4.45255	0.670796	1	Affected by sh-UNC5A only (T-47D)
ATP7B	-1.91589	4.93477	1.96603e-23	5.24144e-21	-0.422719	5.49754	0.0272251	0.433437	0.174944	3.74351	0.304237	0.95604	Affected by sh-UNC5A only (T-47D)
LINC01234	4.22794	1.26332	4.99422e-19	8.13669e-17	-1.72114	-2.01834	0.0875454	0.614012	-0.383051	1.93116	0.123502	0.830273	Affected by sh-UNC5A only (T-47D)
STS	-1.54314	5.88041	5.18146e-19	8.34898e-17	-0.300942	6.40975	0.106943	0.636164	0.066388	4.91468	0.647699	1	Affected by sh-UNC5A only (T-47D)
NEDD9	3.62595	4.85573	8.4078e-60	1.36982e-56	0.218989	2.3496	0.474161	0.874442	0.261682	5.84321	0.0440281	0.588902	Affected by sh-UNC5A only (T-47D)
CLGN	-2.01865	2.97303	3.1373e-14	3.40757e-12	-0.129259	3.69035	0.624447	0.918652	-0.427887	1.42306	0.210262	0.91595	Affected by sh-UNC5A only (T-47D)
RSPH4A	-2.24511	1.46486	7.72695e-08	3.34214e-06	-0.206214	2.18571	0.517226	0.887699	-0.0130146	-0.0170369	0.980745	1	Affected by sh-UNC5A only (T-47D)
HIST1H2AD	1.04569	5.91545	5.2499e-09	2.78911e-07	0.127046	5.46279	0.520836	0.889065	-0.0118244	6.30549	0.929165	1	Affected by sh-UNC5A only (T-47D)
CARD6	2.8887	-0.17444	1.76673e-06	5.28686e-05	0.643491	-1.52949	0.42574	0.85864	-0.116113	0.469133	0.754287	1	Affected by sh-UNC5A only (T-47D)
LMO4	-1.96912	7.85757	3.72444e-22	8.66849e-20	-0.109447	8.57328	0.600292	0.912133	0.129739	6.59485	0.320325	0.962656	Affected by sh-UNC5A only (T-47D)
FGFR4	-1.60311	5.60086	7.51145e-13	6.75708e-11	-0.12402	6.22711	0.549311	0.898988	-0.335065	4.39676	0.104746	0.796413	Affected by sh-UNC5A only (T-47D)
HDX	1.73063	0.181115	0.00137647	0.0140944	0.484202	-0.49376	0.467269	0.873002	0.0393016	0.734686	0.911948	1	Affected by sh-UNC5A only (T-47D)
PPIL6	-1.7848	0.515135	0.000425395	0.0056245	-0.0978128	1.18839	0.806383	0.967681	0.237741	-0.473406	0.660652	1	Affected by sh-UNC5A only (T-47D)
SPATA17	-1.46917	1.90756	6.2278e-06	0.000159647	-0.263325	2.43213	0.435572	0.861799	0.461247	1.23632	0.124456	0.830273	Affected by sh-UNC5A only (T-47D)
UBXN8	1.07782	4.24891	4.09699e-06	0.00011043	0.40856	3.92892	0.0934222	0.620442	-0.0988821	4.60524	0.568574	1	Affected by sh-UNC5A only (T-47D)
TGM2	1.80711	-2.42968	0.132543	0.351952	4.25651	-0.715643	1.78111e-06	0.00108818	3.26423	-0.0112633	2.14698e-08	9.53975e-06	-
FMO5	-1.1799	3.99543	1.91601e-07	7.33538e-06	-0.337583	4.40729	0.125617	0.650637	-0.191688	3.16643	0.338992	0.965754	Affected by sh-UNC5A only (T-47D)
INHBE	1.21208	-0.1536	0.0481455	0.186219	1.70841	0.269539	0.00221301	0.143876	1.68196	1.30464	1.04306e-05	0.00192946	E2 regulated in sh-UNC5A only (T-47D)
LRP1B	-5.43066	-0.802122	5.40093e-06	0.000140415	0.55248	0.522269	0.553469	0.899839	4.62663	-1.26662	0.000770514	0.0532927	Affected by sh-UNC5A only (T-47D)
LINC00886	1.5897	1.22058	5.64302e-05	0.00106491	-0.637483	0.0981722	0.230158	0.760029	-0.272588	1.61304	0.403571	0.989804	Affected by sh-UNC5A only (T-47D)
CCDC80	1.51322	1.45608	1.49394e-05	0.000338049	-0.1541	0.570168	0.743538	0.954445	-0.375513	1.78183	0.165807	0.874556	Affected by sh-UNC5A only (T-47D)
PRODH	-1.23547	4.04274	4.33648e-07	1.53961e-05	0.214584	4.74003	0.351563	0.82904	0.0524243	3.29407	0.782646	1	Affected by sh-UNC5A only (T-47D)
HEY2	-2.26861	-0.390779	0.000512711	0.00648093	0.9469	0.937002	0.0409113	0.490402	1.20039	-1.07645	0.0445471	0.590058	Affected by sh-UNC5A only (T-47D)
ENO2	-1.35278	0.802796	0.00506735	0.0385187	-0.201379	1.31558	0.605955	0.9131	0.154576	0.0620899	0.748639	1	Affected by sh-UNC5A only (T-47D)
ABCB4	1.01654	1.38708	0.00340419	0.0285404	0.21909	1.01595	0.599337	0.911817	-0.543252	1.49907	0.0510624	0.615225	Affected by sh-UNC5A only (T-47D)
GRIK3	-1.61558	6.15458	1.22298e-20	2.24158e-18	0.503172	7.11796	0.0079625	0.267777	0.798469	5.55593	2.87887e-09	1.5076e-06	Affected by sh-UNC5A only (T-47D)
MYO1B	-1.13461	5.93696	7.70664e-11	5.3303e-09	-0.381075	6.31497	0.0471738	0.508237	-0.168529	5.14676	0.243557	0.940051	Affected by sh-UNC5A only (T-47D)
PLA2G4A	2.40219	0.66633	3.11861e-05	0.00063777	1.26459	-0.0722919	0.0490132	0.514458	-0.142636	1.2632	0.655819	1	Affected by sh-UNC5A only (T-47D)
RUNX2	-0.608142	0.894018	0.155518	0.387429	0.820783	1.71876	0.024668	0.425617	1.26298	1.30852	7.45377e-05	0.00863928	E2 regulated in sh-UNC5A only (T-47D)
C16orf93	-1.13306	1.71472	0.000406907	0.00544387	0.186824	2.36035	0.553812	0.899839	-0.137214	0.952955	0.664165	1	Affected by sh-UNC5A only (T-47D)
CITED1	-0.953371	-0.671925	0.119609	0.332542	1.97729	1.01265	1.80006e-05	0.0059987	2.1596	0.186737	3.55392e-06	0.000777779	-
NAALADL2	1.19041	6.31563	3.30105e-10	2.05972e-08	-0.556523	5.44751	0.00800854	0.267777	-0.135856	6.69104	0.299785	0.95604	Affected by sh-UNC5A only (T-47D)
PLXND1	-1.36589	4.29874	2.80172e-09	1.568e-07	0.104186	4.97584	0.626056	0.919505	0.251736	3.56396	0.165529	0.874556	Affected by sh-UNC5A only (T-47D)
IRF5	-1.15884	1.87562	0.000296312	0.00419384	-0.0889498	2.39257	0.769766	0.960439	-0.0151724	1.1553	0.961206	1	Affected by sh-UNC5A only (T-47D)
REEP1	-2.38426	2.109	1.53356e-10	1.02679e-08	-0.196932	2.85898	0.485599	0.879597	-0.180238	0.401271	0.683767	1	Affected by sh-UNC5A only (T-47D)
ENPP1	2.11655	6.68642	2.07856e-28	7.43364e-26	-0.32465	5.21635	0.109739	0.636762	-0.138956	7.28537	0.34652	0.967002	Affected by sh-UNC5A only (T-47D)
SLC26A7	3.74178	0.804286	8.72048e-10	5.15598e-08	0.162463	-1.5447	0.859622	0.979644	-0.358141	1.43785	0.195339	0.909682	Affected by sh-UNC5A only (T-47D)
EPB41L3	-1.27833	3.47178	1.95326e-07	7.43913e-06	0.451476	4.3136	0.0495907	0.517543	0.433264	2.90582	0.0319481	0.527373	Affected by sh-UNC5A only (T-47D)
SLITRK5	2.61268	2.86537	6.32886e-18	9.28e-16	-0.302571	1.02974	0.471538	0.874412	-0.542229	3.34788	0.0068866	0.237038	Affected by sh-UNC5A only (T-47D)
LONRF2	-1.50258	3.86292	1.31727e-09	7.6044e-08	-0.133607	4.45923	0.562783	0.902952	0.462847	3.15162	0.0192006	0.406259	Affected by sh-UNC5A only (T-47D)
AMMECR1	1.36294	5.01118	1.78055e-07	6.88872e-06	-0.224571	4.16508	0.402924	0.846814	0.18034	5.59469	0.191783	0.906885	Affected by sh-UNC5A only (T-47D)
SLC1A1	-1.38617	2.89105	1.36315e-07	5.40435e-06	0.172539	3.60838	0.491976	0.880637	-0.226831	1.90421	0.357553	0.969789	Affected by sh-UNC5A only (T-47D)
PARP9	1.39341	6.67524	1.16795e-14	1.3073e-12	-0.1581	5.8376	0.413142	0.852222	-0.201054	7.07927	0.203341	0.913494	Affected by sh-UNC5A only (T-47D)
RBPMS	1.25968	0.973853	0.00307856	0.0265535	-0.798125	0.0287644	0.136359	0.663157	0.0142901	1.41127	0.966475	1	Affected by sh-UNC5A only (T-47D)
MIR3687	1.42139	0.298795	0.00463709	0.0361476	0.357718	-0.243672	0.545951	0.897344	-0.559529	0.492522	0.170615	0.879653	Affected by sh-UNC5A only (T-47D)
DIAPH2	1.09541	3.15196	6.89591e-05	0.00125765	0.0551127	2.63316	0.856792	0.979183	-0.190436	3.46558	0.33355	0.965754	Affected by sh-UNC5A only (T-47D)
MDH1B	-1.06093	1.15412	0.00375806	0.0307674	-0.601991	1.41826	0.115393	0.645982	-0.260735	0.385168	0.511859	1	Affected by sh-UNC5A only (T-47D)
AFAP1	-1.01851	4.03837	3.61497e-06	9.81598e-05	-0.281951	4.42337	0.212979	0.7495	0.230591	3.53283	0.191769	0.906885	Affected by sh-UNC5A only (T-47D)
DGKA	-1.06376	2.09208	0.000926542	0.0103868	-0.0378133	2.60588	0.897267	0.988845	0.0873922	1.48923	0.768858	1	Affected by sh-UNC5A only (T-47D)
MAGEB6	7.80323	-0.593889	4.67711e-11	3.34539e-09	3.17399	-3.1524	0.10579	0.636164	0.165089	0.326486	0.670227	1	Affected by sh-UNC5A only (T-47D)
LINC00478	6.72872	2.81542	7.32419e-55	8.94956e-52	-0.488147	-2.31532	0.644938	0.923654	-0.221559	3.64496	0.209968	0.91595	Affected by sh-UNC5A only (T-47D)
AKR7A2	-1.11016	3.6996	3.52961e-05	0.000711894	0.109831	4.30293	0.644346	0.923654	0.105419	3.06398	0.621463	1	Affected by sh-UNC5A only (T-47D)
RIMS1	2.92907	5.20528	6.59816e-41	4.83744e-38	-0.668256	2.90933	0.0298758	0.445241	-0.481913	5.77066	0.000141284	0.0146926	Affected by sh-UNC5A only (T-47D)
GPC6	1.34744	6.21347	4.75054e-10	2.92677e-08	-0.144725	5.4152	0.500612	0.882474	0.0470188	6.72492	0.734094	1	Affected by sh-UNC5A only (T-47D)
NR4A1	-2.76212	0.682382	1.45137e-06	4.51834e-05	-0.69363	1.27323	0.0741994	0.585175	1.0438	-0.5706	0.101142	0.786841	Affected by sh-UNC5A only (T-47D)
SERPINA3	-1.01021	4.17968	7.20655e-05	0.00130389	0.100135	4.74668	0.671878	0.931124	0.385849	3.76786	0.0352583	0.551507	Affected by sh-UNC5A only (T-47D)
DNAH7	-1.66651	2.24095	2.85833e-07	1.05042e-05	-1.11746	2.49456	0.00039694	0.0543956	-0.0113378	1.17055	0.970533	1	Affected by sh-UNC5A only (T-47D)
RNF24	1.03579	2.99658	5.10744e-05	0.0009854	-0.128042	2.42874	0.670859	0.931124	0.0662334	3.41593	0.736364	1	Affected by sh-UNC5A only (T-47D)
PXDNL	9.70221	1.16444	1.62866e-28	5.97024e-26	3.1527	-3.15439	0.107642	0.636164	0.474699	2.34412	0.0499355	0.610429	Affected by sh-UNC5A only (T-47D)
PIK3AP1	1.57103	-0.345914	0.0060161	0.0438658	-1.02242	-1.43678	0.192708	0.729335	-0.781486	-0.2243	0.0875651	0.749981	Affected by sh-UNC5A only (T-47D)
SPAG8	-1.9013	0.259915	0.000136319	0.0022038	0.330755	1.16095	0.484921	0.879494	-0.0026617	-0.915003	0.996127	1	Affected by sh-UNC5A only (T-47D)
IGFBP2	-1.18923	7.19855	6.11335e-09	3.22446e-07	0.320467	7.94047	0.146057	0.675544	0.325883	6.62502	0.0543559	0.632556	Affected by sh-UNC5A only (T-47D)
PFN2	-1.2668	4.47903	6.53998e-10	3.93015e-08	-0.142099	5.00608	0.491799	0.880637	-0.159785	3.60307	0.384848	0.984628	Affected by sh-UNC5A only (T-47D)
LOC101927811	-3.84784	-1.23334	5.858e-05	0.00110264	0.656069	-0.036741	0.273013	0.782606	0.192448	-3.17389	0.88101	1	Affected by sh-UNC5A only (T-47D)
NRBP2	-1.32432	3.83651	3.61174e-09	1.99094e-07	-0.171596	4.36609	0.452252	0.866871	0.158538	3.08292	0.469679	0.999627	Affected by sh-UNC5A only (T-47D)
GBP1	1.81959	0.605646	0.000124467	0.00204602	-0.309906	-0.530556	0.625047	0.91871	0.247507	1.29872	0.415825	0.989804	Affected by sh-UNC5A only (T-47D)
TTC12	-1.26486	4.81729	1.41843e-08	7.02652e-07	0.235912	5.5357	0.259279	0.774037	0.0733594	4.05884	0.680141	1	Affected by sh-UNC5A only (T-47D)
LPPR2	-1.01957	1.56346	0.00171589	0.0168521	-0.0462477	2.05659	0.884556	0.985731	0.148414	1.02613	0.629495	1	Affected by sh-UNC5A only (T-47D)
2017-09-10	-1.06745	3.86694	2.73886e-06	7.82843e-05	-0.00279199	4.40043	0.989903	1	0.148448	3.28639	0.436656	0.99298	Affected by sh-UNC5A only (T-47D)
RMST	-1.53449	0.423025	0.00294234	0.025742	1.1056	1.70418	0.00492564	0.219249	0.962251	0.033619	0.0388701	0.567955	Affected by sh-UNC5A only (T-47D)
SLC37A2	1.91386	-0.136304	0.000415479	0.00552829	-1.02216	-1.47336	0.200315	0.734779	-1.15398	-0.0667389	0.0101278	0.291576	Affected by sh-UNC5A only (T-47D)
FAM92A1	-1.71074	0.684906	7.42081e-05	0.00133184	-0.109638	1.33773	0.776002	0.962477	0.0897768	-0.339863	0.867476	1	Affected by sh-UNC5A only (T-47D)
GAB2	-1.00214	4.648	1.10854e-06	3.52593e-05	0.328842	5.33485	0.100588	0.634098	0.21038	4.14148	0.219	0.924618	Affected by sh-UNC5A only (T-47D)
IFIT2	1.78237	1.72007	2.53284e-07	9.42615e-06	-0.0700779	0.66745	0.877457	0.983129	-0.233886	2.17977	0.37342	0.976738	Affected by sh-UNC5A only (T-47D)
BHLHE40	-1.22052	4.72808	3.32172e-08	1.52685e-06	-0.18758	5.21967	0.372714	0.835771	0.256689	4.09763	0.164989	0.874556	Affected by sh-UNC5A only (T-47D)
IGBP1	1.18784	5.29252	2.32529e-11	1.71336e-09	0.181692	4.77198	0.390957	0.843334	0.0260872	5.74625	0.845807	1	Affected by sh-UNC5A only (T-47D)
SEMA3G	0.716923	1.37139	0.0429552	0.173132	1.50856	1.99206	8.50122e-06	0.00384973	0.753561	2.07034	0.00269386	0.126198	-
CAPN14	4.03862	-0.491917	1.05921e-06	3.39109e-05	0.898879	-2.37801	0.41636	0.854389	-0.425917	0.0594897	0.403334	0.989804	Affected by sh-UNC5A only (T-47D)
ALOX15	1.98031	0.438636	0.00106858	0.0116755	-0.453197	-0.812488	0.496422	0.881627	0.179735	1.12464	0.676568	1	Affected by sh-UNC5A only (T-47D)
CALCR	-2.09266	0.250749	1.8389e-05	0.000406646	-0.167004	0.946959	0.702951	0.941236	0.923674	-0.555283	0.0809817	0.73389	Affected by sh-UNC5A only (T-47D)
GRIP1	-2.24875	1.21274	1.20792e-08	6.06567e-07	0.157056	2.11012	0.632755	0.92002	-0.0585732	-0.295671	0.90001	1	Affected by sh-UNC5A only (T-47D)
SCNN1B	-1.6018	1.0034	0.000710772	0.00846833	-0.118782	1.6185	0.76042	0.958624	-0.0460249	-0.0349497	0.923171	1	Affected by sh-UNC5A only (T-47D)
SNORA76C	0.990703	4.57752	2.11549e-06	6.21633e-05	1.45399	4.99694	1.48159e-06	0.000944544	0.27444	5.09814	0.101781	0.78783	-
LAS1L	1.01167	5.18706	6.04616e-08	2.69468e-06	0.208267	4.8005	0.349507	0.82904	-0.0112389	5.56634	0.934572	1	Affected by sh-UNC5A only (T-47D)
SNORD93	2.06227	6.21248	7.59447e-08	3.29461e-06	-0.148281	4.86547	0.599751	0.911973	-0.0272882	6.85576	0.92433	1	Affected by sh-UNC5A only (T-47D)
AKR7A3	-1.47159	1.13782	0.000589343	0.00724961	0.43548	2.00922	0.196737	0.731295	0.515309	0.506658	0.197953	0.911597	Affected by sh-UNC5A only (T-47D)
LCA5	-1.75641	1.44591	1.02315e-06	3.29e-05	-0.392657	1.98486	0.235861	0.765392	-0.295729	0.176028	0.489311	1	Affected by sh-UNC5A only (T-47D)
HSPBAP1	1.01612	2.0152	0.00169198	0.0166955	0.597282	1.84799	0.0767082	0.590742	0.532457	2.68483	0.0248308	0.458557	Affected by sh-UNC5A only (T-47D)
CDK18	-1.30531	1.05371	0.00136826	0.0140442	-0.428593	1.45867	0.260873	0.774782	0.137693	0.319776	0.750764	1	Affected by sh-UNC5A only (T-47D)
C16orf62	1.08156	4.66526	4.68261e-08	2.12573e-06	-0.0316275	4.10902	0.891542	0.9865	-0.0594497	5.04149	0.691869	1	Affected by sh-UNC5A only (T-47D)
LOC389033	-2.76558	-0.230353	6.47657e-06	0.000163452	0.437025	0.853516	0.347913	0.82878	0.804392	-1.55372	0.255011	0.942308	Affected by sh-UNC5A only (T-47D)
CRY1	1.00447	4.86759	2.34765e-07	8.82657e-06	-0.072446	4.34264	0.758491	0.958282	0.0438156	5.27179	0.760541	1	Affected by sh-UNC5A only (T-47D)
ZBTB7C	-3.7301	1.68367	5.28377e-18	7.82585e-16	-0.189374	2.5787	0.532143	0.891749	-0.0216914	-1.03577	0.971435	1	Affected by sh-UNC5A only (T-47D)
ZNF484	1.76548	2.73797	8.83183e-11	6.07987e-09	-0.214342	1.61467	0.561213	0.902184	0.140085	3.39352	0.447926	0.995299	Affected by sh-UNC5A only (T-47D)
NOL4	1.77148	0.454551	0.000256143	0.00373715	-0.0603217	-0.513063	0.927445	0.9962	-0.478948	0.763222	0.340754	0.965754	Affected by sh-UNC5A only (T-47D)
SLC27A2	-1.35966	1.94801	1.16319e-05	0.000272024	-0.407563	2.38168	0.172958	0.711184	-0.0304072	1.08334	0.92928	1	Affected by sh-UNC5A only (T-47D)
SAMD9L	1.61703	1.92027	3.56309e-06	9.72917e-05	-0.10498	0.968242	0.810463	0.968024	0.0987111	2.51153	0.677361	1	Affected by sh-UNC5A only (T-47D)
DDX60	1.43786	4.66434	3.40022e-12	2.80098e-10	-0.0271419	3.86003	0.909591	0.992349	-0.188609	5.08365	0.256161	0.942533	Affected by sh-UNC5A only (T-47D)
ANGPT1	1.51957	4.57326	6.48063e-14	6.83637e-12	-0.730774	3.40457	0.00483835	0.219249	-0.597557	4.83553	0.000131298	0.0137516	Affected by sh-UNC5A only (T-47D)
SLC6A17	-1.87527	0.595262	0.000121842	0.0020119	0.166427	1.40809	0.667789	0.931124	-0.0201018	-0.613103	0.971975	1	Affected by sh-UNC5A only (T-47D)
LY75-CD302	1.04247	3.99372	1.76133e-06	5.28686e-05	0.0862055	3.52386	0.729564	0.949677	-0.11939	4.32701	0.477654	1	Affected by sh-UNC5A only (T-47D)
TAF13	1.20102	1.93414	7.93142e-05	0.00141139	0.700898	1.70614	0.0452671	0.501129	0.110115	2.42114	0.616072	1	Affected by sh-UNC5A only (T-47D)
LOC100506207	-1.71586	-0.447366	0.00477033	0.0368794	-1.13855	-0.189576	0.0489858	0.514458	-0.0736852	-1.47871	0.913566	1	Affected by sh-UNC5A only (T-47D)
SMCO3	3.36743	-0.0742046	3.23166e-08	1.49012e-06	1.10746	-1.52813	0.201813	0.735641	0.909779	1.21303	0.00469418	0.181611	Affected by sh-UNC5A only (T-47D)
GLYATL3	2.95516	2.41005	3.6723e-15	4.23991e-13	-0.0835882	0.403695	0.871605	0.981797	-0.254032	3.05978	0.306939	0.95604	Affected by sh-UNC5A only (T-47D)
PLCL1	1.88784	2.11606	1.5902e-07	6.2179e-06	1.02994	1.58998	0.00491192	0.219249	1.21622	3.45794	2.68641e-07	9.16066e-05	-
CD302	1.03274	3.9872	2.29134e-06	6.70617e-05	0.0554585	3.5082	0.824379	0.971538	-0.11073	4.32152	0.510834	1	Affected by sh-UNC5A only (T-47D)
EGFL7	1.33921	1.60165	0.000755898	0.00885006	0.922701	1.42106	0.020446	0.39814	0.080672	2.10645	0.774285	1	Affected by sh-UNC5A only (T-47D)
SNORD91A	1.41507	6.35493	0.000882403	0.0100067	-0.263778	5.45093	0.459573	0.868814	0.491353	7.12916	0.0225392	0.44007	Affected by sh-UNC5A only (T-47D)
GFOD1	-1.51893	2.11708	1.87055e-06	5.54097e-05	-0.118878	2.72381	0.67368	0.931999	0.401665	1.38077	0.230047	0.931304	Affected by sh-UNC5A only (T-47D)
KRCC1	-1.28873	4.81899	1.43672e-10	9.66358e-09	-0.0205389	5.41099	0.918279	0.994594	-0.278965	3.87034	0.10775	0.801997	Affected by sh-UNC5A only (T-47D)
TMOD2	-3.30381	2.87643	6.7082e-25	1.89158e-22	-0.157369	3.76088	0.516674	0.88743	-0.00654312	0.456958	0.987329	1	Affected by sh-UNC5A only (T-47D)
AIFM1	1.25253	5.7695	4.02526e-12	3.27903e-10	-0.0360916	5.09186	0.861783	0.979644	-0.0222014	6.21836	0.862603	1	Affected by sh-UNC5A only (T-47D)
PIK3R1	-1.07932	5.93041	5.14399e-10	3.15591e-08	-0.37125	6.29533	0.052527	0.524662	-0.0521425	5.23463	0.710196	1	Affected by sh-UNC5A only (T-47D)
TTC18	-1.36359	1.50263	0.000172447	0.00267575	0.0938507	2.1673	0.767782	0.960361	0.34626	0.845655	0.316676	0.961404	Affected by sh-UNC5A only (T-47D)
RBM24	-1.32643	4.09193	2.79845e-08	1.30266e-06	0.4377	4.94022	0.0450711	0.501023	1.16225	3.95365	3.14987e-11	2.88666e-08	-
ZMYND10	-1.64723	3.30829	1.93766e-10	1.25162e-08	0.250583	4.13513	0.329052	0.821355	0.140538	2.31393	0.5354	1	Affected by sh-UNC5A only (T-47D)
LMX1B	-1.63586	3.42226	3.35047e-11	2.4201e-09	0.155499	4.19638	0.509138	0.884964	0.704516	2.76072	0.00893923	0.273075	Affected by sh-UNC5A only (T-47D)
BCAR4	1.03814	-0.795187	0.0959958	0.291185	-0.308542	-1.33337	0.69432	0.937383	1.71132	0.600301	8.96321e-06	0.00170685	E2 regulated in sh-UNC5A only (T-47D)
IGFBP7	-1.52013	0.0956606	0.00320893	0.0273085	0.436256	0.970353	0.316393	0.814821	0.0847466	-0.762192	0.874019	1	Affected by sh-UNC5A only (T-47D)
LINC00871	9.22712	0.712624	5.19701e-22	1.16042e-19	0	-3.47481	1	1	-0.0233277	1.60526	0.930227	1	Affected by sh-UNC5A only (T-47D)
WDR96	-2.28795	0.149095	0.000128976	0.00209897	-0.687379	0.667269	0.133886	0.662203	-0.921043	-1.65302	0.221173	0.926884	Affected by sh-UNC5A only (T-47D)
PLEKHD1	-1.14196	2.78366	0.00130346	0.0136033	-0.51942	3.10598	0.0780972	0.594569	-0.25056	1.95706	0.401187	0.989804	Affected by sh-UNC5A only (T-47D)
SCUBE2	-1.41765	6.78467	2.2008e-10	1.40918e-08	-0.090615	7.37918	0.66983	0.931124	0.0472725	5.90075	0.727309	1	Affected by sh-UNC5A only (T-47D)
PFKFB4	-1.05354	4.1851	4.13852e-07	1.48369e-05	0.146846	4.7904	0.488032	0.879993	0.155052	3.61526	0.446837	0.995299	Affected by sh-UNC5A only (T-47D)
UGCG	-1.22403	7.73782	4.60796e-09	2.48406e-07	0.199541	8.42438	0.327996	0.821355	0.484213	7.23014	0.00182365	0.0986723	Affected by sh-UNC5A only (T-47D)
KCNH1	0.152826	2.64423	0.557951	0.773932	0.822563	3.12896	0.00221755	0.143876	1.05964	3.31385	2.28871e-08	9.87041e-06	E2 regulated in sh-UNC5A only (T-47D)
KRT13	-2.96701	-1.86403	0.0031212	0.0267374	2.10244	0.102038	0.000454119	0.0594531	4.19354	-0.961534	3.78266e-07	0.000118011	-
TFB2M	1.04725	4.07088	6.16387e-06	0.000158841	0.312724	3.71791	0.203079	0.737041	0.360086	4.65769	0.0343894	0.542309	Affected by sh-UNC5A only (T-47D)
PITPNC1	-1.43774	2.89773	1.55266e-07	6.10365e-06	0.184843	3.6353	0.480456	0.878287	0.375426	2.19131	0.137197	0.84001	Affected by sh-UNC5A only (T-47D)
GJA3	-2.17321	0.868508	6.32947e-06	0.000161127	0.096048	1.71524	0.781547	0.963011	-0.587404	-0.811672	0.333801	0.965754	Affected by sh-UNC5A only (T-47D)
MAP1A	-1.07431	2.15675	0.000284727	0.00406124	0.319617	2.85738	0.276461	0.784659	0.0102298	1.50447	0.971061	1	Affected by sh-UNC5A only (T-47D)
STXBP6	3.27308	1.94489	2.76203e-16	3.49135e-14	0.716119	0.0925355	0.201101	0.73558	-0.12575	2.68292	0.589707	1	Affected by sh-UNC5A only (T-47D)
FOXJ1	-2.16673	2.86655	2.73504e-10	1.72862e-08	0.292362	3.82446	0.238993	0.767228	0.197945	1.49836	0.568215	1	Affected by sh-UNC5A only (T-47D)
BTN3A2	1.54113	4.00531	3.89836e-12	3.19339e-10	0.0764949	3.17926	0.773251	0.961301	-0.110123	4.48652	0.50284	1	Affected by sh-UNC5A only (T-47D)
RAPGEFL1	-0.914173	4.04892	9.13508e-05	0.00159842	1.41656	5.4061	3.86555e-12	2.83403e-08	1.01688	4.09157	4.458e-07	0.000136182	-
TMEM231	-1.37003	1.518	0.00013435	0.00217677	-0.469262	1.92948	0.166445	0.704148	0.389735	0.888532	0.252503	0.941723	Affected by sh-UNC5A only (T-47D)
IGFBP4	-0.396247	5.96469	0.122797	0.337628	1.08138	6.8857	4.03859e-05	0.0120853	1.06837	6.35252	7.80265e-12	8.51462e-09	-
LLGL2	-1.1045	5.82885	5.24169e-06	0.000137003	0.214134	6.48649	0.364277	0.831739	-0.0286063	5.12736	0.854738	1	Affected by sh-UNC5A only (T-47D)
B4GALNT2	-1.86502	-0.0698882	0.00302632	0.0262641	-0.068594	0.610028	0.890351	0.986186	-0.00272151	-1.22741	0.996969	1	Affected by sh-UNC5A only (T-47D)
SLC13A3	1.18367	3.42672	7.21669e-07	2.43821e-05	0.314463	2.98351	0.249839	0.767228	0.270515	4.00356	0.151665	0.859609	Affected by sh-UNC5A only (T-47D)
TXLNB	-1.73243	2.366	1.1074e-07	4.56116e-06	-0.734602	2.76511	0.0159792	0.367098	0.0904081	1.29489	0.786234	1	Affected by sh-UNC5A only (T-47D)
CHMP6	-1.17405	1.51177	0.000663328	0.00798554	-0.0562563	2.04654	0.863799	0.979667	0.0566882	0.819972	0.869108	1	Affected by sh-UNC5A only (T-47D)
OLFM1	-2.02381	5.15134	1.01412e-17	1.42981e-15	0.765581	6.36469	0.000140069	0.025673	0.930093	4.32551	4.80278e-06	0.000991875	Affected by sh-UNC5A only (T-47D)
CDC42EP3	1.38281	1.22599	0.00216447	0.0201381	-0.137265	0.440516	0.80273	0.967305	-0.33927	1.5334	0.214955	0.917232	Affected by sh-UNC5A only (T-47D)
DDX58	1.03905	6.30225	2.38413e-09	1.34456e-07	-0.432085	5.58935	0.0235086	0.41732	-0.31523	6.54724	0.0148875	0.355973	Affected by sh-UNC5A only (T-47D)
ANO1	-2.36952	4.39427	2.05095e-26	6.53763e-24	0.0655905	5.27037	0.740595	0.954094	0.033058	2.76533	0.872083	1	Affected by sh-UNC5A only (T-47D)
SNORA32	1.094	4.51204	1.33556e-07	5.32153e-06	0.464837	4.21288	0.0462328	0.505527	-0.0856655	4.88016	0.589756	1	Affected by sh-UNC5A only (T-47D)
NKAIN1	-0.725636	1.46612	0.0383439	0.161182	1.15979	2.56083	8.66138e-05	0.0194345	0.929874	1.57877	0.00175738	0.0961509	-
LDHB	5.70523	4.38567	1.41421e-88	5.18413e-85	-0.671679	-0.387303	0.257732	0.773618	0.0578648	5.34856	0.675025	1	Affected by sh-UNC5A only (T-47D)
SEPHS2	1.18364	4.32547	4.31826e-07	1.53686e-05	0.363452	3.90781	0.191775	0.727848	-0.193864	4.6676	0.203212	0.913494	Affected by sh-UNC5A only (T-47D)
ARMCX4	-2.06757	0.139352	0.000356933	0.0048731	-0.21817	0.795235	0.646714	0.923814	0.224542	-1.04199	0.726597	1	Affected by sh-UNC5A only (T-47D)
COL15A1	3.16015	-1.21139	0.000239096	0.00353414	3.61761	-0.77972	7.15167e-05	0.0177737	0.841466	-0.0941491	0.0845561	0.745276	-
SYT8	-2.23774	1.49567	3.5321e-07	1.28196e-05	1.08362	2.93141	0.00134987	0.11643	0.167917	0.0830688	0.704539	1	Affected by sh-UNC5A only (T-47D)
NOSTRIN	1.7054	2.27062	4.73462e-09	2.54299e-07	-0.145468	1.22948	0.707337	0.942991	-0.283297	2.69795	0.165987	0.874556	Affected by sh-UNC5A only (T-47D)
OR8G5	1.58955	1.08806	2.73316e-05	0.000572518	-1.95314	-0.384621	0.00280317	0.168454	-0.397999	1.41731	0.153568	0.861104	Affected by sh-UNC5A only (T-47D)
FAM212B-AS1	-2.11541	1.1495	9.80079e-07	3.1794e-05	0.345521	2.11976	0.279432	0.78673	0.336593	-0.0475907	0.483085	1	Affected by sh-UNC5A only (T-47D)
AK8	-1.6852	1.43339	1.80546e-05	0.000402044	0.0195036	2.14379	0.950475	1	0.15957	0.442621	0.702195	1	Affected by sh-UNC5A only (T-47D)
C1orf21	-1.97883	-0.358768	0.00131864	0.0137032	0.665027	0.71518	0.166643	0.70438	0.333768	-1.38704	0.605022	1	Affected by sh-UNC5A only (T-47D)
STON2	-1.14947	3.95357	1.64539e-07	6.39956e-06	-0.490364	4.29068	0.0323545	0.455594	-0.0723558	3.20311	0.705323	1	Affected by sh-UNC5A only (T-47D)
SRCIN1	-1.34393	0.359508	0.00348944	0.0290219	-0.0513529	0.9393	0.90525	0.992155	-0.295655	-0.58198	0.548359	1	Affected by sh-UNC5A only (T-47D)
STX19	2.14715	0.942059	7.43489e-07	2.50041e-05	-0.469707	-0.507671	0.456034	0.867756	-0.242776	1.45382	0.376682	0.979184	Affected by sh-UNC5A only (T-47D)
KCTD7	-1.10812	3.82669	5.15904e-07	1.78835e-05	-0.172617	4.29066	0.441224	0.863547	0.165228	3.22677	0.407616	0.989804	Affected by sh-UNC5A only (T-47D)
NEO1	-1.84789	3.90218	1.94962e-15	2.36258e-13	0.280519	4.79253	0.189626	0.726839	-0.0995981	2.62751	0.634595	1	Affected by sh-UNC5A only (T-47D)
KLHL13	2.56396	5.5685	4.03771e-43	3.28916e-40	-0.00497633	3.87931	0.983526	1	0.0939698	6.35592	0.465557	0.998915	Affected by sh-UNC5A only (T-47D)
RRS1	1.00661	5.47658	0.000721617	0.00857461	0.32349	5.15463	0.230692	0.760971	0.28906	6.01157	0.0477305	0.604706	Affected by sh-UNC5A only (T-47D)
SARM1	-1.55277	1.2603	8.70956e-05	0.00153865	-0.308262	1.78271	0.398622	0.84661	0.0199455	0.294914	0.959434	1	Affected by sh-UNC5A only (T-47D)
TREX1	-1.10714	1.56778	0.00129956	0.0135722	-0.152948	2.03608	0.647145	0.923814	0.60182	1.22819	0.0584143	0.658923	Affected by sh-UNC5A only (T-47D)
MAGEA1	3.28979	4.40635	7.01785e-47	6.86018e-44	-0.0237453	2.08303	0.940393	0.999571	0.0435978	5.24981	0.75139	1	Affected by sh-UNC5A only (T-47D)
CAPS	-1.17995	1.14113	0.00609059	0.0441892	-0.0527922	1.67566	0.8854	0.985847	0.228318	0.54442	0.560591	1	Affected by sh-UNC5A only (T-47D)
GRID2IP	-1.99912	-0.549907	0.0012621	0.0132566	0.143594	0.25843	0.777924	0.962477	1.0091	-1.18082	0.104547	0.795525	Affected by sh-UNC5A only (T-47D)
MIRLET7BHG	-1.27087	1.39665	0.000209324	0.00315143	-0.313063	1.84229	0.380898	0.840372	0.156359	0.697869	0.652487	1	Affected by sh-UNC5A only (T-47D)
SEL1L3	-1.58184	2.74112	1.30303e-07	5.2203e-06	-0.316416	3.27597	0.287675	0.79135	-0.176658	1.64264	0.503401	1	Affected by sh-UNC5A only (T-47D)
RBM41	1.15564	5.06215	2.51957e-10	1.59933e-08	0.0211849	4.48123	0.924406	0.995669	-0.172866	5.40795	0.198149	0.911808	Affected by sh-UNC5A only (T-47D)
NR1D2	1.11476	6.31134	5.89633e-10	3.57264e-08	0.0533881	5.77374	0.778635	0.962576	0.0550403	6.7578	0.694797	1	Affected by sh-UNC5A only (T-47D)
TIMP1	-1.91624	1.5064	3.72436e-07	1.34508e-05	-0.102091	2.20886	0.743631	0.954445	0.0122073	0.269274	0.977213	1	Affected by sh-UNC5A only (T-47D)
HEPH	3.15536	1.46351	4.9933e-14	5.30556e-12	-2.95124	-1.28263	0.00107582	0.100716	0.0777293	2.28595	0.739552	1	Affected by sh-UNC5A only (T-47D)
LOC100132735	9.11466	0.601581	9.9145e-21	1.8638e-18	0	-3.47481	1	1	-0.518598	1.25727	0.0752677	0.717633	Affected by sh-UNC5A only (T-47D)
ZNF501	3.82508	2.29958	5.42472e-28	1.89387e-25	0.519187	-0.116764	0.431675	0.860226	-0.0552174	3.11872	0.771569	1	Affected by sh-UNC5A only (T-47D)
PLEKHH2	-2.10838	0.740154	2.08157e-06	6.12892e-05	-1.2159	1.05416	0.00586138	0.235017	0.64419	-0.265302	0.163826	0.873779	Affected by sh-UNC5A only (T-47D)
PAX6	-1.93697	1.67828	7.45212e-09	3.87484e-07	-0.0106885	2.43313	0.971653	1	0.303386	0.581602	0.39351	0.985327	Affected by sh-UNC5A only (T-47D)
FAAH	-1.17049	3.75135	6.95329e-06	0.00017369	0.0899073	4.36375	0.71663	0.946236	0.103214	3.07739	0.621865	1	Affected by sh-UNC5A only (T-47D)
NOX5	1.69822	0.435579	0.00323591	0.0274491	-0.139964	-0.540616	0.844791	0.975752	-0.2558	0.83962	0.538406	1	Affected by sh-UNC5A only (T-47D)
LINC00836	2.84744	0.71146	3.35271e-09	1.85512e-07	0.301665	-0.919578	0.671083	0.931124	-0.857303	1.05996	0.00762149	0.250009	Affected by sh-UNC5A only (T-47D)
SLPI	1.50979	0.129566	0.00217502	0.0201862	1.27195	0.0637845	0.0190164	0.392875	0.293756	0.768142	0.40731	0.989804	Affected by sh-UNC5A only (T-47D)
TIGD7	1.1555	4.39157	1.29842e-08	6.47574e-07	-0.0829321	3.76006	0.733515	0.951133	-0.109916	4.76601	0.478444	1	Affected by sh-UNC5A only (T-47D)
SNORD70	1.21911	7.47924	8.02126e-05	0.0014222	-1.04128	6.41266	6.48246e-05	0.0168521	0.0168138	7.93929	0.944311	1	-
TMEM52B	3.13383	-0.288845	1.19152e-06	3.75943e-05	-1.13699	-2.30901	0.281934	0.788781	-0.0928905	0.387179	0.814645	1	Affected by sh-UNC5A only (T-47D)
CCDC159	-1.28261	1.05223	0.00165966	0.0164652	0.0789355	1.67889	0.833606	0.974366	0.480063	0.537802	0.275826	0.954778	Affected by sh-UNC5A only (T-47D)
KIF12	-2.69252	1.77629	1.05146e-14	1.18597e-12	0.757471	3.08531	0.00811939	0.268746	0.736483	0.338867	0.0612253	0.671966	Affected by sh-UNC5A only (T-47D)
ZC3HAV1L	-1.00308	2.51188	0.000273552	0.00393244	-0.168666	2.94315	0.534565	0.892617	0.390299	2.11291	0.107584	0.801169	Affected by sh-UNC5A only (T-47D)
MUT	1.26486	5.91829	9.40226e-13	8.35547e-11	0.00517213	5.25228	0.979605	1	-0.209765	6.28122	0.116051	0.815954	Affected by sh-UNC5A only (T-47D)
MIR6775	2.29741	0.408775	3.31084e-06	9.20593e-05	1.49845	-0.0883458	0.00943953	0.286567	0.0025015	1.05414	0.993578	1	Affected by sh-UNC5A only (T-47D)
LCN12	-2.30773	-0.571191	0.000436279	0.00571685	0.695195	0.561036	0.19321	0.7296	1.36465	-1.2109	0.0357497	0.55341	Affected by sh-UNC5A only (T-47D)
PIP	-2.49399	7.22475	8.52049e-29	3.28779e-26	0.113058	8.14435	0.571174	0.906262	-0.0210177	5.45397	0.89865	1	Affected by sh-UNC5A only (T-47D)
FAM212B	-1.35116	3.46043	1.04032e-08	5.26006e-07	-0.227457	3.97123	0.342597	0.827236	0.189807	2.70653	0.356803	0.969789	Affected by sh-UNC5A only (T-47D)
ABCC12	-2.18435	3.03083	2.52906e-15	2.99062e-13	0.0683215	3.87436	0.784428	0.964211	0.39923	1.76487	0.160196	0.869971	Affected by sh-UNC5A only (T-47D)
SSTR2	-1.71598	3.2003	1.15426e-10	7.83558e-09	0.185256	4.00914	0.448765	0.865138	0.744061	2.5096	0.00156049	0.087789	Affected by sh-UNC5A only (T-47D)
TGFBR3	3.02805	2.67237	2.83895e-23	7.43348e-21	0.460615	0.868975	0.289214	0.793108	1.12403	4.12993	1.7371e-10	1.21291e-07	-
EFNB2	-1.41904	2.01189	3.77845e-06	0.000102032	-0.23765	2.53555	0.417829	0.854389	-0.00672626	1.11657	0.982593	1	Affected by sh-UNC5A only (T-47D)
CAPN13	1.30143	3.05021	9.98761e-07	3.22573e-05	0.330337	2.53519	0.259878	0.774037	-0.14967	3.44251	0.514496	1	Affected by sh-UNC5A only (T-47D)
CASP1	1.81212	0.488337	0.00678171	0.0478768	-1.02828	-0.8078	0.220186	0.751143	-0.517394	0.789591	0.243806	0.940051	Affected by sh-UNC5A only (T-47D)
CNTNAP4	1.56004	0.845333	0.00103317	0.0113478	-0.758215	-0.300779	0.230817	0.760971	-0.0558524	1.32733	0.849388	1	Affected by sh-UNC5A only (T-47D)
EGLN3	1.1091	3.91999	3.48076e-06	9.59368e-05	-0.768894	3.03012	0.00801704	0.267777	-0.397766	4.14581	0.0207938	0.419624	Affected by sh-UNC5A only (T-47D)
ARMC3	-1.38063	1.49389	6.12496e-05	0.00113983	0.283953	2.263	0.363204	0.83107	-0.112039	0.578016	0.755857	1	Affected by sh-UNC5A only (T-47D)
EMP1	1.11353	3.37037	7.27881e-06	0.000180591	-0.26324	2.68631	0.365697	0.831739	-0.179986	3.69395	0.309689	0.958414	Affected by sh-UNC5A only (T-47D)
LPHN2	5.27783	5.21104	1.4315e-96	6.9967e-93	-0.380326	0.869854	0.429551	0.860226	-0.143808	6.06871	0.242399	0.938934	Affected by sh-UNC5A only (T-47D)
TNFRSF10C	-1.50869	0.467023	0.00711129	0.0495123	-0.0708544	1.07048	0.8752	0.982204	0.727866	-0.0802717	0.192017	0.906885	Affected by sh-UNC5A only (T-47D)
CCDC40	-1.15129	0.664651	0.0056605	0.0419468	0.310243	1.37055	0.425894	0.85864	1.15835	0.667521	0.00174444	0.0958004	Affected by sh-UNC5A only (T-47D)
HES6	-1.64265	2.16251	1.07261e-06	3.42651e-05	0.171278	2.94273	0.548249	0.89841	0.0536623	1.13823	0.865452	1	Affected by sh-UNC5A only (T-47D)
CCDC169-SOHLH2	5.82031	3.4036	4.3806e-58	6.42328e-55	0.909872	-0.631956	0.162623	0.699697	0.361288	4.52645	0.0340219	0.54048	Affected by sh-UNC5A only (T-47D)
ARNTL2	-1.81564	0.979661	3.48921e-06	9.59893e-05	-0.475581	1.49669	0.209504	0.74632	0.246288	-0.0349605	0.573125	1	Affected by sh-UNC5A only (T-47D)
PLEKHG4B	-1.08066	3.27687	4.58559e-06	0.00012115	-0.120172	3.75696	0.627606	0.919505	0.300377	2.77196	0.146379	0.857251	Affected by sh-UNC5A only (T-47D)
MMP28	-2.27558	-0.458035	0.000135143	0.0021872	0.385939	0.519812	0.419971	0.855658	1.4075	-1.06783	0.0378509	0.564694	Affected by sh-UNC5A only (T-47D)
SLC26A6	-1.23372	4.28571	4.99197e-07	1.74279e-05	0.0154934	4.8794	0.941689	0.999571	-0.0581169	3.48132	0.783722	1	Affected by sh-UNC5A only (T-47D)
CCT6B	-1.05669	2.40964	0.000864078	0.00983029	-0.366933	2.77067	0.225302	0.755967	0.110524	1.8249	0.666821	1	Affected by sh-UNC5A only (T-47D)
FAM129A	-1.86796	6.20666	2.14988e-25	6.43341e-23	-0.363336	6.78469	0.0553838	0.535394	-0.0686938	4.92446	0.649855	1	Affected by sh-UNC5A only (T-47D)
RIMS4	-0.650982	3.79413	0.00335659	0.0282698	1.08953	4.8238	3.37476e-07	0.000260443	1.23784	4.15408	9.81594e-13	1.79914e-09	-
LRG1	1.60452	1.75271	2.54663e-06	7.36514e-05	1.08795	1.48066	0.00702337	0.253031	0.442764	2.53079	0.0629939	0.683195	Affected by sh-UNC5A only (T-47D)
MAN1C1	-1.75935	1.35115	1.78878e-06	5.34193e-05	0.97327	2.6291	0.000826055	0.0897218	0.914763	0.765164	0.00995578	0.287932	Affected by sh-UNC5A only (T-47D)
RPLP0P2	-1.20208	1.59031	0.000984768	0.0109226	0.353451	2.3446	0.266455	0.775809	-0.288612	0.701458	0.449376	0.995299	Affected by sh-UNC5A only (T-47D)
MCF2L2	-7.56375	-0.798877	1.6631e-08	8.12869e-07	-0.234886	0.0794971	0.698178	0.939344	3.52292	-3.41559	0.0730235	0.715095	Affected by sh-UNC5A only (T-47D)
CNTNAP1	-1.39487	0.4196	0.00569034	0.0420976	-0.304232	0.896814	0.514718	0.886456	0.332359	-0.269262	0.491947	1	Affected by sh-UNC5A only (T-47D)
C1GALT1C1	1.113	7.21217	9.81803e-08	4.12498e-06	0.0714688	6.68452	0.714626	0.945308	-0.210714	7.52904	0.158407	0.8689	Affected by sh-UNC5A only (T-47D)
PITPNA-AS1	1.33979	2.81232	0.000118366	0.00197003	0.383682	2.29629	0.288714	0.792476	0.0582881	3.31901	0.747935	1	Affected by sh-UNC5A only (T-47D)
MTSS1	-2.34284	2.05756	3.54586e-13	3.37616e-11	-0.295679	2.75318	0.315701	0.814481	0.106749	0.52614	0.770547	1	Affected by sh-UNC5A only (T-47D)
PARP8	-1.54583	1.0793	3.78305e-05	0.000759875	-0.788183	1.41743	0.123678	0.649765	-1.00745	-0.314934	0.0290062	0.499635	Affected by sh-UNC5A only (T-47D)
CLMP	-2.37639	-1.59982	0.00526811	0.0396445	1.1434	-0.268748	0.0617757	0.55077	2.08501	-1.7566	0.0105081	0.294667	Affected by sh-UNC5A only (T-47D)
EVPL	-1.03311	6.24023	6.32686e-06	0.000161127	-0.0560668	6.73624	0.809159	0.968024	-0.286644	5.46446	0.0483827	0.604706	Affected by sh-UNC5A only (T-47D)
KCNJ2	7.10915	4.81472	2.38641e-116	1.7496e-112	0.291762	-0.831592	0.655954	0.926377	0.434464	6.00127	0.00086765	0.058093	Affected by sh-UNC5A only (T-47D)
HPRT1	1.20998	2.84801	0.000106495	0.00180733	-0.0144838	2.21642	0.965787	1	0.142312	3.36013	0.473694	0.999686	Affected by sh-UNC5A only (T-47D)
APOD	2.89157	2.72018	5.0019e-23	1.28334e-20	0.422983	1.00557	0.331248	0.822203	0.533219	3.78366	0.00232291	0.11546	Affected by sh-UNC5A only (T-47D)
MX1	1.85272	6.67159	1.06977e-13	1.06708e-11	0.106885	5.61994	0.65135	0.923971	-0.152281	7.21144	0.459273	0.998499	Affected by sh-UNC5A only (T-47D)
COL18A1	-1.28289	2.95088	0.0011464	0.0122968	0.228017	3.66921	0.388369	0.842365	0.166874	2.22858	0.645315	1	Affected by sh-UNC5A only (T-47D)
TMCC2	-1.59063	0.0255168	0.00243393	0.0220029	-0.778172	0.367627	0.116903	0.645982	-0.567079	-1.18764	0.363524	0.972352	Affected by sh-UNC5A only (T-47D)
HIST1H4C	1.28086	8.34484	5.70091e-06	0.00014769	0.473722	7.91992	0.0384666	0.48384	0.0176728	8.82371	0.928176	1	Affected by sh-UNC5A only (T-47D)
C11orf63	-1.11857	0.904434	0.00526953	0.0396445	-0.377383	1.27766	0.372378	0.835546	0.153454	0.31203	0.710071	1	Affected by sh-UNC5A only (T-47D)
STK39	-1.16332	3.44683	5.27101e-07	1.82285e-05	0.13894	4.08261	0.547117	0.897776	0.121274	2.78781	0.544823	1	Affected by sh-UNC5A only (T-47D)
SPRED1	1.12476	3.51915	1.23175e-05	0.000285778	0.26499	3.08843	0.343705	0.827953	0.0979817	3.98597	0.574693	1	Affected by sh-UNC5A only (T-47D)
PADI2	-1.44848	4.56097	1.0499e-12	9.21834e-11	-0.215536	5.10471	0.285274	0.790703	0.0174984	3.64294	0.923638	1	Affected by sh-UNC5A only (T-47D)
SLC2A10	-1.57875	3.89361	4.17726e-09	2.26019e-07	-0.54206	4.32907	0.0313988	0.45049	-0.0120361	2.86613	0.951907	1	Affected by sh-UNC5A only (T-47D)
ACSM3	2.2383	2.66893	1.24553e-12	1.0871e-10	0.0535313	1.30207	0.889066	0.986076	0.119917	3.4062	0.576661	1	Affected by sh-UNC5A only (T-47D)
NELFA	-1.05874	2.41592	0.0017082	0.016799	0.130847	3.01059	0.663542	0.930165	0.204372	1.87749	0.451487	0.995299	Affected by sh-UNC5A only (T-47D)
DSCR8	1.36648	2.87961	2.61096e-05	0.000548488	-0.0794267	2.11297	0.821945	0.971193	-0.511137	3.12574	0.01388	0.342957	Affected by sh-UNC5A only (T-47D)
ARHGAP31	-1.31125	1.04153	0.00139344	0.0142384	0.263139	1.77725	0.441741	0.863746	-0.296543	0.104299	0.50554	1	Affected by sh-UNC5A only (T-47D)
RBM38	-1.10047	2.44895	5.45878e-05	0.00103816	-0.620566	2.71827	0.0359251	0.472895	-0.0367263	1.75428	0.884708	1	Affected by sh-UNC5A only (T-47D)
CLCN4	1.2158	1.18396	0.000800593	0.00927992	-0.00428161	0.574877	0.992729	1	0.00152921	1.60817	0.995419	1	Affected by sh-UNC5A only (T-47D)
WNT7B	-1.50421	0.409058	0.00185019	0.0177976	-0.0388962	1.03299	0.925862	0.996004	0.370722	-0.319346	0.433845	0.99298	Affected by sh-UNC5A only (T-47D)
SAMM50	1.1589	5.24882	9.15194e-09	4.70859e-07	0.222111	4.76972	0.30583	0.808037	0.0119658	5.68577	0.933711	1	Affected by sh-UNC5A only (T-47D)
AMER1	1.066	3.03872	1.6418e-05	0.00036923	-0.0740497	2.47635	0.801177	0.967208	0.491322	3.70407	0.00420247	0.167904	Affected by sh-UNC5A only (T-47D)
IRF9	1.33312	3.60125	1.59705e-08	7.85823e-07	-0.26744	2.76199	0.356801	0.82904	0.00452933	4.08312	0.982053	1	Affected by sh-UNC5A only (T-47D)
GPR110	1.37189	3.45314	8.05236e-09	4.15746e-07	-1.21387	2.23616	0.000126403	0.0241422	-0.565722	3.68231	0.00113399	0.0707564	-
MYLK4	-1.01797	1.28222	0.00457718	0.0358139	0.214795	1.9025	0.525571	0.890439	0.300275	0.829519	0.365386	0.973244	Affected by sh-UNC5A only (T-47D)
COL4A6	-1.47526	3.28457	1.09173e-09	6.35239e-08	0.105067	3.99224	0.659354	0.928072	-0.0498205	2.318	0.826489	1	Affected by sh-UNC5A only (T-47D)
SNORD43	1.40209	5.63424	0.00472186	0.0366719	-0.463923	4.65256	0.109881	0.63683	0.376634	6.33931	0.337104	0.965754	Affected by sh-UNC5A only (T-47D)
NPDC1	-1.01742	4.23495	4.85516e-05	0.000941683	0.273226	4.89563	0.249288	0.767228	-0.0609865	3.57598	0.824815	1	Affected by sh-UNC5A only (T-47D)
TRIM22	1.97314	0.277285	0.000488106	0.00623441	0.768387	-0.44301	0.210954	0.748085	0.269697	0.988512	0.567004	1	Affected by sh-UNC5A only (T-47D)
TFF3	-2.89604	3.8031	7.88122e-32	3.50189e-29	0.629536	5.06785	0.00402988	0.198289	0.564624	2.03335	0.0178717	0.393653	Affected by sh-UNC5A only (T-47D)
PYGO1	-2.75692	1.83179	1.48488e-14	1.64946e-12	-0.246751	2.61378	0.401314	0.846814	0.924123	0.460717	0.0157583	0.366885	Affected by sh-UNC5A only (T-47D)
MMP15	-1.08829	2.22408	0.00283581	0.0249439	0.030869	2.77574	0.924438	0.995669	-0.115371	1.49229	0.700546	1	Affected by sh-UNC5A only (T-47D)
FMNL2	-1.75829	1.40841	5.01639e-07	1.74716e-05	0.032677	2.14471	0.919612	0.995072	-0.1165	0.233444	0.779098	1	Affected by sh-UNC5A only (T-47D)
ATP6V0E2-AS1	-1.86568	-0.0594059	0.00167774	0.0165885	0.215375	0.749664	0.665247	0.931124	0.95326	-0.689577	0.103967	0.794823	Affected by sh-UNC5A only (T-47D)
LINC00630	1.32806	2.26423	2.05859e-05	0.000443247	-0.18475	1.47413	0.649399	0.923814	-0.301279	2.58627	0.16055	0.869971	Affected by sh-UNC5A only (T-47D)
SNORD36B	1.11512	9.12141	2.47113e-06	7.17509e-05	-0.00375593	8.55412	0.986537	1	-0.0363397	9.52303	0.90279	1	Affected by sh-UNC5A only (T-47D)
LOC100130093	1.01937	2.14963	0.000474092	0.00608723	-0.0436831	1.63797	0.901668	0.990275	-0.531919	2.27607	0.0180022	0.393653	Affected by sh-UNC5A only (T-47D)
ACTL8	2.51231	0.310489	8.24001e-07	2.72685e-05	0.243368	-1.04586	0.723146	0.948692	0.0291088	0.995676	0.929728	1	Affected by sh-UNC5A only (T-47D)
CDC20B	-2.16104	3.23238	5.48751e-16	6.83117e-14	0.0663199	4.07199	0.780292	0.962844	0.453441	2.01815	0.0670958	0.70406	Affected by sh-UNC5A only (T-47D)
CDH10	3.41007	0.892196	9.50426e-13	8.39524e-11	0.536638	-1.06785	0.479929	0.878004	-1.08851	1.21468	0.000596004	0.043696	-
GREM2	-2.24519	2.86418	8.46941e-13	7.57238e-11	-0.350543	3.52158	0.18274	0.720479	-0.190977	1.24443	0.567708	1	Affected by sh-UNC5A only (T-47D)
CCDC39	-2.04053	-0.629737	0.00486707	0.0373338	0.133328	0.153253	0.806515	0.967681	0.794906	-1.42717	0.295125	0.95604	Affected by sh-UNC5A only (T-47D)
ZNF502	5.38296	-0.640668	3.92824e-09	2.14924e-07	-2.30258	-3.30656	0.249038	0.767228	-0.0455451	0.146217	0.913231	1	Affected by sh-UNC5A only (T-47D)
ID4	-2.43969	3.25569	1.14193e-19	1.99334e-17	-0.0156611	4.10281	0.94644	1	0.219553	1.68323	0.416863	0.989804	Affected by sh-UNC5A only (T-47D)
NXPH3	2.2978	1.44806	1.11231e-09	6.44657e-08	2.25936	1.50245	3.55175e-08	4.0061e-05	1.31638	2.93086	8.62094e-11	6.6531e-08	-
XAF1	1.84751	-0.152874	0.000908575	0.0102323	-0.850865	-1.39263	0.270531	0.779413	-0.241854	0.264092	0.589317	1	Affected by sh-UNC5A only (T-47D)
SLC25A18	-1.21808	1.15874	0.000993285	0.0110087	-0.638458	1.45673	0.0930082	0.620442	-0.278255	0.277586	0.496293	1	Affected by sh-UNC5A only (T-47D)
SLC9A3R1	-1.07433	5.292	7.25032e-09	3.78332e-07	0.866659	6.32579	1.79291e-05	0.0059987	0.726928	5.03689	8.40777e-07	0.000228302	Affected by sh-UNC5A only (T-47D)
MUM1L1	-2.88055	0.663397	9.02939e-08	3.83762e-06	-0.507045	1.32898	0.226794	0.756823	-0.432122	-1.4465	0.50687	1	Affected by sh-UNC5A only (T-47D)
SNORD4A	1.24018	3.73283	0.00329281	0.0278446	0.0253864	3.09408	0.944425	0.999571	1.1709	4.89024	0.00248507	0.121462	Affected by sh-UNC5A only (T-47D)
SPTBN5	-2.70689	3.73156	1.1903e-22	2.86122e-20	0.0773468	4.6614	0.756551	0.957972	0.428844	2.04202	0.0752526	0.717633	Affected by sh-UNC5A only (T-47D)
SGK223	-1.35785	1.69229	9.49315e-05	0.0016458	0.416848	2.5334	0.162291	0.69916	0.480173	1.11576	0.132436	0.839565	Affected by sh-UNC5A only (T-47D)
HSD17B1	-1.5809	2.67748	8.73324e-08	3.7334e-06	0.424842	3.58204	0.153977	0.685832	0.0034065	1.66041	0.991319	1	Affected by sh-UNC5A only (T-47D)
ST3GAL4	-1.27813	3.90804	5.05209e-07	1.75542e-05	0.369591	4.70284	0.110659	0.638053	0.211872	3.21445	0.305804	0.95604	Affected by sh-UNC5A only (T-47D)
C10orf2	1.0063	3.71842	6.38539e-05	0.00118368	0.666955	3.59856	0.00974062	0.290889	0.582551	4.42175	0.00222359	0.111866	Affected by sh-UNC5A only (T-47D)
GRIK1-AS2	1.45812	3.51247	3.95128e-07	1.42353e-05	0.458284	2.95374	0.157279	0.690268	-0.45958	3.81165	0.0148808	0.355973	Affected by sh-UNC5A only (T-47D)
ADM2	-1.68863	0.132012	0.000534934	0.00670285	1.00209	1.38074	0.00854597	0.274009	1.86584	0.283259	1.52889e-05	0.00251888	-
PIP5K1C	-1.20132	0.563026	0.00714851	0.0496347	-0.238593	1.01826	0.57908	0.906819	0.694619	0.237807	0.107334	0.800565	Affected by sh-UNC5A only (T-47D)
EPSTI1	1.4906	1.27254	0.000463734	0.00598568	0.175736	0.563781	0.723308	0.948692	-0.580938	1.50199	0.0731196	0.715095	Affected by sh-UNC5A only (T-47D)
HSPB8	0.392478	4.46455	0.071659	0.239615	1.21065	5.08003	1.90483e-08	3.1034e-05	1.09408	5.26459	3.42387e-12	4.56401e-09	-
FIBCD1	-2.19229	0.170149	0.000801963	0.00928846	0.628767	1.27149	0.169014	0.706256	0.895667	-0.720493	0.153121	0.860893	Affected by sh-UNC5A only (T-47D)
MIRLET7C	7.746	-0.627286	1.0032e-09	5.86051e-08	0	-3.47481	1	1	-0.757103	-0.138152	0.113971	0.815954	Affected by sh-UNC5A only (T-47D)
TMEM229B	-1.71366	3.65084	7.08788e-11	4.92557e-09	0.667151	4.73441	0.00363481	0.190113	0.421974	2.76059	0.0432767	0.585184	Affected by sh-UNC5A only (T-47D)
EGR3	-1.07862	-2.07221	0.261605	0.514819	2.54163	-0.144329	0.000106083	0.0213081	-0.131751	-2.62245	0.891829	1	-
DNAJC22	-1.33992	4.70202	1.76293e-06	5.28686e-05	-0.0168795	5.31087	0.943514	0.999571	-0.0295255	3.83805	0.874133	1	Affected by sh-UNC5A only (T-47D)
SUSD2	-2.41886	-0.628453	0.000543281	0.00677968	-0.102983	0.136037	0.855451	0.978847	0.286439	-1.91377	0.710234	1	Affected by sh-UNC5A only (T-47D)
LOC100270746	2.41184	-0.517602	0.000336881	0.00464589	1.49477	-1.07679	0.0444686	0.49972	-0.565463	-0.163937	0.239589	0.937752	Affected by sh-UNC5A only (T-47D)
MPPED2	-0.554292	-1.19945	0.460381	0.701284	0.865914	-0.479842	0.21587	0.7495	2.10445	-0.270263	0.0004583	0.0361293	E2 regulated in sh-UNC5A only (T-47D)
TFF1	-1.55001	0.0145564	0.00323669	0.0274491	1.36671	1.46444	0.000684769	0.0784435	1.03171	-0.351686	0.0939977	0.770908	Affected by sh-UNC5A only (T-47D)
ELOVL4	-1.34249	2.77869	2.81337e-07	1.03649e-05	-0.321746	3.24465	0.215691	0.7495	-0.169207	1.8497	0.499479	1	Affected by sh-UNC5A only (T-47D)
CCDC110	-1.28933	2.23852	2.89029e-05	0.00059944	0.104763	2.89041	0.712483	0.944844	0.261994	1.57508	0.35018	0.967789	Affected by sh-UNC5A only (T-47D)
CHAC1	-0.772315	-0.0711463	0.161426	0.395612	1.71541	1.39853	3.16866e-05	0.00988556	1.37717	0.326891	0.00224875	0.112154	-
COL25A1	7.02932	-1.33674	0.000532715	0.00668194	8.08789	-0.284117	2.86269e-08	3.81596e-05	-0.723484	-0.835585	0.519354	1	-
SNORD6	1.00288	8.6333	0.00556469	0.0414188	-0.0496113	8.11864	0.853822	0.978158	0.517592	9.29885	0.0501232	0.610429	Affected by sh-UNC5A only (T-47D)
KCNJ13	1.32081	0.648132	0.00684874	0.0481646	-1.11894	-0.409519	0.0881215	0.615885	-0.983085	0.659409	0.00549211	0.201832	Affected by sh-UNC5A only (T-47D)
MCTS1	1.13567	5.73243	1.88742e-10	1.22457e-08	-0.151576	5.08026	0.459403	0.868814	0.0582288	6.18633	0.649223	1	Affected by sh-UNC5A only (T-47D)
STRIP2	-2.33608	2.64813	2.42613e-12	2.05632e-10	-0.188445	3.39746	0.498836	0.882311	0.495048	1.33541	0.0979381	0.779623	Affected by sh-UNC5A only (T-47D)
SERHL2	1.93315	1.80071	1.05522e-08	5.3171e-07	-0.28709	0.537286	0.551865	0.899491	0.40849	2.63388	0.0494922	0.609324	Affected by sh-UNC5A only (T-47D)
LINC01016	-1.53122	-1.7717	0.156766	0.389605	2.6031	0.356691	7.39558e-05	0.0177874	2.96875	-0.869972	1.13191e-05	0.00200137	-
IFI6	2.34601	4.62529	1.18615e-26	3.86499e-24	-0.159824	3.04669	0.597701	0.911817	-0.0292334	5.3155	0.873273	1	Affected by sh-UNC5A only (T-47D)
TIGD4	-1.58066	0.674348	0.00179997	0.0174211	-0.700028	1.04346	0.0943321	0.622779	0.057396	-0.264901	0.913101	1	Affected by sh-UNC5A only (T-47D)
EIF3C_dup2	0.514116	0.833779	0.183975	0.426705	1.46281	1.53582	0.000108034	0.0214068	0.77744	1.45888	0.0152975	0.360044	-
CCDC42B	-2.04656	0.313827	0.000329962	0.00458221	-0.342139	0.919836	0.444281	0.864056	-0.187379	-1.06385	0.767023	1	Affected by sh-UNC5A only (T-47D)
HS3ST3B1	-2.17118	-1.43866	0.00688882	0.0483768	0.910393	-0.269243	0.11804	0.646316	1.47679	-1.87978	0.0682477	0.705623	Affected by sh-UNC5A only (T-47D)
IFI27	2.12434	1.50881	2.4297e-09	1.36501e-07	0.468022	0.480628	0.34282	0.827236	0.101954	2.20318	0.66775	1	Affected by sh-UNC5A only (T-47D)
MCHR1	-2.58549	0.708333	3.43385e-07	1.24939e-05	0.570067	1.86671	0.138948	0.665814	1.25508	-0.276255	0.0081977	0.260179	Affected by sh-UNC5A only (T-47D)
PHYHD1	-1.56678	1.20446	2.019e-05	0.000437939	-0.150439	1.80476	0.65808	0.927743	0.397704	0.438818	0.305123	0.95604	Affected by sh-UNC5A only (T-47D)
RNF128	-1.11009	2.02368	0.000443797	0.00580063	-0.789516	2.23372	0.0155959	0.363776	-0.389651	1.15783	0.1954	0.909682	Affected by sh-UNC5A only (T-47D)
SDR16C5	-1.21275	2.93588	2.54916e-05	0.000537818	-0.367291	3.34346	0.194889	0.730423	0.11074	2.23874	0.633556	1	Affected by sh-UNC5A only (T-47D)
IER5L	-1.18717	1.1902	0.00109147	0.011855	0.641524	2.10119	0.0636099	0.556179	0.492579	0.74474	0.185854	0.902075	Affected by sh-UNC5A only (T-47D)
ABCC11	-2.08574	8.57599	3.2704e-20	5.92022e-18	-0.0273671	9.3548	0.899502	0.989488	0.101595	7.20477	0.491967	1	Affected by sh-UNC5A only (T-47D)
PRKCA	-2.95439	-0.342289	1.81546e-06	5.41059e-05	0.496033	0.791525	0.260307	0.774531	0.34905	-2.01333	0.649061	1	Affected by sh-UNC5A only (T-47D)
EIF3CL_dup2	0.504379	0.809477	0.194711	0.440324	1.4354	1.49711	0.000165561	0.0290992	0.759363	1.41895	0.0187218	0.403702	-
CXCL12	-1.36082	6.62865	2.61459e-12	2.17828e-10	0.606161	7.58624	0.00244707	0.154704	0.923705	6.29747	3.07511e-12	4.50903e-09	Affected by sh-UNC5A only (T-47D)
IFIT1	3.51889	5.85268	7.26614e-56	9.68577e-53	0.0155149	3.32609	0.958386	1	-0.367462	6.52515	0.0503828	0.612066	Affected by sh-UNC5A only (T-47D)
LOC101927843	-2.1286	-0.131466	0.000459563	0.00594856	-0.382153	0.449909	0.512569	0.885974	-1.8934	-2.05181	0.0217247	0.431334	Affected by sh-UNC5A only (T-47D)
PNMAL1	-1.889	0.038869	0.000419502	0.00556162	-0.577479	0.523558	0.230776	0.760971	-0.680676	-1.4011	0.298623	0.95604	Affected by sh-UNC5A only (T-47D)
SCNN1G	-1.96507	-0.383222	0.00546493	0.0407263	-0.617729	0.104427	0.278294	0.786399	0.868941	-1.06952	0.165109	0.874556	Affected by sh-UNC5A only (T-47D)
ZNF812	-1.76147	0.831092	0.000110546	0.00186314	-0.0570622	1.51765	0.875391	0.982216	-0.976166	-0.700297	0.0962834	0.776852	Affected by sh-UNC5A only (T-47D)
CCDC7	-0.897954	4.24076	0.0180497	0.0961359	-1.06638	4.28295	5.96223e-06	0.00291414	-0.156984	3.61719	0.646898	1	-
IGSF11	-2.49675	0.289218	1.57866e-06	4.87323e-05	-0.325261	0.977618	0.444132	0.864056	1.06519	-0.731344	0.0482958	0.604706	Affected by sh-UNC5A only (T-47D)
HMGN5	1.69771	0.855633	0.000212809	0.00319387	0.0632599	-0.0535935	0.921774	0.995411	-0.543077	1.14129	0.0790308	0.726083	Affected by sh-UNC5A only (T-47D)
SLC1A4	-1.06096	5.9173	2.00223e-07	7.60588e-06	0.0683818	6.48472	0.727239	0.94928	0.278234	5.40678	0.0774979	0.724714	Affected by sh-UNC5A only (T-47D)
IFT27	-1.19	2.10716	0.00120655	0.0127645	0.157779	2.75701	0.587966	0.909264	0.0168088	1.38664	0.961157	1	Affected by sh-UNC5A only (T-47D)
MOK	-1.23533	2.78584	0.000277461	0.00396918	0.100939	3.41984	0.742918	0.95441	-0.0811546	1.9744	0.750709	1	Affected by sh-UNC5A only (T-47D)
PDLIM3	-1.43361	0.675003	0.0019078	0.0182718	1.04896	1.90272	0.00415295	0.200972	1.5241	0.739642	3.27961e-05	0.00457431	-
MOB3B	-2.1213	-0.562418	0.000527712	0.00663622	0.359365	0.367986	0.463661	0.870209	-0.148426	-1.87191	0.837542	1	Affected by sh-UNC5A only (T-47D)
BRWD3	1.3153	5.41094	2.65417e-12	2.19876e-10	-0.369425	4.53494	0.0966443	0.62611	-0.15859	5.8111	0.226015	0.927211	Affected by sh-UNC5A only (T-47D)
LDLR	-1.20979	5.24779	5.58893e-10	3.4146e-08	-0.0748789	5.79005	0.702963	0.941236	-0.0681314	4.45504	0.666393	1	Affected by sh-UNC5A only (T-47D)
MIR578	-2.04148	0.462894	0.000153111	0.0024271	-0.27393	1.09632	0.550859	0.899348	0.387225	-0.645826	0.445001	0.995299	Affected by sh-UNC5A only (T-47D)
LHFP	-1.19199	2.99211	7.28081e-05	0.00131314	0.118169	3.6262	0.645901	0.923814	0.257052	2.39484	0.329361	0.965754	Affected by sh-UNC5A only (T-47D)
NR2F1	2.11816	3.92234	1.29892e-19	2.24072e-17	-0.354501	2.44787	0.240769	0.767228	-0.454303	4.37325	0.00498108	0.189708	Affected by sh-UNC5A only (T-47D)
HELZ2	1.1233	4.30561	0.000588225	0.00724194	-0.0192398	3.72998	0.952492	1	-0.360322	4.55339	0.106208	0.797592	Affected by sh-UNC5A only (T-47D)
TNNC1	1.26997	2.75931	0.000309284	0.00434806	0.734174	2.49735	0.0385837	0.48384	0.0821765	3.25893	0.705427	1	Affected by sh-UNC5A only (T-47D)
AP1M1	1.10097	2.48315	0.000890117	0.0100786	0.702325	2.32327	0.0384471	0.48384	-0.0491906	2.86154	0.844568	1	Affected by sh-UNC5A only (T-47D)
MROH6	-1.53719	1.66658	3.39819e-05	0.000688227	-0.0757171	2.29264	0.820941	0.971154	-0.137737	0.617936	0.723047	1	Affected by sh-UNC5A only (T-47D)
ADPRH	-1.17521	1.47759	0.00166749	0.0165094	0.299548	2.19424	0.359022	0.829281	0.568039	1.06609	0.136488	0.84001	Affected by sh-UNC5A only (T-47D)
PPP2R2C	-0.627051	3.11704	0.0103694	0.0648383	0.777501	3.93245	0.00125321	0.10938	1.17567	3.45137	1.45928e-09	8.55895e-07	E2 regulated in sh-UNC5A only (T-47D)
ZNF114	-1.94968	-0.521308	0.00307084	0.0265025	-0.725716	-0.0938744	0.197046	0.731295	1.04756	-1.08477	0.152292	0.859609	Affected by sh-UNC5A only (T-47D)
MAML2	1.78323	2.78552	5.87941e-11	4.1447e-09	-0.435838	1.55002	0.268257	0.777208	-0.218249	3.26447	0.244761	0.940051	Affected by sh-UNC5A only (T-47D)
STOX1	-1.6378	3.82438	4.48211e-13	4.15957e-11	-0.301937	4.37766	0.178097	0.716641	-0.0514757	2.73539	0.838502	1	Affected by sh-UNC5A only (T-47D)
CCDC82	1.90507	2.20609	2.96374e-08	1.37089e-06	-0.422691	0.892271	0.359922	0.829772	-0.313203	2.66082	0.131041	0.837686	Affected by sh-UNC5A only (T-47D)
FAM156A_dup2	0.70398	-2.03589	0.449199	0.692598	3.72199	0.0447234	2.22293e-07	0.000181082	1.54817	-1.06192	0.0280151	0.49314	-
C1orf226	-0.932375	1.2648	0.00850197	0.0566399	1.1411	2.41907	0.000222844	0.0347613	0.771059	1.15167	0.0148363	0.355973	-
F7	-1.24566	0.858475	0.0022325	0.0205752	-0.202029	1.34802	0.598846	0.911817	0.407124	0.334864	0.299414	0.95604	Affected by sh-UNC5A only (T-47D)
RPL36A	1.12018	1.92587	0.000271058	0.00390809	0.473413	1.61974	0.189782	0.726839	0.214621	2.44465	0.363622	0.972352	Affected by sh-UNC5A only (T-47D)
KCNH3	-2.51934	-0.177111	2.04265e-05	0.000440462	0.281857	0.806198	0.531169	0.891377	-0.360311	-1.86837	0.610619	1	Affected by sh-UNC5A only (T-47D)
CLDN16	4.87311	1.27821	8.35814e-22	1.82919e-19	-0.496977	-2.14943	0.608312	0.913427	-0.674605	1.84587	0.0185673	0.401524	Affected by sh-UNC5A only (T-47D)
EVPLL	-1.39001	1.14828	0.000428747	0.00565352	-0.547874	1.53181	0.182138	0.720334	-1.34398	-0.247071	0.0035999	0.153001	Affected by sh-UNC5A only (T-47D)
LINC00470	1.26748	1.93133	7.51662e-05	0.00134574	-0.0840888	1.23689	0.829634	0.97361	-0.156987	2.30049	0.530039	1	Affected by sh-UNC5A only (T-47D)
RIMKLA	-2.5707	1.96639	7.69338e-14	8.05772e-12	-0.216379	2.73153	0.473177	0.874412	0.338172	0.387573	0.436504	0.99298	Affected by sh-UNC5A only (T-47D)
ZNF711	1.09376	4.43612	2.08326e-07	7.87289e-06	-0.188493	3.79659	0.489654	0.880572	-0.114412	4.78987	0.508019	1	Affected by sh-UNC5A only (T-47D)
MDGA2	-1.64787	4.09846	4.21017e-14	4.53924e-12	-0.345508	4.63397	0.133089	0.662192	-0.210154	2.92131	0.288132	0.95604	Affected by sh-UNC5A only (T-47D)
RAB37	0.18807	0.0260701	0.694507	0.859371	1.60767	0.991121	0.000220382	0.0347469	1.27533	0.840404	0.000698524	0.0485424	-
TINCR	-1.21874	2.62291	4.28383e-05	0.000845407	0.215464	3.31299	0.426259	0.858813	0.198975	1.96771	0.432544	0.99298	Affected by sh-UNC5A only (T-47D)
MZB1	-1.16326	2.009	0.00100831	0.0111248	-0.232266	2.46275	0.450769	0.86636	-0.139684	1.22327	0.673712	1	Affected by sh-UNC5A only (T-47D)
SNAI3-AS1	-1.14377	1.3952	0.00182247	0.017587	-0.125917	1.88558	0.722606	0.948692	-0.893389	0.302769	0.0389634	0.567955	Affected by sh-UNC5A only (T-47D)
H19	-1.16291	1.1669	0.00246568	0.0222214	0.0852057	1.76852	0.80291	0.967305	0.395229	0.680384	0.292917	0.95604	Affected by sh-UNC5A only (T-47D)
PVRIG2P	-1.525	1.18885	0.000214115	0.00320364	-0.0582581	1.81618	0.87154	0.981797	0.0626773	0.263894	0.880748	1	Affected by sh-UNC5A only (T-47D)
PPARGC1B	1.10443	1.601	0.00078271	0.0091014	0.668184	1.41705	0.0991072	0.631926	0.791054	2.45273	0.00136297	0.079726	Affected by sh-UNC5A only (T-47D)
CARD9	-1.67313	2.58612	2.26521e-08	1.08545e-06	0.418309	3.50904	0.136356	0.663157	0.0655887	1.53504	0.81858	1	Affected by sh-UNC5A only (T-47D)
PDDC1	-1.03087	4.75575	4.55116e-06	0.000120676	-0.173251	5.19445	0.397672	0.84594	0.0678113	4.15334	0.720768	1	Affected by sh-UNC5A only (T-47D)
CCDC28A	1.1145	3.23417	0.000209514	0.00315143	-0.00816685	2.6716	0.979169	1	-0.238952	3.53181	0.213133	0.916846	Affected by sh-UNC5A only (T-47D)
ZFYVE28	-1.30796	1.8797	5.62144e-05	0.0010622	0.207	2.59186	0.480151	0.878287	0.193812	1.17055	0.541943	1	Affected by sh-UNC5A only (T-47D)
FAM78A	1.57243	1.43148	9.60937e-05	0.00166158	-0.907199	0.216062	0.078661	0.596183	-0.822699	1.58478	0.0107266	0.298292	Affected by sh-UNC5A only (T-47D)
TMC8	-1.20866	1.14814	0.00124351	0.0131044	-0.467631	1.5125	0.230113	0.760029	-0.538007	0.15701	0.200946	0.913494	Affected by sh-UNC5A only (T-47D)
AK7	-2.37852	3.09255	8.1047e-20	1.4318e-17	-0.207977	3.83654	0.397233	0.845827	-0.139745	1.38345	0.618796	1	Affected by sh-UNC5A only (T-47D)
ZP3	-1.4757	0.902558	0.000275228	0.0039488	0.0739592	1.58551	0.835652	0.974366	-0.214586	-0.111277	0.643525	1	Affected by sh-UNC5A only (T-47D)
SAMD9	1.53052	4.71427	1.83737e-13	1.79609e-11	-0.100354	3.80659	0.687815	0.935756	-0.0727252	5.21298	0.604991	1	Affected by sh-UNC5A only (T-47D)
FAM171A2	-1.43135	1.15683	0.000167669	0.00261431	-0.716809	1.48664	0.0510517	0.522735	0.445477	0.51015	0.31149	0.958815	Affected by sh-UNC5A only (T-47D)
MMP14	2.89792	1.99401	2.28779e-17	3.10609e-15	1.04335	0.663127	0.0260905	0.43001	-0.241739	2.63811	0.253704	0.942082	Affected by sh-UNC5A only (T-47D)
CNTN3	1.96525	1.97967	7.9835e-09	4.13647e-07	-0.419578	0.640064	0.418973	0.854681	-0.385391	2.41307	0.113146	0.815954	Affected by sh-UNC5A only (T-47D)
GABRA3	2.72126	0.28157	2.14443e-07	8.08323e-06	-0.0870365	-1.34749	0.90629	0.992155	-0.0166832	0.972628	0.958184	1	Affected by sh-UNC5A only (T-47D)
PPP1R1B	-2.38808	0.335467	3.59233e-06	9.77261e-05	0.423959	1.38304	0.366607	0.831873	-0.588139	-1.43534	0.375209	0.977673	Affected by sh-UNC5A only (T-47D)
[truncated: 327 more rows]
