# Supplementary material for: Dependence receptor UNC5A restricts luminal to basal breast cancer plasticity and metastasis
Source: Breast Cancer Res. 2018 May 2;20:35. doi: 10.1186/s13058-018-0963-5 (PMC5932758; doi:10.1186/s13058-018-0963-5)
Supplement: Supplementary file 7 — Pathways analyses using DAVID of differentially expressed genes under different conditions and in different cell types. (XLSX 139 kb) [file 13058_2018_963_MOESM7_ESM.xlsx]

## Sheet: MCF7_affectbyKDonly
Category	Term	Count	%	PValue	FDR	Genes	List Total	Pop Hits	Pop Total	Fold Enrichment	Bonferroni	Benjamini	FDR100
GOTERM_BP_DIRECT	GO:0006614~SRP-dependent cotranslational protein targeting to membrane	41	1.58792	4.08443e-09	7.79962e-08	RPL14, RPL13, RPL35, RPS15A, RPL37, RPS2, RPS3, RPS25, RPL30, RPS27, RPL32, RPL9, RPL8, RPL3, RPL10, FAU, RPL11, RPL4, RPL10A, RPL7A, RPS20, RPS21, RPS27A, RPS23, RPL35A, RPL26, RPS9, RPL24, RPL23A, RPS4X, RPS6, RPS8, RPS7, RPS19, RPL23, RPL22, RPS14, RPS12, RPL37A, RPS10, RPS11	2047	88	11174	2.54327	2.10999e-05	2.10999e-05	7.79962e-06
GOTERM_CC_DIRECT	GO:0005887~integral component of plasma membrane	180	6.97134	7.45571e-09	1.14835e-07	SLC22A17, PLXNA3, ADCY1, SLC52A1, C12ORF76, TSPAN1, CADM1, TSPAN2, TSPAN3, TSPAN4, F2RL1, EFNA3, TNFSF15, ENPEP, CSPG5, VIPR1, CNGB3, NRCAM, APP, ATP2B4, CD44, ROBO1, CD46, RAPGEF2, FRS2, FLVCR1, DSCAM, EFNB3, PTPRG, LIFR, DLL1, PTPRU, SSPN, BCAP31, PODXL2, CD36, LPAR6, TACSTD2, LRP12, ST14, RYR1, ROR1, ROR2, SLC40A1, SLC2A12, FGFR2, PALM, ORAI1, KCNMB4, CAV2, PLXNC1, FGFR4, CAV1, FXYD3, FGFR3, M…	2155	665	11827	1.48552	6.12112e-06	6.12112e-06	1.14835e-05
GOTERM_CC_DIRECT	GO:0005576~extracellular region	163	6.31294	1.04219e-08	1.6052e-07	LTBP1, LYPD6, EDN2, EFNA3, S100A9, EDN1, BTC, FSTL3, FSTL4, FSTL1, CSPG5, B2M, TGFB2, NOV, NRCAM, WNT4, APP, WNT3, BRINP2, SERPINE2, ISG15, VWDE, HTRA1, LCAT, TGFBI, FSTL5, BRINP3, WNT6, DSCAM, TUB, WNT10A, MATN3, CRISP3, C2CD2, CA11, F8, APOLD1, DLL1, CCDC3, C2ORF69, CD163L1, LAMC3, PDGFRL, TFPI, TUBA4A, LAMC2, LAMC1, WNT5A, BAGE3, FGFR2, ENPP5, BAGE4, EMCN, FGFR4, WNT5B, BAGE2, FGFR3, IGFBPL1, …	2155	591	11827	1.51366	8.55631e-06	4.27817e-06	1.6052e-05
GOTERM_CC_DIRECT	GO:0005578~proteinaceous extracellular matrix	47	1.82029	2.75211e-07	4.23888e-06	WNT5A, PXDN, LTBP1, WNT5B, ADAMTS19, GLDN, ADAMTSL3, NPNT, GPLD1, TIMP2, CALR, TIMP3, CPZ, NOV, GPC4, SMOC2, WNT4, WISP2, COL9A2, WNT3, CILP2, CRISPLD2, TGFBI, WNT6, TFPI2, CYR61, COCH, MATN2, WNT10A, CRISP3, MATN3, LGALS1, CRTAP, EFEMP1, OLFML2A, MGP, PAPLN, COL16A1, SLIT1, SLIT2, COL5A1, COL4A5, WNT2B, FBLN1, COL14A1, LAMC3, ADAMTS1	2155	122	11827	2.11429	0.000225923	7.53134e-05	0.000423888
GOTERM_CC_DIRECT	GO:0005886~plasma membrane	484	18.7452	5.13525e-07	7.90944e-06	OSMR, SLC9A4, BTC, L1CAM, B2M, MAGED1, APP, DIRAS2, AQP11, ARC, LIFR, F8, ZHX2, PTPRT, COLEC12, PTPRU, MYH9, GRB10, CD163L1, RCC2, ST14, RYR1, ROR1, TFPI, RYR2, ROR2, NCR3LG1, EMCN, ERBB4, GNAI2, CYP51A1, GNAI1, ARHGEF28, NFKBIA, ARF5, CACNB4, SCRIB, AHNAK2, SPHK1, TGFBR2, EPM2A, ATP11C, NPY5R, FNIP2, FNBP1, ARF1, PKP1, SYTL4, TNK2, SMURF1, KCNK15, LIMA1, KCNAB2, GLRA3, ATP10D, PKM, IL1RAP, SPG20…	2155	2203	11827	1.20575	0.000421516	0.000105396	0.000790944
GOTERM_BP_DIRECT	GO:0000184~nuclear-transcribed mRNA catabolic process, nonsense-mediated decay	44	1.70411	4.31209e-07	8.23434e-06	RPL14, RPL13, RPL35, RPS15A, RPL37, RPS2, RPS3, RPS25, RPL30, RPS27, RPL32, RPL9, RPL8, RPL3, RPL10, FAU, RPL11, RPL4, RPL10A, RPL7A, RPS20, RPS21, RPS27A, RPS23, RPL35A, RPL26, RPS9, RPL24, RPL23A, ETF1, RPS6, RPS4X, RPS8, RPS7, RPS19, RPL23, RPL22, DCP2, RPS14, DCP1A, RPS12, RPL37A, RPS10, RPS11	2047	112	11174	2.1445	0.00222515	0.00111319	0.000823434
GOTERM_CC_DIRECT	GO:0031012~extracellular matrix	65	2.51743	5.7397e-07	8.84041e-06	PXDN, LTBP1, S100A9, RPS3, TGFB2, NOV, PKM, HMCN1, SERPINE2, HTRA1, TGFBI, RPL11, ATP5O, LOXL2, TFPI2, CYR61, COCH, MATN2, RPL35A, SLC25A5, MGP, RPS4X, MYH9, FLNA, RPS19, RPS14, RPS10, LAMC1, CSTA, RPS11, FRAS1, MYL6, FGFR2, TSHZ2, TNC, VIM, COL3A1, RPS15A, CALR, TIMP2, TIMP3, RPS25, RPL30, RPL9, COL6A1, AGRN, RPS20, LAMB1, PCSK6, COL8A1, B4GALT7, NES, COL4A1, LGALS1, EFEMP1, LMCD1, LMNA, COL5A1,…	2155	195	11827	1.82939	0.000471118	9.42414e-05	0.000884041
GOTERM_CC_DIRECT	GO:0005604~basement membrane	27	1.0457	1.15714e-06	1.78224e-05	FRAS1, MEGF9, TNC, NPNT, CASK, CD151, TIMP3, LAMB4, SMOC2, HMCN1, TGFBI, LAMB1, LOXL2, VWA2, MATN2, COL4A1, CCDC80, NTN4, COL5A1, ANXA2, ANXA2P2, FBLN1, LAMA3, LAMC3, FREM2, ADAMTS1, LAMC1	2155	56	11827	2.64608	0.000949558	0.000158322	0.00178224
KEGG_PATHWAY	hsa00982:Drug metabolism - cytochrome P450	19	0.735864	1.6801e-06	2.22024e-05	MAOA, ALDH3B2, UGT1A1, FMO4, UGT1A7, UGT1A10, FMO5, UGT1A6, UGT1A9, GSTM3, UGT1A8, GSTM4, UGT1A3, GSTK1, UGT1A5, ALDH1A3, UGT1A4, AOX1, MGST1	871	31	4543	3.19681	0.000468638	0.000468638	0.00222024
GOTERM_MF_DIRECT	GO:0015020~glucuronosyltransferase activity	12	0.464756	1.3763e-06	2.3094e-05	UGT1A7, UGT1A10, UGT1A6, UGT1A9, B3GAT3, UGT1A8, UGT1A3, UGT1A5, UGT1A4, UGT1A1, EXT2, UGT3A2	2040	14	11296	4.74622	0.00223811	0.00223811	0.0023094
GOTERM_CC_DIRECT	GO:0005622~intracellular	239	9.25639	2.12764e-06	3.27701e-05	ADCY1, ADCY5, EDN2, BTC, ZNF254, DIRAS2, ZNF776, ZNF772, ZNF248, ZNF107, RAPGEF5, RAPGEF4, RAPGEF2, RAB27B, MAP2K6, ZNF101, ZNF43, DBNL, ZNF45, ZNF100, ZNF44, ZNF506, ZNF793, ZNF234, ZNF233, ZNF789, ZNF235, PITPNM3, RAB19, MLLT11, RAB10, DBN1, ZNF614, ZNF611, ZNF133, AKAP13, ARF5, ZNF230, CALR, ZNF615, ZNF229, ZNF227, ZNF225, ZNF224, ZNF223, ZNF222, ZNF124, ZNF527, MDFI, ZNF528, ZNF624, ZNF625, L…	2155	1000	11827	1.31167	0.00174527	0.000249511	0.00327701
GOTERM_BP_DIRECT	GO:0019083~viral transcription	41	1.58792	1.8082e-06	3.45288e-05	RPL14, RPL13, RPL35, RPS15A, RPL37, RPS2, RPS3, RPS25, RPL30, RPS27, RPL32, RPL9, RPL8, RPL3, RPL10, FAU, RPL11, RPL4, RPL10A, RPL7A, RPS20, RPS21, RPS27A, RPS23, RPL35A, RPL26, RPS9, RPL24, RPL23A, RPS4X, RPS6, RPS8, RPS7, RPS19, RPL23, RPL22, RPS14, RPS12, RPL37A, RPS10, RPS11	2047	106	11174	2.11139	0.00929766	0.00310888	0.00345288
GOTERM_BP_DIRECT	GO:0052696~flavonoid glucuronidation	10	0.387297	1.906e-06	3.63963e-05	UGT1A7, UGT1A10, UGT1A6, UGT1A9, UGT1A8, UGT1A3, UGT1A5, UGT1A4, UGT1A1, UGT3A2	2047	10	11174	5.45872	0.00979807	0.00245857	0.00363963
GOTERM_CC_DIRECT	GO:0022627~cytosolic small ribosomal subunit	21	0.813323	2.90029e-06	4.46702e-05	RPS15A, RPS9, RPS27L, RPS4X, RPS2, RPS6, RPS8, RPS3, RPS7, RPS25, RPS27, RPS19, RPS14, RPS12, FAU, RPS10, RPS11, RPS20, RPS21, RPS23, RPS27A	2155	39	11827	2.95517	0.00237831	0.000297599	0.00446702
GOTERM_BP_DIRECT	GO:0006413~translational initiation	46	1.78156	2.45886e-06	4.69534e-05	RPL14, RPL13, RPL35, RPS15A, RPL37, RPS2, RPS3, RPS25, EIF3D, RPL30, RPS27, EIF3G, RPL32, RPL9, RPL8, RPL3, RPL10, FAU, RPL11, RPL4, RPL10A, RPL7A, RPS20, RPS21, RPS27A, EIF3M, RPS23, RPL35A, RPL26, RPS9, RPL24, RPL23A, RPS6, RPS4X, RPS8, RPS7, EIF4B, RPS19, RPL23, RPL22, RPS14, RPS12, RPL37A, RPS10, RPS11, EIF4E2	2047	126	11174	1.99287	0.0126222	0.00253728	0.00469534
GOTERM_MF_DIRECT	GO:0005088~Ras guanyl-nucleotide exchange factor activity	28	1.08443	2.82251e-06	4.73603e-05	FGFR2, FGFR4, FGFR3, ERBB4, BTC, RASGEF1B, RASGEF1A, SOS1, DLG4, RAPGEF5, RAPGEF4, RAPGEF2, SHC3, EGF, KNDC1, FRS2, KLB, KL, SPTBN4, IRS1, EREG, RASGRF1, SPTBN2, HBEGF, GFRA1, JAK1, JAK3, SPTB	2040	62	11296	2.5007	0.00458451	0.00229489	0.00473603
GOTERM_MF_DIRECT	GO:0046872~metal ion binding	358	13.8652	5.55056e-06	9.31339e-05	ADCY1, PDP2, ADCY5, PTGS1, ZNF253, ZNF254, FAH, ISG20, ATP2B4, ZNF776, ZNF248, ZNF772, ZNF107, ZNF106, PATZ1, ZNF394, ZNF101, ADAM9, ZNF43, ZNF45, ZNF100, ZNF44, ZNF506, ZHX2, ZNF503, COLEC12, ZNF793, MECOM, ESCO2, ZNF234, ZNF233, NME2, ZNF235, ZNF789, PITPNM3, PARP12, ZNF239, ZNHIT1, ABAT, ROR2, NEK9, NEK5, EXT2, ENPP5, ERMP1, ZNF614, ZNF611, GNAI2, ZNF133, NEK2, ARHGEF28, ENPP4, OAS3, ZNF511, A…	2040	1619	11296	1.22442	0.00899564	0.00300758	0.00931339
KEGG_PATHWAY	hsa03010:Ribosome	46	1.78156	8.86095e-06	0.000117092	RPL14, RPL13, MRPS11, RPL35, RPS15A, RPL37, RPS27L, RPL22L1, RPS2, RPS3, MRPL11, RPS25, RPL30, RPS27, MRPL15, RPL32, RPL9, RPL8, RPL3, RPL10, FAU, RPL11, RPL4, RPL10A, RPL7A, RPS20, RPS21, RPS27A, RPS23, RPL35A, RPL26, RPS9, RPL24, RPL23A, RPS6, RPS4X, RPS8, RPS7, RPS19, RPL23, RPL22, RPS14, RPS12, RPL37A, RPS10, RPS11	871	127	4543	1.8892	0.00246916	0.00123534	0.0117092
GOTERM_CC_DIRECT	GO:0005615~extracellular space	154	5.96437	8.72439e-06	0.000134367	S100A4, GLDN, EDN2, FAM20C, S100A9, EDN1, BTC, PRTG, FSTL3, TNFSF15, CNOT1, FSTL1, TGFB2, B2M, ACTG2, WNT4, APP, WNT3, SERPINE2, HTRA1, LCAT, SEMA7A, TGFBI, HIST1H2BJ, TPT1, FAU, WNT6, KRT86, RPS27A, KRT83, MTUS1, ADAM9, WNT10A, CRISP3, PTPRG, SOGA3, CRTAP, F8, SIPA1L3, KRT10, VASH1, CD36, TACSTD2, ST14, TFPI, STC1, LAMC2, CSTA, LAMC1, TNFAIP2, WNT5A, PAM, WNT5B, GSDMD, SSH2, BMPR2, OAS3, PPT1, T…	2155	610	11827	1.38554	0.00713716	0.000795545	0.0134367
GOTERM_CC_DIRECT	GO:0005925~focal adhesion	95	3.67932	1.06029e-05	0.000163297	GNA13, KIF23, TLN1, LIMA1, NRP1, PDLIM7, TSPAN4, CASK, L1CAM, PIP5K1A, CD151, RPS2, IQGAP1, B2M, RPS3, ACTR2, CD44, CD46, PAK1, ZYX, AHNAK, ADAM9, ARHGEF2, G3BP1, FBLIM1, PPP1CC, MYH9, RPS4X, HMGA1, SLC9A3R2, FLNA, EPB41L2, ARPC1B, NME2, SDC1, RPS19, PGM5, RPS14, CD99L2, FLII, RPS10, RPS11, RAB10, PARVB, LCP1, CAV2, CAV1, FGFR3, CNN3, FHL1, TNC, VIM, PEAK1, AKAP12, PTK7, MME, CALR, TPM4, ALCAM, R…	2155	341	11827	1.52896	0.00866725	0.000870124	0.0163297
GOTERM_BP_DIRECT	GO:0052697~xenobiotic glucuronidation	9	0.348567	9.42055e-06	0.00017988	UGT1A7, UGT1A10, UGT1A6, UGT1A9, UGT1A8, UGT1A3, UGT1A5, UGT1A4, UGT1A1	2047	9	11174	5.45872	0.0475016	0.00807833	0.017988
GOTERM_CC_DIRECT	GO:0070062~extracellular exosome	442	17.1185	1.19577e-05	0.00018416	LDHA, RPL14, PTGS1, FSTL1, FAH, B2M, KIFC3, ACTG2, APP, HIST1H2BM, HMCN1, RPL11, CAB39, RAB27B, ADAM9, SH3GL3, GATM, PTPRG, LIFR, COLEC12, MYH9, PCLO, NME2, RPS19, RPS14, ST14, PRKRIP1, RYR1, ABAT, RYR2, RPS10, RPS11, AHCY, GGCT, GNAI2, GNAI1, PPT1, ARF5, SERPINH1, SCRIB, ALCAM, RPS25, RILPL2, RPS20, C16ORF89, RPS9, RPS8, RPS7, GART, SYNE2, COL14A1, PKP1, ARF1, MCPH1, SMURF1, CYP2J2, ZNF486, FAM3…	2155	2044	11827	1.18678	0.0097693	0.000892087	0.018416
KEGG_PATHWAY	hsa05204:Chemical carcinogenesis	18	0.697134	4.67208e-05	0.000617242	CYP1B1, CYP1A1, NAT1, ALDH3B2, UGT1A1, UGT1A7, UGT1A10, UGT1A6, UGT1A9, GSTM3, UGT1A8, GSTM4, UGT1A3, GSTK1, UGT1A5, ALDH1A3, UGT1A4, MGST1	871	34	4543	2.76133	0.0129508	0.00433571	0.0617242
GOTERM_BP_DIRECT	GO:0045922~negative regulation of fatty acid metabolic process	8	0.309837	4.59962e-05	0.000877979	UGT1A7, UGT1A10, UGT1A6, UGT1A9, UGT1A8, UGT1A3, UGT1A4, UGT1A1	2047	8	11174	5.45872	0.211499	0.0333763	0.0877979
GOTERM_BP_DIRECT	GO:2001030~negative regulation of cellular glucuronidation	8	0.309837	4.59962e-05	0.000877979	UGT1A7, UGT1A10, UGT1A6, UGT1A9, UGT1A8, UGT1A3, UGT1A4, UGT1A1	2047	8	11174	5.45872	0.211499	0.0333763	0.0877979
GOTERM_BP_DIRECT	GO:0009813~flavonoid biosynthetic process	8	0.309837	4.59962e-05	0.000877979	UGT1A7, UGT1A10, UGT1A6, UGT1A3, UGT1A5, UGT1A4, UGT1A1, UGT3A2	2047	8	11174	5.45872	0.211499	0.0333763	0.0877979
GOTERM_BP_DIRECT	GO:1904224~negative regulation of glucuronosyltransferase activity	8	0.309837	4.59962e-05	0.000877979	UGT1A7, UGT1A10, UGT1A6, UGT1A9, UGT1A8, UGT1A3, UGT1A4, UGT1A1	2047	8	11174	5.45872	0.211499	0.0333763	0.0877979
KEGG_PATHWAY	hsa00140:Steroid hormone biosynthesis	14	0.542215	7.24644e-05	0.000957197	STS, CYP1B1, CYP1A1, SULT2B1, UGT1A1, UGT1A7, AKR1C3, UGT1A6, UGT1A10, UGT1A9, UGT1A8, UGT1A3, UGT1A5, UGT1A4	871	23	4543	3.17486	0.0200153	0.00504182	0.0957197
KEGG_PATHWAY	hsa00980:Metabolism of xenobiotics by cytochrome P450	18	0.697134	7.48395e-05	0.000988556	CYP1B1, CYP1A1, CYP2S1, ALDH3B2, UGT1A1, UGT1A7, UGT1A10, UGT1A6, UGT1A9, GSTM3, UGT1A8, GSTM4, UGT1A3, GSTK1, UGT1A5, ALDH1A3, UGT1A4, MGST1	871	35	4543	2.68243	0.0206645	0.00416749	0.0988556
GOTERM_BP_DIRECT	GO:0052695~cellular glucuronidation	8	0.309837	0.000174011	0.00331769	UGT1A7, UGT1A10, UGT1A6, UGT1A9, UGT1A8, UGT1A3, UGT1A4, UGT1A1	2047	9	11174	4.8522	0.593031	0.106293	0.331769
GOTERM_MF_DIRECT	GO:0001972~retinoic acid binding	11	0.426026	0.000202448	0.00339165	UGT1A7, UGT1A10, UGT1A6, UGT1A9, UGT1A8, UGT1A3, UGT1A4, CYP26B1, CRABP2, NR2F2, UGT1A1	2040	17	11296	3.58293	0.280803	0.0791009	0.339165
GOTERM_MF_DIRECT	GO:0005509~calcium ion binding	109	4.22153	0.00027689	0.00463605	S100A4, SYT1, S100A6, LTBP1, S100A9, FAM20C, FSTL4, FSTL1, IQGAP1, HMCN1, VWDE, FSTL5, TPT1, ASPH, RAPGEF2, PLS3, MATN2, MATN3, NCALD, LRP1B, MGP, DLL1, TC2N, LPCAT2, PCLO, PITPNM3, RYR1, RYR2, MYL6, SRI, PAM, ME3, MYL5, ME2, ASTN2, CALR, CAPS2, AGRN, EGF, RUNX1, SDF4, S100P, S100A16, EFEMP1, CELSR3, S100A10, S100A14, NOTCH1, ATP2A2, SYTL4, CLSTN2, NPNT, EFHD2, PCDHGB1, EFHD1, CGREF1, PLCB3, SLC2…	2040	439	11296	1.37485	0.362907	0.0862222	0.463605
KEGG_PATHWAY	hsa00830:Retinol metabolism	14	0.542215	0.000371722	0.00490119	CYP1A1, CYP2S1, UGT1A1, UGT1A7, UGT1A6, UGT1A10, UGT1A9, UGT1A8, UGT1A3, UGT1A5, UGT1A4, AOX1, CYP26B1, RETSAT	871	26	4543	2.80853	0.098531	0.0171397	0.490119
GOTERM_CC_DIRECT	GO:0005840~ribosome	46	1.78156	0.000332492	0.00510889	RPL14, RPL13, MRPS11, RPL35, RPS15A, RPL37, RPS27L, RPL22L1, RPS2, MRPS30, RPS3, MRPL11, RPS25, RPL30, RPS27, RPL32, RPL9, RPL8, RPL3, RPL10, FAU, RPL11, RPL4, RPL10A, RPL7A, RPS20, RPS21, RPS27A, RPS23, RPL35A, RRBP1, RPS9, RPL24, RPL23A, RPS6, RPS4X, RPS8, RPS7, RPS19, RPS6KA4, RPL23, RPL22, RPS14, RPL37A, RPS10, RPS11	2155	151	11827	1.67189	0.238923	0.0224949	0.510889
GOTERM_BP_DIRECT	GO:0030198~extracellular matrix organization	40	1.54919	0.000270908	0.00516061	PXDN, TNC, NPNT, COL3A1, ITGA10, ITGB2, SPINK5, ITGAM, SMOC2, LAMB3, COL9A2, APP, CD44, CRISPLD2, ITGB8, TGFBI, ITGB6, COL6A1, AGRN, LAMB1, COL8A1, CYR61, MATN3, COL4A1, NF1, CCDC80, OLFML2A, COL5A3, COL16A1, COL5A1, COL4A5, ATP7A, ITGA9, FBLN1, COL14A1, LAMA3, LAMC3, LAMC2, LAMC1, APBB2	2047	124	11174	1.76088	0.75333	0.144032	0.516061
GOTERM_BP_DIRECT	GO:0007155~cell adhesion	74	2.866	0.000285212	0.00543238	CASK, L1CAM, BCAM, CD151, WISP2, CGREF1, APP, CD44, ROBO1, TGFBI, CNTNAP2, ZYX, LOXL2, CYR61, DSCAM, ADAM9, SPECC1L, CNTN5, PCDHB3, PCDHB4, PCDHB2, PTPRT, PTPRU, SSPN, NCAM2, NME2, PGM5, CD36, LAMC3, CD99L2, LAMC2, LAMC1, PARVB, PLXNC1, CYP1B1, GNE, TNC, CTNND2, PTK7, ITGA10, NINJ1, ITGB2, EPHB4, ITGAM, ALCAM, LAMB4, LAMB3, ITGB8, ITGB6, MSLN, COL6A1, COL8A1, ENTPD1, GPNMB, LAMB1, APBA1, SVEP1, L…	2047	272	11174	1.48509	0.770905	0.137018	0.543238
GOTERM_MF_DIRECT	GO:0008201~heparin binding	28	1.08443	0.000342583	0.005733	FGFR2, FGFR4, NRP1, FSTL1, MDK, NOV, SMOC2, APP, WISP2, SERPINE2, CRISPLD2, GPNMB, PCSK6, CYR61, SELL, CCDC80, COL5A3, SLIT1, COL5A1, SLIT2, TENM1, RPL22, AAMP, HBEGF, ADAMTS1, LAMC2, BMP7, CHRD	2040	78	11296	1.98773	0.427545	0.0887793	0.5733
GOTERM_CC_DIRECT	GO:0009986~cell surface	77	2.98218	0.000404132	0.00620648	TLN1, HM13, NRP1, CLSTN2, L1CAM, CSPG5, PDIA4, SDC2, WNT4, APP, CD44, CXCR4, AQP11, ROBO1, CD46, CNTNAP2, WNT6, NT5E, ADAM9, STX4, SLC3A2, CFTR, PTPRT, SYNJ2BP, SLC7A11, SLIT2, IGSF5, SDC1, CD36, C1QBP, ULBP2, TFPI, AAMP, CA4, KCNH2, INTU, TSHR, SPTB, ADAM15, PPFIA2, WNT5A, FGFR2, PAM, PPFIA4, CPM, WNT5B, FGFR3, TSPEAR, TNFRSF12A, BMPR2, ITGB2, CALR, TIMP2, ITGAM, HSPA2, ITGB8, MSLN, PCSK9, ENTPD…	2155	290	11827	1.4572	0.282412	0.0252046	0.620648
GOTERM_CC_DIRECT	GO:0022625~cytosolic large ribosomal subunit	24	0.929512	0.000442736	0.00679745	RPL35A, RPL14, RPL13, RPL26, RPL35, RPL24, RPL23A, RPL37, RPL22L1, MRTO4, RPL30, RPL32, RPL23, RPL22, RPL9, RPL8, RPL3, RPL10, RPL11, RPL37A, RPL4, RPL10A, RPL7A, NHP2	2155	63	11827	2.09073	0.304808	0.0256348	0.679745
KEGG_PATHWAY	hsa00053:Ascorbate and aldarate metabolism	10	0.387297	0.00054786	0.00721583	UGT1A7, UGT1A10, UGT1A6, UGT1A9, UGT1A8, UGT1A3, UGT1A5, UGT1A4, UGDH, UGT1A1	871	15	4543	3.47723	0.14178	0.0216053	0.721583
KEGG_PATHWAY	hsa04972:Pancreatic secretion	20	0.774593	0.000571699	0.00752871	KCNMA1, ADCY1, ADCY5, CFTR, ITPR3, ITPR1, ITPR2, TPCN2, PLCB3, ATP2B4, ATP2A2, CHRM3, ATP2A3, RAB11A, RYR2, GNAS, CA2, PLCB1, PLA2G3, RAB27B	871	47	4543	2.21951	0.147472	0.0197461	0.752871
KEGG_PATHWAY	hsa04512:ECM-receptor interaction	23	0.890782	0.000617141	0.00812489	COL4A1, TNC, COL3A1, ITGA10, COL5A3, COL5A1, COL4A5, ITGA9, LAMB4, LAMB3, SDC1, CD36, LAMA3, CD44, LAMC3, ITGB8, ITGB6, COL6A1, LAMC2, AGRN, LAMC1, SV2A, LAMB1	871	58	4543	2.06835	0.158219	0.0189553	0.812489
GOTERM_MF_DIRECT	GO:0003700~transcription factor activity, sequence-specific DNA binding	167	6.46785	0.000507747	0.0084859	MEF2A, ZNF583, THRB, STAT5A, ARNT2, TBP, RORA, CNOT7, RFXAP, ZNF254, ZNF829, CBFB, ZIC2, CITED2, BATF, GATA2, KDM1A, ZNF304, GATA6, ZNF772, ZNF394, PITX1, ZNF43, ZNF45, RCOR3, RCOR2, ZHX2, ZNF814, ZNF8, ZNF816, ZNF793, HNF4G, MECOM, DDIT3, ZNF3, ZNF234, NME2, PA2G4, ZNF235, ZNF789, GTF2IRD1, ZNF239, TGIF1, NFE2L2, ZNF438, ZNF586, WNT5A, ZNF611, ZNF841, ZNF133, TFCP2L1, TFEB, ELK3, ZNF615, ATF2, Z…	2040	729	11296	1.26848	0.562563	0.111408	0.84859
GOTERM_MF_DIRECT	GO:0051287~NAD binding	16	0.619675	0.000813527	0.0135636	ME3, LDHA, AHCY, ME2, UGDH, IDH3B, GRHPR, HIBADH, GPD1L, NDUFV1, DLD, AOX1, PHGDH, IDH2, BDH2, HPGD	2040	36	11296	2.461	0.734187	0.152632	1.35636
GOTERM_BP_DIRECT	GO:0030199~collagen fibril organization	12	0.464756	0.00116553	0.0220238	ATP7A, COL14A1, CYP1B1, PLOD3, COL3A1, NF1, COL5A3, LOXL2, SERPINH1, COL5A1, ANXA2, TGFB2	2047	23	11174	2.84803	0.997582	0.421719	2.20238
GOTERM_BP_DIRECT	GO:0031069~hair follicle morphogenesis	10	0.387297	0.00133491	0.0251858	ATP7A, FGFR2, WNT10A, NOTCH1, KRT17, BCL2, TP63, INTU, TGFB2, IGFBP5	2047	17	11174	3.21101	0.998993	0.43733	2.51858
KEGG_PATHWAY	hsa04918:Thyroid hormone synthesis	18	0.697134	0.00199428	0.0260359	SLC5A5, ADCY1, CREB3, ADCY5, PDIA4, ITPR3, ITPR1, ATF2, ITPR2, SLC26A4, GPX2, PLCB3, GPX3, GNAS, GPX8, PRKACB, PLCB1, TSHR	871	44	4543	2.13375	0.427052	0.0541734	2.60359
GOTERM_BP_DIRECT	GO:0007399~nervous system development	55	2.13013	0.00162543	0.030587	L1CAM, CSPG5, TTLL7, BZW2, APP, BARX2, ROBO1, DLG4, RAPGEF5, KIF2A, DSCAM, EFNB3, MINOS1-NBL1, PCDHB3, PCDHB4, MBD5, PCDHB2, SIGMAR1, PURA, IGSF8, EP300, CHRM3, SIAH1, TSHR, CLN8, INTU, KALRN, CPLX2, ERBB4, NINJ1, PPT1, MDK, EPHB2, LHX1, SMARCB1, MSI1, APBA2, CRIM1, DCLK1, APBA1, FZD9, MAFB, MAP1B, EPM2A, DPYSL4, EVL, SHOX2, NBL1, KIAA2022, SLC4A10, TENM1, ZIC5, GFRA1, APAF1, SCN8A	2047	201	11174	1.49368	0.999776	0.476096	3.0587
GOTERM_BP_DIRECT	GO:0007416~synapse assembly	18	0.697134	0.00164676	0.0309823	WNT5A, PCDHB9, DBNL, NRXN2, NRXN3, PCDHB3, PCDHB4, SDK1, PCDHB2, PCDHB14, PCDHB13, PCDHB10, PCLO, NRCAM, PCDHB16, RAB29, SPTBN2, DSCAM	2047	45	11174	2.18349	0.999799	0.455646	3.09823
GOTERM_BP_DIRECT	GO:0006355~regulation of transcription, DNA-templated	252	9.75988	0.00179922	0.0338043	MEF2A, RORA, ZNF253, USP51, ZNF254, CITED2, MAGED1, ZNF776, ZNF772, PHTF2, ZNF248, ZNF107, PATZ1, ZNF394, PITX1, MAP2K6, ZNF101, ZNF43, ZNF45, ZNF100, ZNF44, ZNF506, ZNF503, ZNF793, MECOM, ZNF234, ZNF233, NME2, ZNF789, ZNF235, ZNF239, FLII, TGIF1, TRAPPC2, ZNF614, ZNF611, ZNF133, ZNF511, ZNF230, CALR, ZNF615, ZNF229, ZNF227, SCAND2P, ZNF225, ZNF224, LHX1, ZNF223, ZNF799, ZNF222, PBRM1, ZNF124, NR…	2047	1166	11174	1.17976	0.999909	0.462168	3.38043
GOTERM_BP_DIRECT	GO:0042573~retinoic acid metabolic process	7	0.271108	0.00189205	0.0355186	UGT1A7, UGT1A9, UGT1A8, UGT1A3, ALDH1A3, CRABP2, UGT1A1	2047	9	11174	4.24567	0.999944	0.457449	3.55186
GOTERM_BP_DIRECT	GO:0006364~rRNA processing	54	2.0914	0.00194682	0.0365289	RNASEL, RPL14, RPL13, RPS27L, RPS2, RPS3, ISG20, EBNA1BP2, RPL10, FAU, RPL11, RPS27A, NOL6, RPL35A, RPS4X, MRTO4, PA2G4, RPS19, RPS14, RPS12, DIS3L2, RPS10, RPS11, RPL35, RPS15A, RPL37, RPS25, RPS27, DDX47, RPL30, DDX49, RPL32, RPL9, RPL8, RPL3, NPM3, RPL7A, RPL10A, RPL4, RPS20, RPS21, RPS23, TBL3, RPL26, RPS9, RPL23A, RPL24, RPS6, RPS8, RPS7, RPL23, RPL22, RPL37A, UTP14A	2047	198	11174	1.48874	0.999958	0.446881	3.65289
GOTERM_MF_DIRECT	GO:0046934~phosphatidylinositol-4,5-bisphosphate 3-kinase activity	14	0.542215	0.00235878	0.0388519	FGFR2, FGFR4, FGFR3, KLB, ERBB4, KL, BTC, VAV1, IRS1, EREG, GAB1, HBEGF, EGF, FRS2	2040	32	11296	2.42255	0.978606	0.347654	3.88519
GOTERM_BP_DIRECT	GO:0016339~calcium-dependent cell-cell adhesion via plasma membrane cell adhesion molecules	10	0.387297	0.00223886	0.0418981	AJUBA, PCDHB9, ME2, PCDHB16, PCDHB3, PCDHB4, PCDHB2, PCDHB14, PCDHB13, PCDHB10	2047	18	11174	3.03262	0.999991	0.47443	4.18981
GOTERM_BP_DIRECT	GO:0045165~cell fate commitment	13	0.503486	0.00227895	0.0426331	FGFR2, WNT5A, WNT10A, WNT4, WNT3, WNT5B, ERBB4, GATA6, TRPS1, ONECUT2, ROR2, WNT6, WNT2B	2047	28	11174	2.53441	0.999992	0.462239	4.26331
GOTERM_BP_DIRECT	GO:0031290~retinal ganglion cell axon guidance	8	0.309837	0.00228277	0.042703	ALCAM, NRCAM, NRP1, RPL24, BMPR1B, SLIT1, SLIT2, EPHB2	2047	12	11174	3.63915	0.999993	0.445846	4.2703
GOTERM_CC_DIRECT	GO:0005811~lipid particle	20	0.774593	0.00283573	0.042796	GIMAP2, IRAK1, CAV1, AIFM2, HSD17B13, ABHD5, ALDH3B2, SIGMAR1, LPCAT2, METTL7A, FAAH2, ANXA2, BCAP31, TRAP1, VCP, DGAT2, SPG20, ACSL4, EHD1, NSDHL	2155	55	11827	1.9957	0.902844	0.143952	4.2796
GOTERM_CC_DIRECT	GO:0031095~platelet dense tubular network membrane	6	0.232378	0.00302089	0.04553	ATP2A2, ATP2A3, EHD1, ITPR3, ITPR1, ITPR2	2155	7	11827	4.70414	0.916583	0.143794	4.553
KEGG_PATHWAY	hsa04360:Axon guidance	34	1.31681	0.00373668	0.048269	ABLIM1, PLXNC1, PLXNA3, NRP1, GNAI2, GNAI1, EFNA3, L1CAM, EPHB4, EPHB2, PAK6, CXCR4, ROBO1, SEMA7A, SEMA3E, PPP3CB, SEMA3D, SEMA3A, PAK1, RHOD, NGEF, EFNB3, NTN4, SLIT1, EPHA1, SLIT2, EPHA2, EPHA3, EPHA4, EPHA6, SEMA6D, CFL2, SRGAP3, SRGAP1	871	110	4543	1.61217	0.648127	0.0905845	4.8269
GOTERM_BP_DIRECT	GO:0048016~inositol phosphate-mediated signaling	6	0.232378	0.00309647	0.0575024	PLCE1, EDN2, EDN1, ITPR3, ITPR1, ITPR2	2047	7	11174	4.6789	1	0.533694	5.75024
GOTERM_MF_DIRECT	GO:0005520~insulin-like growth factor binding	7	0.271108	0.00370796	0.0604317	NOV, IGF1R, WISP2, IGFBPL1, HTRA1, CRIM1, CYR61	2040	10	11296	3.87608	0.997637	0.453804	6.04317
GOTERM_BP_DIRECT	GO:0045669~positive regulation of osteoblast differentiation	17	0.658404	0.00350665	0.0648803	PDLIM7, IFITM1, CEBPD, ATP6AP1, NPNT, FAM20C, BMPR2, TP63, PRKD1, WNT4, ACVR2B, GNAS, BMPR1B, BMP7, RUNX2, CYR61, SUCO	2047	44	11174	2.10905	1	0.561709	6.48803
GOTERM_BP_DIRECT	GO:0001501~skeletal system development	26	1.00697	0.00352058	0.0651299	FGFR3, COL3A1, TP63, TGFB2, VDR, COL9A2, TEAD4, PITX1, MATN3, TBX3, KLF10, NPR3, ANKH, EPHA2, HOXC10, SHOX2, TRPS1, RASSF2, BMPR1B, BMP7, PHEX, CHRD, BMP8B, BMP5, CDH11, TRAPPC2	2047	80	11174	1.77408	1	0.547129	6.51299
GOTERM_MF_DIRECT	GO:0005201~extracellular matrix structural constituent	13	0.503486	0.00400732	0.0651579	MATN3, PXDN, COL4A1, COL3A1, MGP, COL5A3, COL5A1, COL4A5, FBLN1, COL14A1, LAMC1, LAMB1, TFPI2	2040	30	11296	2.39948	0.998551	0.448038	6.51579
GOTERM_BP_DIRECT	GO:0030514~negative regulation of BMP signaling pathway	12	0.464756	0.00389558	0.0718252	WNT5A, NBL1, CAV1, NOTCH1, MINOS1-NBL1, HTRA1, LEMD2, SPG20, FSTL3, SMURF1, CHRD, TOB1	2047	26	11174	2.51941	1	0.568359	7.18252
KEGG_PATHWAY	hsa00040:Pentose and glucuronate interconversions	11	0.426026	0.0063889	0.0812126	UGT1A7, UGT1A10, UGT1A6, UGT1A9, UGT1A8, UGT1A3, KL, UGT1A5, UGT1A4, UGDH, UGT1A1	871	23	4543	2.49453	0.832743	0.138447	8.12126
KEGG_PATHWAY	hsa04924:Renin secretion	16	0.619675	0.00656713	0.0833881	KCNMA1, ORAI1, GNAI2, GNAI1, ADCY5, PDE3B, ITPR3, ITPR1, ITPR2, PLCB3, ACE, PPP3CB, GNAS, PRKACB, CTSB, PLCB1	871	41	4543	2.03545	0.840908	0.131863	8.33881
GOTERM_CC_DIRECT	GO:0016021~integral component of membrane	557	21.5724	0.00583744	0.0862272	LDHA, FAM200A, SLC9A4, OSMR, BTC, L1CAM, ACBD5, APP, TECRL, AQP11, PHTF2, VMA21, ADAM9, TIMMDC1, PTPRG, LIFR, F8, CCDC136, COLEC12, PTPRT, LPCAT2, PCLO, YIF1A, PTPRQ, TMEM131, EBPL, CD163L1, PITPNM3, TMEM139, RPS14, RYR1, ROR1, RYR2, ROR2, ADAMTS1, NCR3LG1, DNAH10, ORAI1, EMCN, CYP1B1, ERBB4, CYP51A1, BCL2L1, SORCS2, DTD1, ALCAM, TMEM129, SLC29A3, ZDHHC9, LAPTM4B, BRI3BP, MAOA, TGFBR2, CCDC80, AT…	2155	2803	11827	1.09058	0.991824	0.246284	8.62272
GOTERM_BP_DIRECT	GO:0040036~regulation of fibroblast growth factor receptor signaling pathway	5	0.193648	0.00478683	0.0875563	FGFR2, FAM20C, SULF1, RUNX2, DUSP6	2047	5	11174	5.45872	1	0.62899	8.75563
GOTERM_BP_DIRECT	GO:0006816~calcium ion transport	14	0.542215	0.00501468	0.0915372	SRI, CAV1, CACHD1, SLC3A2, TRPM2, ITPR1, ITPR2, KCNN4, VDR, BSPRY, ATP2A3, RYR1, TPT1, RYR2	2047	34	11174	2.24771	1	0.63171	9.15372
GOTERM_CC_DIRECT	GO:0015935~small ribosomal subunit	11	0.426026	0.00640644	0.0942494	RPS25, FAU, RPS9, RPS20, RPS4X, RPS2, RPS21, RPS6, RPS27A, RPS23, RPS3	2155	24	11827	2.51541	0.99489	0.254086	9.42494
KEGG_PATHWAY	hsa04020:Calcium signaling pathway	30	1.16189	0.00782399	0.0985954	ORAI1, GNA14, GNA15, ADCY1, ERBB4, PHKB, ITPKA, PLCB3, ATP2B4, PPP3CB, PRKACB, PLCB1, SLC8A1, SLC25A5, PHKG2, SPHK1, CACNA1I, ITPR3, ITPR1, ITPR2, PLCE1, ATP2A2, CHRM3, ATP2A3, P2RX2, RYR1, CACNA1H, RYR2, GNAS, MYLK	871	98	4543	1.59669	0.888248	0.144898	9.85954
GOTERM_BP_DIRECT	GO:0001503~ossification	19	0.735864	0.00589116	0.106698	FZD9, IFITM1, PDLIM7, FSTL3, GPLD1, MGP, SUN1, BCL2, RASSF2, STC1, BMP7, ATP6V0A4, RUNX1, RUNX2, EXT2, BMP8B, BMP5, SUCO, CDH11	2047	54	11174	1.92066	1	0.677131	10.6698
GOTERM_MF_DIRECT	GO:0051018~protein kinase A binding	7	0.271108	0.00691815	0.10996	MYRIP, AKAP5, AKAP12, AKAP13, AKAP7, AKAP11, RPS3	2040	11	11296	3.52371	0.999988	0.610084	10.996
KEGG_PATHWAY	hsa05032:Morphine addiction	17	0.658404	0.00882086	0.110491	GABRD, ADCY1, GNAI2, GNAI1, ADCY5, PDE3B, GNG11, PDE4D, GNG12, ARRB1, PDE4A, GNAS, GNB4, GRK4, PDE8B, PRKACB, GABRP	871	46	4543	1.92759	0.915579	0.151933	11.0491
KEGG_PATHWAY	hsa04916:Melanogenesis	24	0.929512	0.00906165	0.113342	WNT5A, FZD9, WNT10A, TYRP1, ADCY1, WNT5B, CREB3, GNAI2, MAP2K2, GNAI1, ADCY5, MITF, EDN1, LEF1, FZD3, WNT2B, WNT4, PLCB3, WNT3, EP300, GNAS, PRKACB, WNT6, PLCB1	871	74	4543	1.69163	0.921112	0.146776	11.3342
GOTERM_BP_DIRECT	GO:0002027~regulation of heart rate	9	0.348567	0.00628357	0.113407	GPD1L, SLC8A1, IRX5, EPAS1, FPGT-TNNI3K, RYR2, PDE4D, SEMA3A, SNTA1	2047	17	11174	2.88991	1	0.687445	11.3407
KEGG_PATHWAY	hsa04713:Circadian entrainment	20	0.774593	0.00931633	0.116349	ADCY1, GNAI2, NOS1AP, GNAI1, ADCY5, CACNA1I, GNG11, GNG12, ITPR3, ITPR1, RPS6KA5, PLCB3, PER2, RYR1, CACNA1H, RYR2, GNB4, GNAS, PRKACB, PLCB1	871	58	4543	1.79857	0.926571	0.142397	11.6349
GOTERM_MF_DIRECT	GO:0005198~structural molecule activity	35	1.35554	0.0081572	0.128412	NCR3LG1, PRPH, CAV1, CLTB, VIM, CDC42SE1, LLGL1, CLDN15, KRT24, TUBGCP3, LAMB3, KRT80, KRT8, ASPH, KRT4, TUBA1A, LAMB1, KRT86, KRT83, NES, MAP1B, LMNA, EPB41L2, LAMA3, PGM5, PSMD13, KRT17, LAMC3, MAP2, CLDN1, IFFO2, CSTA, ADD3, MAP7D3, SNTA1	2040	126	11296	1.53813	0.999998	0.641462	12.8412
GOTERM_BP_DIRECT	GO:0010596~negative regulation of endothelial cell migration	7	0.271108	0.00744088	0.132919	DAB2IP, SP100, STC1, SYNJ2BP, NR2F2, SLIT2, VASH1	2047	11	11174	3.47373	1	0.735644	13.2919
GOTERM_BP_DIRECT	GO:0007229~integrin-mediated signaling pathway	21	0.813323	0.00852333	0.150799	COL3A1, ITGA10, ITGB2, MYH9, COL16A1, VAV1, ITGAM, PRKD1, ITGA9, ZNF304, NME2, FBLN1, RCC2, NME1-NME2, ITGB8, SEMA7A, ITGB6, ADAMTS1, ZYX, ADAM9, ADAM15	2047	64	11174	1.79114	1	0.770994	15.0799
GOTERM_MF_DIRECT	GO:0005518~collagen binding	14	0.542215	0.00997188	0.154787	COCH, MRC2, ITGA10, CTSS, COL5A3, LRRC15, SERPINH1, ITGA9, COL14A1, CD44, TGFBI, CTSB, PAK1, ADAM9	2040	37	11296	2.09518	1	0.688205	15.4787
GOTERM_MF_DIRECT	GO:0004114~3',5'-cyclic-nucleotide phosphodiesterase activity	8	0.309837	0.0102776	0.159157	PDE6D, PDE4A, PDE5A, PDE3B, PDE9A, PDE8B, PDE4D, RUNX1	2040	15	11296	2.9532	1	0.674123	15.9157
GOTERM_BP_DIRECT	GO:0001837~epithelial to mesenchymal transition	11	0.426026	0.00930793	0.16354	FGFR2, S100A4, WNT5A, FAM83D, WNT4, NOTCH1, CUL7, LEF1, LOXL2, BMP7, TGFB2	2047	25	11174	2.40184	1	0.789524	16.354
GOTERM_CC_DIRECT	GO:0043235~receptor complex	24	0.929512	0.011836	0.167555	NRP1, ERBB4, GPR63, LRP1B, TGFBR2, LIFR, ITGB2, VIPR1, ITPR3, ITPR2, IGF1R, VDR, NOTCH1, ACVR2B, APP, IL4R, ITGB6, P2RX2, ROR1, BMPR1B, PLA2R1, EGF, TSHR, NR1H3	2155	79	11827	1.66729	0.999943	0.402194	16.7555
GOTERM_MF_DIRECT	GO:0003676~nucleic acid binding	174	6.73896	0.0122566	0.186928	FAM200A, DBF4B, ZNF583, ZNF827, RBM7, ZNF253, CNOT7, ZNF254, LOC81691, ISG20, ZIC2, ZNF304, ZNF776, RAVER2, ZNF772, ZNF248, ZNF442, ZNF107, PATZ1, ZNF101, ZNF43, ZNF45, ZNF44, ZNF100, ZNF506, HNRNPA2B1, ZNF814, ZNF813, ZNF8, ZNF816, ZNF503, ZNF793, MECOM, ZNF3, ZDBF2, ZNF234, ZNF233, ZNF789, ZNF235, KRBA1, TIAL1, ZNF431, ZNF587, ZNF438, ZNF586, ZNF614, ZNF611, ZNF841, ZNF133, SETD1B, MYEF2, ZNF23…	2040	822	11296	1.17212	1	0.714872	18.6928
GOTERM_MF_DIRECT	GO:0003735~structural constituent of ribosome	49	1.89775	0.0125693	0.191236	RPL14, RPL13, MRPS11, RPL35, RPS15A, RPS27L, RPL37, RPL22L1, RPS2, MRPS30, RPS3, MRPL11, RPS27, RPL30, MRPL15, RPL32, RPL9, RPL8, RPL3, FAU, RPL10, RPL11, RPS20, RPL4, RPL10A, RPL7A, RPS21, RPS27A, RPS23, RPL35A, SLC25A5, RPL26, RPS9, RPL24, RPL23A, RPS6, RPS4X, RPS8, MRTO4, RPS7, RPS19, RPL23, RPL22, RPS14, RPS12, RPL37A, RPS10, RPS11, MRPL46	2040	195	11296	1.39141	1	0.702197	19.1236
GOTERM_MF_DIRECT	GO:0004089~carbonate dehydratase activity	6	0.232378	0.0126141	0.191852	CA9, CA8, CA5B, CA11, CA4, CA2	2040	9	11296	3.6915	1	0.682772	19.1852
GOTERM_MF_DIRECT	GO:0043394~proteoglycan binding	6	0.232378	0.0126141	0.191852	FCN2, CTSS, CTSB, COL5A3, SLIT2, COL5A1	2040	9	11296	3.6915	1	0.682772	19.1852
GOTERM_MF_DIRECT	GO:0005003~ephrin receptor activity	6	0.232378	0.0126141	0.191852	EPHA4, EPHA6, EPHB4, EPHA2, EPHA3, EPHB2	2040	9	11296	3.6915	1	0.682772	19.1852
GOTERM_BP_DIRECT	GO:0050829~defense response to Gram-negative bacterium	8	0.309837	0.0111232	0.192327	DROSHA, APP, CHGA, ADM, FCN2, GSDMD, PYCARD, B2M	2047	15	11174	2.91132	1	0.83565	19.2327
GOTERM_MF_DIRECT	GO:0005516~calmodulin binding	34	1.31681	0.0126734	0.192666	ORAI1, SYT1, ADCY1, CNN3, PHKB, MKNK2, CASK, EEA1, MAPKAPK2, ITPKA, CAMKK1, IQGAP1, PLCB3, ATP2B4, PCP4, PPP3CB, CNN2, PLCB1, SLC8A1, MYO6, MYO1B, PHKG2, SPHK1, MYH9, KCNN4, MAP2, AKAP5, RYR1, RYR2, SPATA17, MYH14, ADD3, MYLK, SNTA1	2040	125	11296	1.50613	1	0.664741	19.2666
GOTERM_BP_DIRECT	GO:0006874~cellular calcium ion homeostasis	17	0.658404	0.0113314	0.195568	CAV1, VAPB, STOML2, CALR, ATP13A2, ATP13A5, ATP13A4, TPCN2, VDR, ATP2B4, ATP2A2, ATP2A3, SLC24A3, TPT1, RYR2, STC1, SV2A	2047	49	11174	1.89384	1	0.832035	19.5568
GOTERM_BP_DIRECT	GO:0030336~negative regulation of cell migration	22	0.852053	0.0117359	0.201831	CYP1B1, IFITM1, NF1, ABHD2, PTPRU, LDLRAD4, ZMYND8, EPHA1, SLIT2, CITED2, ARHGAP4, WNT4, ROBO1, BCL2, SULF1, SRGAP3, CNN2, STC1, CHRD, SRGAP1, IGFBP5, ADAM15	2047	70	11174	1.7156	1	0.833659	20.1831
GOTERM_BP_DIRECT	GO:0051552~flavone metabolic process	5	0.193648	0.0122751	0.210106	UGT1A7, UGT1A10, UGT1A9, UGT1A8, UGT1A1	2047	6	11174	4.54893	1	0.838463	21.0106
GOTERM_BP_DIRECT	GO:0061384~heart trabecula morphogenesis	5	0.193648	0.0122751	0.210106	NOTCH1, NACA, SOS1, BMP7, BMP5	2047	6	11174	4.54893	1	0.838463	21.0106
GOTERM_CC_DIRECT	GO:0016529~sarcoplasmic reticulum	10	0.387297	0.0151991	0.210139	SRI, SYNE2, NOL3, ATP2A2, ATP2A3, RYR1, RYR2, CALR, ITPR3, ITPR1	2155	23	11827	2.38616	0.999997	0.466722	21.0139
GOTERM_CC_DIRECT	GO:0033017~sarcoplasmic reticulum membrane	10	0.387297	0.0151991	0.210139	SRI, SYNE2, NOS1AP, ATP2A2, ATP2A3, TMEM38A, RYR1, RYR2, ASPH, ITPR2	2155	23	11827	2.38616	0.999997	0.466722	21.0139
GOTERM_BP_DIRECT	GO:0007178~transmembrane receptor protein serine/threonine kinase signaling pathway	7	0.271108	0.012599	0.215037	IRAK1, ACVR2B, LTBP1, PALM2-AKAP2, BMPR2, PPM1L, AKAP2	2047	12	11174	3.18425	1	0.837884	21.5037
GOTERM_BP_DIRECT	GO:0030335~positive regulation of cell migration	37	1.433	0.0127919	0.21796	GCNT2, WNT5B, F2RL1, ONECUT2, EDN1, LRRC15, ZNF304, IGF1R, SEMA7A, SEMA3E, SEMA3D, CEACAM6, PAK1, RHOD, GPNMB, LAMB1, CYR61, STX4, LYN, CREB3, PODXL, SPHK1, LEF1, MCAM, MYADM, EPHA1, NOTCH1, SYNE2, SEMA6D, PTP4A1, CEMIP, ROR2, HBEGF, LAMC2, TRIP6, CTSH, MYLK	2047	137	11174	1.47425	1	0.834295	21.796
GOTERM_BP_DIRECT	GO:0006882~cellular zinc ion homeostasis	6	0.232378	0.0134137	0.227313	SLC39A14, SLC39A10, SLC39A13, SLC39A6, ATP13A2, ATP7B	2047	9	11174	3.63915	1	0.840529	22.7313
GOTERM_MF_DIRECT	GO:0016758~transferase activity, transferring hexosyl groups	8	0.309837	0.0154681	0.230168	UGT1A7, UGT1A6, UGT1A9, UGT1A8, UGT1A3, UGT1A4, UGT1A1, UGT3A2	2040	16	11296	2.76863	1	0.718872	23.0168
GOTERM_CC_DIRECT	GO:0030018~Z disc	23	0.890782	0.0170127	0.232248	SRI, SLC8A1, JPH2, NOS1AP, PPP1R12B, SYNPO2, CAPZB, FLNA, PGM5, ATP2B4, SYNE2, NEB, CFL2, MYPN, KRT8, RYR1, PPP3CB, RYR2, OBSL1, AHNAK2, PAK1, SCN8A, PARVB	2155	77	11827	1.63932	0.999999	0.48872	23.2248
GOTERM_BP_DIRECT	GO:0006805~xenobiotic metabolic process	13	0.503486	0.0140489	0.236758	NCEH1, CYP1B1, CYP2J2, NAT1, PTGS1, RORA, AIP, CMBL, UGT1A6, UGT1A9, CYP26B1, NQO1, MGST1	2047	34	11174	2.08716	1	0.846511	23.6758
GOTERM_BP_DIRECT	GO:0001525~angiogenesis	38	1.47173	0.0150151	0.250915	FGFR2, EMCN, CAV1, CYP1B1, NRP1, TNFRSF12A, PDE3B, ELK3, RORA, ENPEP, EPHB4, MEIS1, EPHB2, TGFB2, NRCAM, NOV, ZNF304, TGFBI, EGF, COL8A1, C1GALT1, SRPK2, DAB2IP, EPAS1, NRXN3, APOLD1, MCAM, MYH9, EPHA1, NCL, VASH1, ANXA2, PRKD1, EREG, ID1, AAMP, TNFAIP2, ADAM15	2047	143	11174	1.45057	1	0.85828	25.0915
GOTERM_CC_DIRECT	GO:0005938~cell cortex	28	1.08443	0.0189313	0.255007	FGFR2, CAV1, USP2, AKAP12, AKAP13, ASTN2, SPINK5, HMCN1, AXIN2, AXIN1, DBNL, CNKSR1, MYO6, FBLIM1, NCL, ANXA2, ITPR2, FRY, PRKD1, ARHGAP32, FNBP1, NEDD4, SCIN, RYR1, GRK4, LAMC2, ADD3, DBN1	2155	100	11827	1.53669	1	0.509953	25.5007
KEGG_PATHWAY	hsa00983:Drug metabolism - other enzymes	11	0.426026	0.0226151	0.260877	UGT1A7, UGT1A10, UGT1A6, UGT1A9, UGT1A8, UGT1A3, NAT1, UGT1A5, UGT1A4, UPP2, UGT1A1	871	27	4543	2.12497	0.998308	0.298516	26.0877
GOTERM_BP_DIRECT	GO:0071377~cellular response to glucagon stimulus	10	0.387297	0.0157205	0.261093	ADCY1, ASS1, ADCY5, PRKAR1B, PRKAR1A, GNB4, GNG11, GNAS, PRKACB, GNG12	2047	23	11174	2.37336	1	0.864192	26.1093
GOTERM_BP_DIRECT	GO:0010800~positive regulation of peptidyl-threonine phosphorylation	10	0.387297	0.0157205	0.261093	WNT5A, UBE2K, PLK1, SPHK1, CEMIP, RIPK2, CAB39, EGF, BMP7, AXIN1	2047	23	11174	2.37336	1	0.864192	26.1093
GOTERM_MF_DIRECT	GO:0031683~G-protein beta/gamma-subunit complex binding	7	0.271108	0.0185246	0.269303	GNA13, GNA14, GNA15, GNAI2, GNAI1, CETN2, GNAS	2040	13	11296	2.9816	1	0.765328	26.9303
GOTERM_MF_DIRECT	GO:0003779~actin binding	51	1.97521	0.0187514	0.272131	S100A4, GAS2L3, WASF3, MLPH, KLHL5, CXCR4, KCNMA1, DBNL, MYO6, NCALD, MYH9, EPB41L2, ARPC1A, MYRIP, TAGLN, CGN, LIMCH1, SCIN, FLII, ADD3, EPS8L2, DBN1, PARVB, LCP1, SPTB, ABLIM1, SHROOM2, CNN3, SSH1, SSH2, FXYD5, TPM2, CAPZB, ACE, CNN2, ACTR3C, BAIAP2L1, SPTBN4, KIF18A, EVL, SYNPO2, COTL1, SYNE1, SYNE2, NEB, MYPN, CAPG, SPTBN2, MYLK, ALKBH4, SNTA1	2040	209	11296	1.3512	1	0.753595	27.2131
GOTERM_BP_DIRECT	GO:0006412~translation	54	2.0914	0.0166004	0.273605	RPL14, RPL13, CPEB4, RPS27L, RPL22L1, RPS2, MRPS30, RPS3, RPL10, FAU, RPL11, TNIP1, RPS27A, RPL35A, SLC25A5, SARS, RPS4X, RPS19, RPS14, RPS12, RPS10, RPS11, NHP2, NACA, MRPS11, RPL35, RPS15A, RPL37, MRPL11, RPS25, RPS27, RPL30, RPL32, MRPL15, RPL9, RPL8, RPL3, RPL7A, RPL10A, RPL4, RPS20, RPS21, RPS23, RRBP1, RPL26, RPS9, RPL23A, RPL24, RPS6, RPS8, RPS7, RPL23, RPL22, RPL37A	2047	219	11174	1.34599	1	0.872416	27.3605
KEGG_PATHWAY	hsa00860:Porphyrin and chlorophyll metabolism	12	0.464756	0.0239089	0.273702	UGT1A7, UGT1A10, UGT1A6, HMOX2, UGT1A9, UGT1A8, UGT1A3, UGT1A5, CPOX, UGT1A4, UROS, UGT1A1	871	31	4543	2.01904	0.998831	0.29907	27.3702
KEGG_PATHWAY	hsa04971:Gastric acid secretion	16	0.619675	0.0250731	0.285068	ADCY1, GNAI2, GNAI1, SLC9A4, ADCY5, CFTR, ITPR3, ITPR1, ITPR2, PLCB3, CHRM3, GNAS, PRKACB, CA2, PLCB1, MYLK	871	47	4543	1.77561	0.999162	0.298286	28.5068
GOTERM_BP_DIRECT	GO:0071320~cellular response to cAMP	13	0.503486	0.0179017	0.291743	SLC8A1, SLC5A5, ASS1, PDE4D, CFTR, ITPR2, ZFP36L1, KDM1A, APP, STC1, AKAP7, RAPGEF2, IGFBP5	2047	35	11174	2.02752	1	0.885844	29.1743
GOTERM_MF_DIRECT	GO:0015278~calcium-release channel activity	6	0.232378	0.0215203	0.305839	JPH2, RYR1, RYR2, ITPR3, ITPR1, TRPM2	2040	10	11296	3.32235	1	0.785596	30.5839
KEGG_PATHWAY	hsa04540:Gap junction	20	0.774593	0.0272659	0.306028	CDK1, ADCY1, TUBB2B, GNAI2, MAP2K2, GNAI1, ADCY5, ITPR3, ITPR1, ITPR2, PLCB3, SOS1, TUBA4A, TUBB6, GNAS, PRKACB, PLCB1, TUBA1A, EGF, TUBB3	871	64	4543	1.62995	0.999553	0.307382	30.6028
GOTERM_BP_DIRECT	GO:0048009~insulin-like growth factor receptor signaling pathway	7	0.271108	0.0198254	0.317771	IGF1R, GRB10, TSC2, PLCB1, IRS1, CRIM1, GIGYF1	2047	13	11174	2.93931	1	0.904732	31.7771
GOTERM_BP_DIRECT	GO:0035025~positive regulation of Rho protein signal transduction	7	0.271108	0.0198254	0.317771	GPR18, ROBO1, LPAR6, ARRB1, COL3A1, F2RL1, AKAP13	2047	13	11174	2.93931	1	0.904732	31.7771
GOTERM_MF_DIRECT	GO:0005005~transmembrane-ephrin receptor activity	5	0.193648	0.0233179	0.32693	EPHA4, EFNB3, EFNA3, EPHA1, EPHB2	2040	7	11296	3.95518	1	0.798197	32.693
GOTERM_MF_DIRECT	GO:0070330~aromatase activity	5	0.193648	0.0233179	0.32693	CYP2J2, CYP1B1, CYP1A1, CYP2S1, CYP4B1	2040	7	11296	3.95518	1	0.798197	32.693
GOTERM_CC_DIRECT	GO:0005834~heterotrimeric G-protein complex	9	0.348567	0.0257132	0.330499	GNA13, GNA14, GNA15, GNAI2, GNAI1, ARRB1, GNG11, GNAS, GNG12	2155	21	11827	2.35207	1	0.60539	33.0499
KEGG_PATHWAY	hsa04911:Insulin secretion	16	0.619675	0.0302312	0.33347	KCNMA1, KCNMB4, ADCY1, CREB3, ADCY5, ITPR3, PCLO, ATF2, KCNN4, PLCB3, CHRM3, RYR2, RAPGEF4, GNAS, PRKACB, PLCB1	871	48	4543	1.73861	0.999809	0.32247	33.347
GOTERM_BP_DIRECT	GO:0090027~negative regulation of monocyte chemotaxis	4	0.154919	0.0211621	0.33532	NOV, NBL1, MINOS1-NBL1, SLIT2	2047	4	11174	5.45872	1	0.914178	33.532
GOTERM_BP_DIRECT	GO:0050861~positive regulation of B cell receptor signaling pathway	4	0.154919	0.0211621	0.33532	LYN, SLC39A10, PRKCH, CMTM3	2047	4	11174	5.45872	1	0.914178	33.532
GOTERM_MF_DIRECT	GO:0004857~enzyme inhibitor activity	9	0.348567	0.0244506	0.339909	UGT1A7, UGT1A9, NOTCH1, UGT1A8, ARRB1, CD46, UGT1A1, GCHFR, FRY	2040	21	11296	2.37311	1	0.800514	33.9909
KEGG_PATHWAY	hsa04390:Hippo signaling pathway	33	1.27808	0.0322855	0.35189	WNT5A, MOB1B, WNT5B, BMPR2, ITGB2, WTIP, LLGL1, SCRIB, TGFB2, WNT4, WNT3, TEAD4, DLG4, AXIN2, WNT6, AXIN1, FZD9, WNT10A, TGFBR2, LEF1, TEAD2, FZD3, TEAD3, PPP1CC, WNT2B, AJUBA, YWHAG, ID1, RASSF1, BMPR1B, BMP7, BMP8B, BMP5	871	122	4543	1.41084	0.999894	0.328405	35.189
GOTERM_BP_DIRECT	GO:1903779~regulation of cardiac conduction	12	0.464756	0.0224978	0.352428	SLC8A1, FXYD3, ATP2B4, ATP2A2, ATP2A3, FPGT-TNNI3K, RYR1, RYR2, ASPH, ITPR3, ITPR1, ITPR2	2047	32	11174	2.04702	1	0.922343	35.2428
GOTERM_CC_DIRECT	GO:0016323~basolateral plasma membrane	31	1.20062	0.0279375	0.353658	ORAI1, PALM, CAV1, ERBB4, CADM1, SLC9A4, CASK, SCRIB, P2RY6, ATP2B4, CD46, DLG4, ADAM9, STX4, STX2, CA11, CFTR, ANXA2, LIN7A, ATP7A, SLC4A10, SLC4A11, CA9, CHRM3, ARRB1, ST14, CA4, CA2, SLC40A1, HPGD, ATP7B	2155	117	11827	1.45413	1	0.620651	35.3658
GOTERM_MF_DIRECT	GO:0097110~scaffold protein binding	12	0.464756	0.0256885	0.353824	CAV2, ATP2B4, MAP2K2, ADCY5, KRT8, VIM, DLG4, CACNA1H, DLL1, PDE4D, CIT, KCNH2	2040	33	11296	2.01355	1	0.803976	35.3824
GOTERM_BP_DIRECT	GO:0007268~chemical synaptic transmission	29	1.12316	0.024204	0.373675	SYT1, KCNMB4, GLRA3, PCDHB14, PPT1, PCDHB13, CACNB4, VIPR1, PCDHB10, MBP, NPTX1, PLCB3, PCDHB16, DLG4, APBA2, AGRN, LRFN5, APBA1, NOVA1, GABRD, PCDHB9, NRXN2, PCDHB3, SLC12A4, PCDHB4, SLC12A5, PCDHB2, NPY5R, AKAP5	2047	106	11174	1.49342	1	0.93233	37.3675
GOTERM_BP_DIRECT	GO:0043086~negative regulation of catalytic activity	17	0.658404	0.0243651	0.375646	NES, ANP32E, ARPP19, ACACB, UGT1A1, ANXA3, ANXA2, FNIP2, ANXA2P2, FRY, ATP7A, UGT1A7, NOTCH1, UGT1A8, CD46, LMTK2, NQO1	2047	53	11174	1.75091	1	0.929685	37.5646
GOTERM_BP_DIRECT	GO:0060710~chorio-allantoic fusion	5	0.193648	0.0245133	0.377455	ZFP36L1, LEF1, BMP7, BMP5, CYR61	2047	7	11174	3.89909	1	0.92695	37.7455
GOTERM_MF_DIRECT	GO:0000978~RNA polymerase II core promoter proximal region sequence-specific DNA binding	60	2.32378	0.0279222	0.378237	AKNA, ZNF85, ELF1, MEF2A, ZNF486, E2F8, ARNT2, MITF, TBP, ZNF253, YBX1, BATF, ZNF682, ZNF736, ZNF680, ZNF737, ZNF732, PATZ1, ZNF730, PITX1, ZNF100, SSBP2, ZNF506, ZNF92, ZNF543, LEF1, DDIT3, ZNF138, ZNF718, NCOA2, ZNF714, ZNF716, TGIF1, ZNF431, CLOCK, ZNF273, ZNF805, ONECUT2, EHF, ELK3, MEIS1, SMARCB1, HOXA5, ZNF708, RUNX2, NR1H3, ESRRA, NACC2, CREB3, TBX3, MAFB, CEBPD, ATF7, ZNF460, NEUROD1, ZNF…	2040	258	11296	1.28773	1	0.818691	37.8237
GOTERM_CC_DIRECT	GO:0005882~intermediate filament	15	0.580945	0.0304322	0.37874	PRPH, NES, VIM, LMNA, KRT10, KRT24, NME2, KRT80, PKP1, KRT17, NME1-NME2, KRT8, IFFO2, KRT4, KRT86	2155	46	11827	1.78962	1	0.637567	37.874
GOTERM_BP_DIRECT	GO:0030509~BMP signaling pathway	16	0.619675	0.0254009	0.388183	MEGF8, BMPR2, ZNF8, LEF1, FSTL1, ACVR2B, ID1, RYR2, ROR2, SMURF1, BMPR1B, BMP7, RUNX2, BMP8B, BMP5, TOB1	2047	49	11174	1.78244	1	0.929935	38.8183
GOTERM_MF_DIRECT	GO:0005178~integrin binding	20	0.774593	0.0291415	0.391196	TLN1, LYN, NPNT, TSPAN4, COL3A1, CALR, COL16A1, TIMP2, CD151, COL5A1, NOV, WISP2, FBLN1, SEMA7A, ITGB6, TGFBI, GPNMB, ADAM9, CYR61, ADAM15	2040	68	11296	1.6286	1	0.820853	39.1196
GOTERM_BP_DIRECT	GO:0046854~phosphatidylinositol phosphorylation	19	0.735864	0.0260963	0.396466	INPP1, FGFR2, IMPA2, FGFR4, FGFR3, PIK3C2G, KLB, ERBB4, KL, BTC, PIP5K1A, VAV1, IRS1, EREG, GAB1, HBEGF, EGF, FRS2, FAM126A	2047	62	11174	1.67283	1	0.931334	39.6466
KEGG_PATHWAY	hsa05146:Amoebiasis	22	0.852053	0.0390732	0.409458	GNA14, GNA15, ADCY1, COL4A1, COL3A1, ITGB2, COL5A3, ITGAM, COL5A1, COL4A5, TGFB2, LAMB4, PLCB3, LAMB3, LAMA3, LAMC3, GNAS, LAMC2, LAMC1, PRKACB, PLCB1, LAMB1	871	75	4543	1.52998	0.999985	0.37082	40.9458
GOTERM_BP_DIRECT	GO:0007160~cell-matrix adhesion	18	0.697134	0.0274977	0.412836	PPFIA2, EPDR1, NPNT, COL3A1, ITGA10, BCAM, ITGB2, COL5A3, CD63, BCL2L11, CD44, ITGB8, MSLN, ITGB6, SGCE, ZYX, ADAM15, ADAM9	2047	58	11174	1.69409	1	0.937341	41.2836
GOTERM_BP_DIRECT	GO:0008152~metabolic process	32	1.23935	0.0278482	0.416864	ENPP5, BCAT1, ARSG, ARSJ, ARSK, ACSS2, ACSS3, ACSF2, UGT3A2, L3HYPDH, UGT1A7, UGT1A6, UGT1A9, GSTM3, UGT1A8, AGPAT5, GSTM4, UGT1A3, UGT1A5, UGT1A4, ACSL4, NCEH1, NAT1, TAZ, IREB2, GRHPR, LPCAT2, UGT1A1, UGT1A10, SULF1, CENPV, LCLAT1	2047	121	11174	1.44363	1	0.936259	41.6864
GOTERM_BP_DIRECT	GO:0050830~defense response to Gram-positive bacterium	13	0.503486	0.0279003	0.417461	HIST1H2BE, GSDMD, EPHA2, B2M, DROSHA, CHGA, APP, CD36, ADM, FCN2, HIST1H2BJ, RIPK2, FAU	2047	37	11174	1.91793	1	0.933268	41.7461
GOTERM_BP_DIRECT	GO:0030216~keratinocyte differentiation	12	0.464756	0.0283166	0.422206	WNT5A, AKR1C3, NOTCH1, EREG, ST14, TP63, KRT10, PIP5K1A, CSTA, INTU, EPHA2, ADAM9	2047	33	11174	1.98499	1	0.932665	42.2206
GOTERM_BP_DIRECT	GO:0031100~organ regeneration	12	0.464756	0.0283166	0.422206	PKM, CDK1, CDKN1A, NOTCH1, ADM, MKI67, TGFBR2, PTPRU, UGT1A1, CCNA2, LCP1, ANXA3	2047	33	11174	1.98499	1	0.932665	42.2206
GOTERM_BP_DIRECT	GO:0008284~positive regulation of cell proliferation	67	2.59489	0.0286308	0.425763	NAMPT, DBF4B, PRC1, OSMR, EDN2, ARNT2, EDN1, BTC, VIPR1, CNOT7, TGFB2, AKR1C3, CEACAM6, PAK1, MATK, SHC4, KIF14, SRPK2, STX4, LYN, SLC25A5, LIFR, LEF1, DLL1, RPS4X, IRS1, PURA, SUZ12, HOXC10, ADM, EREG, TIAL1, LAMC2, TSHR, EIF5A2, CTSH, FGFR2, FGFR4, GCNT2, FGFR3, GNAI2, ERBB4, TNC, RPS15A, NMB, BCL2L1, CALR, TSPYL5, PHIP, IGF1R, CNOT6L, BCL2, NKX3-1, EGF, RUNX2, SHMT2, NACC2, TBX3, KLB, TGFBR2, …	2047	289	11174	1.26552	1	0.931419	42.5763
GOTERM_MF_DIRECT	GO:0008028~monocarboxylic acid transmembrane transporter activity	6	0.232378	0.0336887	0.437315	SLC16A2, SLC16A5, SLC16A4, SLC16A7, SLC16A6, SLC16A9	2040	11	11296	3.02032	1	0.85395	43.7315
GOTERM_BP_DIRECT	GO:0000165~MAPK cascade	45	1.74284	0.0300717	0.441813	FGFR2, CAV1, MEF2A, FGFR4, FGFR3, ERBB4, BTC, RASGEF1A, MAPKAPK2, ZFP36L1, PSMB1, SOS1, DLG4, PAK1, EGF, RAPGEF2, SHC3, FRS2, RPS27A, MAP2K6, ZFP36, DAB2IP, KLB, MAP2K2, KL, SPTBN4, NF1, IRS1, WDR83, PSMD13, PSMD12, EREG, RASGRF1, PSMC2, MAPK15, SPTBN2, JAK1, GFRA1, HBEGF, PPM1L, JAK3, DUSP9, MAP3K14, SPTB, DUSP6	2047	183	11174	1.34231	1	0.937166	44.1813
GOTERM_MF_DIRECT	GO:0008144~drug binding	14	0.542215	0.0357513	0.457132	NAMPT, PDE4D, SIGMAR1, CYP4B1, UGT1A7, ACE, NME2, UGT1A8, CHRM3, NME1-NME2, PYGL, PPP3CB, ATP5O, TOP2A	2040	43	11296	1.80283	1	0.861327	45.7132
GOTERM_BP_DIRECT	GO:0002250~adaptive immune response	15	0.580945	0.0317108	0.459553	TNFRSF21, DBNL, ORAI1, LYN, TFEB, UNC93B1, CTSS, DCLRE1C, ALCAM, NEDD4, OTUB1, CD46, RIPK2, JAK3, CTSH	2047	46	11174	1.78002	1	0.943312	45.9553
GOTERM_BP_DIRECT	GO:0007154~cell communication	8	0.309837	0.033197	0.475176	ENPP5, FRAS1, SLC8A1, KREMEN2, GJB7, FREM2, OIP5, NF1	2047	18	11174	2.4261	1	0.947976	47.5176
GOTERM_BP_DIRECT	GO:0007204~positive regulation of cytosolic calcium ion concentration	17	0.658404	0.0340665	0.484116	GNA13, GNA15, ADCY5, EDN2, F2RL1, EDN1, FPR3, NMB, ITPR3, BCAP31, FIS1, GATA2, PLCE1, CD36, ADM, CXCR4, DLG4	2047	55	11174	1.68724	1	0.949422	48.4116
GOTERM_MF_DIRECT	GO:0051015~actin filament binding	28	1.08443	0.0388111	0.485326	SHROOM1, TLN1, LIMA1, SHROOM2, SSFA2, TPM2, CAPZB, TPM4, DSTN, ACTR2, CORO2A, PLS3, DBNL, MYO6, MYO1B, MYH9, FLNA, ARPC1A, AJUBA, ARPC1B, PPP1R9A, SYNE1, SYNE2, CFL2, SCIN, MYH14, LCP1, SPTB	2040	107	11296	1.449	1	0.874921	48.5326
GOTERM_BP_DIRECT	GO:0051216~cartilage development	13	0.503486	0.0341883	0.485356	WNT5A, SATB2, ESRRA, EDN1, ATP7A, CD44, ITGB8, SULF1, GNAS, BMP7, BMP5, PITX1, BMP8B	2047	38	11174	1.86746	1	0.947451	48.5356
GOTERM_BP_DIRECT	GO:0009611~response to wounding	13	0.503486	0.0341883	0.485356	ZFP36, NMNAT3, NRP1, CYP1A1, TNC, ABHD2, AURKA, MDK, VASH1, TGFB2, ZFP36L1, ADM, BPTF	2047	38	11174	1.86746	1	0.947451	48.5356
GOTERM_BP_DIRECT	GO:0018108~peptidyl-tyrosine phosphorylation	27	1.0457	0.0349761	0.493314	FGFR2, FGFR4, FGFR3, ERBB4, STAT5A, BTC, PEAK1, EPHB4, EPHB2, DYRK4, DYRK2, EGF, MAP2K6, LYN, MAP2K2, EFEMP1, EPHA1, EPHA2, EPHA3, EPHA4, EPHA6, EREG, ROR1, HBEGF, RIPK2, ROR2, JAK3	2047	100	11174	1.47385	1	0.948516	49.3314
KEGG_PATHWAY	hsa04925:Aldosterone synthesis and secretion	16	0.619675	0.0503309	0.494621	ORAI1, ADCY1, CREB3, ADCY5, CACNA1I, ITPR3, ITPR1, ITPR2, ATF2, PRKD1, PLCB3, CACNA1H, GNAS, PRKACB, PLCB1, PRKD3	871	51	4543	1.63634	0.999999	0.438038	49.4621
GOTERM_BP_DIRECT	GO:0006730~one-carbon metabolic process	9	0.348567	0.0351208	0.494763	SHMT2, AHCY, CA9, CA8, CA5B, CA4, CA2, ALDH1L2, MTHFD1L	2047	22	11174	2.23311	1	0.946693	49.4763
GOTERM_MF_DIRECT	GO:0019829~cation-transporting ATPase activity	5	0.193648	0.0400572	0.496408	ATP7A, ATP13A2, ATP13A5, ATP7B, ATP13A4	2040	8	11296	3.46078	1	0.875051	49.6408
GOTERM_BP_DIRECT	GO:0086010~membrane depolarization during action potential	6	0.232378	0.0356526	0.500054	CACNA1I, CACNA1H, SCN8A, KCNH2, TPCN1, TPCN2	2047	11	11174	2.97748	1	0.946623	50.0054
GOTERM_BP_DIRECT	GO:0019674~NAD metabolic process	6	0.232378	0.0356526	0.500054	GPD1L, NMNAT3, LDHA, NADSYN1, NADK, KMO	2047	11	11174	2.97748	1	0.946623	50.0054
GOTERM_BP_DIRECT	GO:0048514~blood vessel morphogenesis	6	0.232378	0.0356526	0.500054	COL4A1, CYP1B1, NEDD4, ID1, SOS1, NR2F2	2047	11	11174	2.97748	1	0.946623	50.0054
GOTERM_BP_DIRECT	GO:0045987~positive regulation of smooth muscle contraction	6	0.232378	0.0356526	0.500054	CHRM3, EDN2, NPNT, EDN1, SPHK1, NMU	2047	11	11174	2.97748	1	0.946623	50.0054
GOTERM_BP_DIRECT	GO:0034142~toll-like receptor 4 signaling pathway	6	0.232378	0.0356526	0.500054	IRAK1, RIPK2, NFKBIA, ITGB2, S100A14, ITGAM	2047	11	11174	2.97748	1	0.946623	50.0054
GOTERM_BP_DIRECT	GO:0030501~positive regulation of bone mineralization	10	0.387297	0.0358333	0.50184	FZD9, SLC8A1, WNT4, ACVR2B, ISG15, KL, FAM20C, BMPR2, BMPR1B, BMP7	2047	26	11174	2.09951	1	0.944988	50.184
GOTERM_CC_DIRECT	GO:0072559~NLRP3 inflammasome complex	4	0.154919	0.0450736	0.508537	CARD8, CASP4, GSDMD, PYCARD	2155	5	11827	4.39053	1	0.766917	50.8537
GOTERM_CC_DIRECT	GO:0001940~male pronucleus	4	0.154919	0.0450736	0.508537	TET3, RIF1, TBP, CCNA2	2155	5	11827	4.39053	1	0.766917	50.8537
GOTERM_CC_DIRECT	GO:0005796~Golgi lumen	14	0.542215	0.0454388	0.511424	WNT5A, WNT5B, GOLIM4, CSPG5, SDC2, GPC4, SDC1, WNT4, WNT3, AGRN, WNT6, PCSK6, PROS1, SDF4	2155	44	11827	1.74623	1	0.756844	51.1424
GOTERM_CC_DIRECT	GO:0031090~organelle membrane	13	0.503486	0.047934	0.530729	CYP1B1, CYP2J2, CYP1A1, CYP51A1, SEC11A, CYP2S1, PTGS1, CYP4B1, FMO4, FMO5, SQLE, CYP26B1, TFPI	2155	40	11827	1.78365	1	0.763142	53.0729
GOTERM_CC_DIRECT	GO:0005911~cell-cell junction	32	1.23935	0.0479419	0.530789	TLN1, FGFR4, PDLIM7, CADM1, BMPR2, PTK7, CASK, WTIP, SCRIB, IQGAP1, APP, KRT8, CNN2, PAK1, SV2A, RAPGEF2, FRS2, CNKSR1, HPN, MAP2K2, PRKCH, PTPRU, VAV1, MYADM, FLNA, ANXA2, LIN7A, AJUBA, PRKD1, IGSF5, RAB10, ADD3	2155	127	11827	1.38285	1	0.75114	53.0789
KEGG_PATHWAY	hsa04723:Retrograde endocannabinoid signaling	17	0.658404	0.0562462	0.534675	GABRD, ADCY1, GNAI2, GNAI1, ADCY5, GNG11, GNG12, MAPK10, ITPR3, ITPR1, ITPR2, PLCB3, MGLL, GNB4, PRKACB, PLCB1, GABRP	871	56	4543	1.58338	1	0.462702	53.4675
KEGG_PATHWAY	hsa04510:Focal adhesion	40	1.54919	0.0569595	0.539301	CAV2, TLN1, CAV1, MYL5, PPP1R12B, TNC, COL3A1, ITGA10, PAK6, LAMB4, IGF1R, LAMB3, ITGB8, BCL2, SOS1, ITGB6, COL6A1, ZYX, PAK1, EGF, LAMB1, SHC3, SHC4, COL4A1, MAPK10, CAPN2, PPP1CC, COL5A3, VAV1, COL5A1, FLNA, COL4A5, ITGA9, LAMA3, RASGRF1, LAMC3, LAMC2, LAMC1, PARVB, MYLK	871	160	4543	1.30396	1	0.454476	53.9301
GOTERM_MF_DIRECT	GO:0005200~structural constituent of cytoskeleton	21	0.813323	0.0465125	0.550316	TLN1, TUBB2B, SPTBN4, VIM, EPB41L4A, BICD1, EPB41L2, ARPC1B, TUBGCP3, ACTR2, CCDC6, KRT17, PPL, SPTBN2, TUBB6, TUBA4A, AGRN, TUBA1A, ADD3, TUBB3, SPTB	2040	76	11296	1.53003	1	0.904602	55.0316
GOTERM_BP_DIRECT	GO:0016477~cell migration	35	1.35554	0.0414024	0.554008	SHROOM2, FGFR4, TSPAN1, ERBB4, NANOS1, PEAK1, PTK7, RASGEF1A, PIP5K1A, ENPEP, CD151, MDK, SDC2, SCRIB, TGFB2, FAM83D, HOXA5, DEPDC1B, MATK, ADAM9, CDK1, ARC, PODXL, CD63, EPHA2, COL5A1, EPHA3, STYK1, SDC1, JAK1, TNK2, JAK3, LAMC1, BAMBI, LCP1	2047	139	11174	1.3745	1	0.963472	55.4008
GOTERM_BP_DIRECT	GO:0022617~extracellular matrix disassembly	13	0.503486	0.0414215	0.554178	LAMB3, LAMA3, CD44, HTRA1, CAPG, LAMC2, CTSS, LAMC1, CAPN2, TIMP2, LCP1, ADAM15, CAPN1	2047	39	11174	1.81957	1	0.961681	55.4178
GOTERM_BP_DIRECT	GO:0003181~atrioventricular valve morphogenesis	5	0.193648	0.0420139	0.55941	NOTCH1, TGFBR2, BMPR2, TGFB2, CYR61	2047	8	11174	3.4117	1	0.961643	55.941
GOTERM_BP_DIRECT	GO:0048846~axon extension involved in axon guidance	5	0.193648	0.0420139	0.55941	ALCAM, NRP1, SEMA3A, SLIT1, SLIT2	2047	8	11174	3.4117	1	0.961643	55.941
GOTERM_BP_DIRECT	GO:0002026~regulation of the force of heart contraction	5	0.193648	0.0420139	0.55941	SLC8A1, CHGA, ADM, ATP2A2, GAA	2047	8	11174	3.4117	1	0.961643	55.941
GOTERM_BP_DIRECT	GO:0030193~regulation of blood coagulation	5	0.193648	0.0420139	0.55941	CAV1, STX2, F2RL1, TC2N, FAM46A	2047	8	11174	3.4117	1	0.961643	55.941
KEGG_PATHWAY	hsa04550:Signaling pathways regulating pluripotency of stem cells	29	1.12316	0.0607765	0.563343	FGFR2, WNT5A, FGFR4, FGFR3, WNT5B, BMPR2, MEIS1, IGF1R, WNT4, WNT3, AXIN2, WNT6, AXIN1, FZD9, WNT10A, TBX3, MAP2K2, LIFR, FZD3, WNT2B, INHBB, ACVR2B, RIF1, ID1, JAK1, JAK3, BMPR1B, DUSP9, ZFHX3	871	110	4543	1.37509	1	0.46462	56.3343
GOTERM_BP_DIRECT	GO:0048015~phosphatidylinositol-mediated signaling	20	0.774593	0.0438746	0.575467	FGFR2, FGFR4, FGFR3, PIK3C2G, KLB, ERBB4, KL, BTC, RICTOR, NPR3, VAV1, IRS1, IGF1R, EREG, CA8, MAPKAP1, GAB1, HBEGF, EGF, FRS2	2047	70	11174	1.55963	1	0.965234	57.5467
GOTERM_BP_DIRECT	GO:0002474~antigen processing and presentation of peptide antigen via MHC class I	8	0.309837	0.0444846	0.580609	ACE, ABCB9, SEC24B, SEC24A, CALR, SEC24D, BCAP31, B2M	2047	19	11174	2.29841	1	0.965203	58.0609
GOTERM_BP_DIRECT	GO:0030819~positive regulation of cAMP biosynthetic process	8	0.309837	0.0444846	0.580609	NME2, ADM, NME1-NME2, GPR161, AKAP5, AKAP12, GNAS, ABCA1	2047	19	11174	2.29841	1	0.965203	58.0609
KEGG_PATHWAY	hsa04350:TGF-beta signaling pathway	20	0.774593	0.0637127	0.581043	LTBP1, E2F5, MINOS1-NBL1, TGFBR2, BMPR2, TGFB2, INHBB, NBL1, ACVR2B, EP300, CDKN2B, ID1, TGIF1, SMURF1, BMPR1B, BMP7, BAMBI, CHRD, BMP8B, BMP5	871	70	4543	1.49024	1	0.469194	58.1043
GOTERM_BP_DIRECT	GO:0014066~regulation of phosphatidylinositol 3-kinase signaling	15	0.580945	0.0446765	0.582215	FGFR2, FGFR4, FGFR3, KLB, ERBB4, KL, BTC, PIP5K1A, VAV1, IRS1, EREG, GAB1, HBEGF, EGF, FRS2	2047	48	11174	1.70585	1	0.964047	58.2215
GOTERM_BP_DIRECT	GO:0051209~release of sequestered calcium ion into cytosol	10	0.387297	0.0452903	0.587311	JPH2, RYR1, RYR2, ITPR3, DDIT3, TPCN1, ITPR1, TRPM2, TPCN2, ITPR2	2047	27	11174	2.02175	1	0.964044	58.7311
KEGG_PATHWAY	hsa04726:Serotonergic synapse	17	0.658404	0.06488	0.587893	CYP2J2, GNAI2, GNAI1, MAOA, ADCY5, PTGS1, GNG11, GNG12, ITPR3, ITPR1, ITPR2, PLCB3, APP, GNAS, GNB4, PRKACB, PLCB1	871	57	4543	1.5556	1	0.464121	58.7893
GOTERM_BP_DIRECT	GO:0002062~chondrocyte differentiation	9	0.348567	0.0454676	0.588772	NOV, FGFR3, WNT5B, TGFBI, GPLD1, RUNX1, RUNX2, NFIB, WNT2B	2047	23	11174	2.13602	1	0.96286	58.8772
GOTERM_BP_DIRECT	GO:0007088~regulation of mitotic nuclear division	9	0.348567	0.0454676	0.588772	CAV2, MKI67, CUL7, NEK2, CUL9, BORA, FBXO43, OBSL1, RCC1	2047	23	11174	2.13602	1	0.96286	58.8772
GOTERM_BP_DIRECT	GO:0003344~pericardium morphogenesis	4	0.154919	0.045725	0.590885	NOTCH1, SOS1, BMP7, BMP5	2047	5	11174	4.36698	1	0.961894	59.0885
GOTERM_BP_DIRECT	GO:0050777~negative regulation of immune response	4	0.154919	0.045725	0.590885	LYN, COL3A1, SPINK5, TGFB2	2047	5	11174	4.36698	1	0.961894	59.0885
GOTERM_BP_DIRECT	GO:0045162~clustering of voltage-gated sodium channels	4	0.154919	0.045725	0.590885	NRCAM, GLDN, SPTBN4, AGRN	2047	5	11174	4.36698	1	0.961894	59.0885
GOTERM_CC_DIRECT	GO:0005903~brush border	13	0.503486	0.0569472	0.594682	MYL6, LIMA1, MYO1B, MME, ENPEP, ITPR3, MYH9, CAPZB, SCIN, FLII, MYH14, ATP6V0A4, ADD3	2155	41	11827	1.74015	1	0.799028	59.4682
GOTERM_CC_DIRECT	GO:0030666~endocytic vesicle membrane	13	0.503486	0.0569472	0.594682	WNT5A, CAV1, WNT4, WNT3, CD36, WNT5B, GPR161, DLG4, HBEGF, COLEC12, WLS, WNT6, RPS27A	2155	41	11827	1.74015	1	0.799028	59.4682
GOTERM_MF_DIRECT	GO:0003841~1-acylglycerol-3-phosphate O-acyltransferase activity	7	0.271108	0.0532463	0.600737	AGPAT5, LPGAT1, MBOAT7, TAZ, ABHD5, LCLAT1, LPCAT2	2040	16	11296	2.42255	1	0.927193	60.0737
GOTERM_BP_DIRECT	GO:0030154~cell differentiation	61	2.36251	0.0472125	0.602892	GNA13, ELF1, PDLIM7, CADM1, EID2B, ELF5, SLFN5, CSPG5, TTLL7, ZIC2, CITED2, BZW2, TPT1, KIF2A, MATK, SRPK2, STX2, APOLD1, PRKCH, MGP, DLL1, PTPRU, MECOM, PPDPF, PURB, ZNF3, PURA, PTPRQ, INHBB, STYK1, TXNRD3, AAMP, ZNF431, EXT2, TNFAIP2, EID1, CPLX2, FHL1, CREM, ARHGEF28, ONECUT2, ABHD5, UBE2V1, ELK3, MDK, PEG10, SMARCB1, SPATA2, TGFBR2, MEA1, CENPF, CSRP2, RPS7, NOTCH1, TEX15, ZIC5, JAK1, TNK2, A…	2047	267	11174	1.24712	1	0.964252	60.2892
GOTERM_MF_DIRECT	GO:0016303~1-phosphatidylinositol-3-kinase activity	9	0.348567	0.0535834	0.603116	FGFR2, FGFR4, PIK3C2G, FGFR3, KLB, KL, GAB1, IRS1, FRS2	2040	24	11296	2.07647	1	0.922823	60.3116
GOTERM_BP_DIRECT	GO:0043547~positive regulation of GTPase activity	87	3.36948	0.0474142	0.604494	BTC, RGL3, RASGEF1B, ARHGAP18, RASGEF1A, IQGAP1, RGL1, ARHGAP4, GARNL3, WNT4, DLG4, RAPGEF5, RAPGEF4, DEPDC1B, ARHGAP11A, DENND5B, DOCK10, PLCB1, RAPGEF2, SHC3, DOCK11, FRS2, ARHGEF4, DEPDC7, DAB2IP, ARHGEF2, ARHGEF6, ARHGAP28, PSD4, ARHGEF17, SIPA1L3, DEPDC1, ARHGAP29, IRS1, ARHGAP32, PLCE1, SH2D3A, EREG, RASGRF1, ARRB1, RIN2, SRGAP3, GNAS, DENND3, EPS8L2, SRGAP1, KALRN, SPTB, FGFR2, CAV2, FGFR4…	2047	397	11174	1.19624	1	0.963184	60.4494
KEGG_PATHWAY	hsa04923:Regulation of lipolysis in adipocytes	12	0.464756	0.068115	0.60634	ADCY1, GNAI2, GNAI1, ADCY5, PTGS1, ABHD5, PDE3B, MGLL, GNAS, PRKACB, IRS1, TSHR	871	36	4543	1.73861	1	0.470018	60.634
GOTERM_CC_DIRECT	GO:0005913~cell-cell adherens junction	66	2.55616	0.0588882	0.607342	LIMA1, LDHA, TLN1, CADM1, RPL14, VAPB, ARHGAP18, RPS2, IQGAP1, EFHD2, BZW2, PKM, PAK6, PLCB3, PCBP1, MKL2, ZYX, AHNAK, DBNL, DAB2IP, MYO6, LYN, SLC3A2, MYH9, SLC9A3R2, FLNA, PGM5, CGN, MB21D2, EEF1G, RUVBL1, RAB10, EEF1D, ERC1, DBN1, EPS8L2, SHROOM2, CNN3, SNX5, CAPZB, GPRC5A, SCRIB, PPL, CCS, CNN2, NDRG1, RPL7A, EHD1, TES, COBLL1, S100P, MYO1B, BAIAP2L1, RPL23A, RPL24, EPHA2, ANXA2, CCNB2, CAPG,…	2155	297	11827	1.21959	1	0.799591	60.7342
GOTERM_MF_DIRECT	GO:0001228~transcriptional activator activity, RNA polymerase II transcription regulatory region sequence-specific binding	17	0.658404	0.0550258	0.613144	MAF, MAFF, IKZF3, MAFB, ELF5, ESRRG, LEF1, ATF2, GATA2, RAD21, EP300, BARX2, EBF4, CSRNP3, GATA6, TRPS1, RUNX1	2040	59	11296	1.59548	1	0.922654	61.3144
KEGG_PATHWAY	hsa04151:PI3K-Akt signaling pathway	53	2.05267	0.0693753	0.613318	OSMR, EFNA3, CCNE1, IL4R, PKN1, IRS1, BCL2L11, LPAR6, LAMC3, LAMC2, GNB4, LAMC1, THEM4, FGFR2, FGFR4, FGFR3, TNC, COL3A1, ITGA10, GNG11, BCL2L1, GNG12, ATF2, LAMB4, IGF1R, LAMB3, ITGB8, BCL2, SOS1, ITGB6, COL6A1, MTCP1, LAMB1, EGF, COL4A1, CREB3, MAP2K2, COL5A3, RPS6, EPHA2, COL5A1, COL4A5, EIF4B, ITGA9, YWHAG, CDKN1A, LAMA3, PRLR, IKBKG, TSC2, JAK1, JAK3, EIF4E2	871	224	4543	1.23411	1	0.465739	61.3318
KEGG_PATHWAY	hsa04922:Glucagon signaling pathway	20	0.774593	0.0720559	0.627781	LDHA, CREB3, PHKB, PHKG2, PDE3B, ACACB, ITPR3, ITPR1, ATF2, ITPR2, PKM, PLCB3, EP300, PYGM, PYGL, PPP3CB, GNAS, PRKACB, PLCB1, PYGB	871	71	4543	1.46925	1	0.468612	62.7781
GOTERM_CC_DIRECT	GO:0005844~polysome	11	0.426026	0.0636958	0.637126	EIF4B, ATXN2, EPM2A, MSI1, DIS3L2, PIWIL2, UNK, CALR, RPS4X, RPS6, RPS3	2155	33	11827	1.82939	1	0.815215	63.7126
GOTERM_MF_DIRECT	GO:0008237~metallopeptidase activity	14	0.542215	0.0590845	0.6401	ERMP1, ACE, ADAMTS19, MBTPS2, ECEL1, ADAMTSL3, MME, ADAMTS1, ENPEP, MYSM1, ADAM15, ADAM9, C9ORF3, DNPEP	2040	46	11296	1.68525	1	0.931415	64.01
GOTERM_BP_DIRECT	GO:0070498~interleukin-1-mediated signaling pathway	6	0.232378	0.0521194	0.640178	RPS6KA5, IRAK2, IRAK1, RPS6KA4, TNIP2, PLCB1	2047	12	11174	2.72936	1	0.972434	64.0178
GOTERM_BP_DIRECT	GO:1900153~positive regulation of nuclear-transcribed mRNA catabolic process, deadenylation-dependent decay	6	0.232378	0.0521194	0.640178	ZFP36, ZFP36L1, NANOS1, CNOT1, CNOT7, TOB1	2047	12	11174	2.72936	1	0.972434	64.0178
GOTERM_BP_DIRECT	GO:0007095~mitotic G2 DNA damage checkpoint	6	0.232378	0.0521194	0.640178	CDK1, NBN, BLM, FANCI, SYF2, CCNA2	2047	12	11174	2.72936	1	0.972434	64.0178
GOTERM_MF_DIRECT	GO:0003777~microtubule motor activity	19	0.735864	0.061284	0.65396	KIF14, KIF23, DNAH10, NPHP3-ACAD11, KIF15, KIF18A, DNAH3, KLC4, DNHD1, CENPE, DNAH8, DNAH5, KIFC3, KIF1C, KIF1A, DYNLRB2, KIF26A, KIF2A, KIF13B	2040	69	11296	1.52475	1	0.933426	65.396
GOTERM_CC_DIRECT	GO:0031225~anchored component of membrane	13	0.503486	0.0670267	0.656508	GPC4, CPM, CNTN5, SEMA7A, EFNA3, MSLN, TFPI, CEACAM7, CA4, CEACAM6, GFRA1, NT5E, NTM	2155	42	11827	1.69872	1	0.822015	65.6508
GOTERM_MF_DIRECT	GO:0044548~S100 protein binding	5	0.193648	0.0620116	0.658433	S100A6, ATP2A2, IQGAP1, AHNAK, ANXA2	2040	9	11296	3.07625	1	0.930909	65.8433
GOTERM_MF_DIRECT	GO:0015269~calcium-activated potassium channel activity	5	0.193648	0.0620116	0.658433	KCNMA1, KCNMB4, KCNN4, HPN, TMEM38A	2040	9	11296	3.07625	1	0.930909	65.8433
GOTERM_CC_DIRECT	GO:0031234~extrinsic component of cytoplasmic side of plasma membrane	15	0.580945	0.0679121	0.661494	CAV2, S100A6, LYN, KCNAB2, SNX5, CYTH3, IQGAP1, ESYT3, STYK1, ATP2A2, DLG4, JAK1, TNK2, JAK3, MATK	2155	51	11827	1.61417	1	0.816991	66.1494
GOTERM_BP_DIRECT	GO:0001666~response to hypoxia	32	1.23935	0.0558539	0.666306	PAM, CAV1, LDHA, AHCY, ARNT2, WTIP, TGFB2, CITED2, PKM, HMOX2, CXCR4, PAK1, LOXL2, KCNMA1, NOL3, CYP1A1, EPAS1, TGFBR2, NF1, APOLD1, CAPN2, ITPR1, ITPR2, AJUBA, EP300, CA9, ADM, P2RX2, RYR1, RYR2, ABAT, APAF1	2047	128	11174	1.36468	1	0.977776	66.6306
GOTERM_BP_DIRECT	GO:0015701~bicarbonate transport	10	0.387297	0.0562733	0.669125	SLC26A4, SLC4A10, SLC4A11, CA9, CA5B, SLC4A8, CA4, CFTR, SLC4A9, CA2	2047	28	11174	1.94954	1	0.977347	66.9125
GOTERM_BP_DIRECT	GO:0016525~negative regulation of angiogenesis	10	0.387297	0.0562733	0.669125	DAB2IP, HOXA5, SEMA3E, SULF1, NF1, PDE3B, SYNJ2BP, SPINK5, VASH1, EPHA2	2047	28	11174	1.94954	1	0.977347	66.9125
GOTERM_BP_DIRECT	GO:0045840~positive regulation of mitotic nuclear division	7	0.271108	0.0565747	0.671137	PHIP, EREG, EDN1, BTC, NUSAP1, AURKA, EGF	2047	16	11174	2.38819	1	0.976733	67.1137
GOTERM_BP_DIRECT	GO:0005977~glycogen metabolic process	9	0.348567	0.0576228	0.678045	PPP1R3E, PPP1R3D, PPP1R3B, PYGM, PYGL, PHKB, PHKG2, EPM2A, PPP1CC	2047	24	11174	2.04702	1	0.977295	67.8045
GOTERM_CC_DIRECT	GO:0030424~axon	35	1.35554	0.0711132	0.678964	IRX3, PALM, TNFRSF21, NRP1, MME, PINK1, PPT1, LLGL1, IQGAP1, EPHB2, TGFB2, NOV, ALCAM, APP, ROBO1, CNTNAP2, RAB11A, SEMA3A, PAK1, DISC1, TUBB3, KIF13B, DSCAM, DAB2IP, NF1, ADNP, SACS, FZD3, LDLRAP1, ANXA3, NCAM2, EPHA4, MYH14, CA2, SMURF1	2155	146	11827	1.31566	1	0.822786	67.8964
GOTERM_BP_DIRECT	GO:0001656~metanephros development	8	0.309837	0.0579663	0.680278	IRX3, SPRY1, NIPBL, BCL2, NF1, NKX3-1, BMP7, CTSH	2047	20	11174	2.18349	1	0.976763	68.0278
GOTERM_BP_DIRECT	GO:0001707~mesoderm formation	8	0.309837	0.0579663	0.680278	WNT3, PRKAR1A, BMPR2, TXNRD1, WLS, BMP7, CHRD, EXT2	2047	20	11174	2.18349	1	0.976763	68.0278
GOTERM_MF_DIRECT	GO:0004871~signal transducer activity	39	1.51046	0.0658274	0.681015	GNA13, GNA14, GNA15, GNAI2, GULP1, GNAI1, STAT5A, S100A9, AKAP13, GNG11, GNG12, MAPKAPK2, CNOT7, AIP, STAT6, PLCB3, SLC35B2, GAB1, IL1RAP, PLCB1, RAPGEF2, SHC3, AXIN1, SECTM1, KLB, KL, LGALS1, WLS, IRS1, FLNA, TRIM38, PLCE1, PKP1, IKBKG, RIPK2, GNB4, GNAS, EEF1D, FAM126A	2040	166	11296	1.30092	1	0.937427	68.1015
KEGG_PATHWAY	hsa04514:Cell adhesion molecules (CAMs)	17	0.658404	0.0847261	0.689619	NRXN2, CADM1, NRXN3, SELL, ITGB2, L1CAM, ITGAM, SDC2, CLDN15, ALCAM, NRCAM, ITGA9, NCAM2, SDC1, ITGB8, CLDN1, CNTNAP2	871	59	4543	1.50287	1	0.516393	68.9619
GOTERM_MF_DIRECT	GO:0008656~cysteine-type endopeptidase activator activity involved in apoptotic process	6	0.232378	0.0686388	0.696747	CARD8, PYCARD, NKX3-1, RPS27L, APAF1, CTSH	2040	13	11296	2.55566	1	0.940603	69.6747
GOTERM_BP_DIRECT	GO:0008283~cell proliferation	63	2.43997	0.0606661	0.697329	CMC4, MORF4L1, NBN, TSPAN1, ELF5, E2F8, UCHL1, ENPEP, TGFB2, ISG20, CITED2, GPC4, FAM83D, KDM1A, MCM7, GAB1, TGFBI, MATK, CYR61, CDK1, CYP1A1, KIF15, PURB, TACC1, CDK3, PRKD1, PLCE1, IGSF8, PA2G4, CHRM3, DNPH1, RASGRF1, TACSTD2, TXN, BUB1B, TXNRD1, MAPRE2, MDM4, BCAT1, CDV3, GNAI2, ERBB4, EHF, BCL2L1, SCRIB, PDAP1, HDGFRP3, ZFP36L1, RPS27, CSE1L, BCL2, BUB1, MTCP1, AXIN2, KAT2A, PDS5B, MKI67, KLF…	2047	281	11174	1.22384	1	0.979663	69.7329
GOTERM_CC_DIRECT	GO:0005874~microtubule	58	2.24632	0.0752604	0.700344	GAS2L3, KIF23, TUBB2B, KCNAB2, CEP57L1, SYNJ1, AURKA, TTLL7, IQGAP1, KIFC3, ARHGAP4, TUBB6, TUBA1A, DISC1, TUBB3, MTUS1, KIF2A, KIF13B, KIF14, ARHGEF2, KIF15, NUSAP1, EML5, KIF1C, CCDC50, KIF1A, RCC2, TUBA4A, HAUS7, KIF26A, DYNLRB2, SHROOM1, DNAH10, SHROOM2, NEK2, DNAH3, KLC4, DNAH8, DNAH5, TUBGCP3, FIGN, NDRG1, SLC8A1, GABARAPL1, RMDN2, MAP2K2, MAP1B, KIF18A, CENPE, MID1, LRRC49, REEP4, MID2, FS…	2155	261	11827	1.21959	1	0.832098	70.0344
GOTERM_BP_DIRECT	GO:0008584~male gonad development	17	0.658404	0.0613943	0.701779	WNT5A, NASP, MEA1, FSTL3, BCL2L1, BCL2L11, TGFB2, WNT2B, CITED2, AKR1C3, WNT4, NUPR1, GATA6, BCL2, NKX3-1, PATZ1, ADAM15	2047	59	11174	1.57285	1	0.97969	70.1779
KEGG_PATHWAY	hsa04913:Ovarian steroidogenesis	9	0.348567	0.0885874	0.706484	AKR1C3, IGF1R, ADCY1, CYP2J2, CYP1B1, CYP1A1, ADCY5, GNAS, PRKACB	871	25	4543	1.8777	1	0.522612	70.6484
GOTERM_BP_DIRECT	GO:0007267~cell-cell signaling	25	0.968242	0.0622416	0.706878	FGFR2, NAMPT, NRP1, FGFR3, EFNB3, KLF10, S100A9, EFNA3, EDN1, NMB, ITGB2, ENPEP, GJC2, TGFB2, NOV, WISP2, ADM, EREG, LHX1, TXN, CEACAM6, ZYX, PHEX, TSHR, CYR61	2047	96	11174	1.42154	1	0.979873	70.6878
GOTERM_BP_DIRECT	GO:0030574~collagen catabolic process	12	0.464756	0.0623124	0.7073	PEPD, COL4A1, MRC2, COL3A1, COL6A1, CTSS, CTSB, COL5A3, COL8A1, COL5A1, COL4A5, ADAM15	2047	37	11174	1.7704	1	0.979033	70.73
KEGG_PATHWAY	hsa05217:Basal cell carcinoma	13	0.503486	0.0907208	0.715435	WNT5A, FZD9, WNT10A, WNT4, WNT3, WNT5B, LEF1, FZD3, PTCH2, AXIN2, WNT6, AXIN1, WNT2B	871	42	4543	1.61443	1	0.521476	71.5435
GOTERM_MF_DIRECT	GO:0098641~cadherin binding involved in cell-cell adhesion	61	2.36251	0.0728577	0.718991	LIMA1, LDHA, TLN1, RPL14, VAPB, ARHGAP18, RPS2, IQGAP1, EFHD2, BZW2, PKM, PAK6, PLCB3, PCBP1, MKL2, AHNAK, DBNL, DAB2IP, MYO6, SLC3A2, MYH9, SLC9A3R2, FLNA, CGN, MB21D2, EEF1G, RUVBL1, RAB10, EEF1D, ERC1, DBN1, EPS8L2, CNN3, SNX5, CAPZB, GPRC5A, SCRIB, PPL, CNN2, NDRG1, CCS, RPL7A, EHD1, TES, COBLL1, S100P, MYO1B, BAIAP2L1, RPL23A, RPL24, EPHA2, ANXA2, CCNB2, CAPG, HIST1H3A, SPTBN2, HIST1H3C, HIS…	2040	278	11296	1.21501	1	0.946724	71.8991
GOTERM_BP_DIRECT	GO:0010460~positive regulation of heart rate	5	0.193648	0.0648941	0.722312	ADM, ATP2A2, EDN2, EDN1, RYR2	2047	9	11174	3.03262	1	0.981391	72.2312
GOTERM_BP_DIRECT	GO:2000010~positive regulation of protein localization to cell surface	5	0.193648	0.0648941	0.722312	GPD1L, STX4, ERBB4, SYNJ2BP, ABCA12	2047	9	11174	3.03262	1	0.981391	72.2312
GOTERM_BP_DIRECT	GO:0046834~lipid phosphorylation	5	0.193648	0.0648941	0.722312	DGKQ, DGKD, SPHK1, CERK, AGK	2047	9	11174	3.03262	1	0.981391	72.2312
GOTERM_BP_DIRECT	GO:0045995~regulation of embryonic development	5	0.193648	0.0648941	0.722312	CDK1, LAMA3, NIPBL, NFE2L2, PHLDA2	2047	9	11174	3.03262	1	0.981391	72.2312
GOTERM_BP_DIRECT	GO:0015718~monocarboxylic acid transport	5	0.193648	0.0648941	0.722312	SLC16A2, SLC16A5, SLC16A4, SLC16A6, SLC16A9	2047	9	11174	3.03262	1	0.981391	72.2312
GOTERM_BP_DIRECT	GO:0006809~nitric oxide biosynthetic process	5	0.193648	0.0648941	0.722312	CYP1B1, SLC7A2, RORA, NQO1, GCHFR	2047	9	11174	3.03262	1	0.981391	72.2312
GOTERM_BP_DIRECT	GO:0040037~negative regulation of fibroblast growth factor receptor signaling pathway	5	0.193648	0.0648941	0.722312	WNT5A, SPRY1, WNT4, SHISA2, SULF1	2047	9	11174	3.03262	1	0.981391	72.2312
GOTERM_BP_DIRECT	GO:0071625~vocalization behavior	5	0.193648	0.0648941	0.722312	NRXN2, NRXN3, DLG4, CNTNAP2, MYH14	2047	9	11174	3.03262	1	0.981391	72.2312
GOTERM_BP_DIRECT	GO:0006518~peptide metabolic process	5	0.193648	0.0648941	0.722312	PAM, CPM, MME, CPZ, DNPEP	2047	9	11174	3.03262	1	0.981391	72.2312
GOTERM_BP_DIRECT	GO:0030182~neuron differentiation	18	0.697134	0.0652603	0.724381	WNT5A, WNT10A, WNT5B, MYEF2, FZD3, PPP1CC, MBD1, ITM2C, EPHA2, WNT2B, WNT4, WNT3, ID1, PCSK9, WNT6, HDAC9, SMARCA1, RUNX2	2047	64	11174	1.53527	1	0.980971	72.4381
KEGG_PATHWAY	hsa04022:cGMP-PKG signaling pathway	28	1.08443	0.0938293	0.728026	GNA13, KCNMB4, MEF2A, ADCY1, GNAI2, GNAI1, ADCY5, PDE3B, ATF2, PLCB3, ATP2B4, PPP3CB, PLCB1, KCNMA1, SLC8A1, CREB3, MAP2K2, SLC25A5, ITPR3, PPP1CC, IRS1, ITPR1, ITPR2, ATP2A2, ATP2A3, GTF2IRD1, PDE5A, MYLK	871	110	4543	1.32767	1	0.524292	72.8026
GOTERM_MF_DIRECT	GO:1904929~coreceptor activity involved in Wnt signaling pathway, planar cell polarity pathway	4	0.154919	0.0763546	0.736257	GPC4, ROR1, PTK7, ROR2	2040	6	11296	3.6915	1	0.950567	73.6257
GOTERM_MF_DIRECT	GO:0070700~BMP receptor binding	4	0.154919	0.0763546	0.736257	PYCARD, BMP7, BMP8B, BMP5	2040	6	11296	3.6915	1	0.950567	73.6257
GOTERM_BP_DIRECT	GO:0007507~heart development	33	1.27808	0.0677754	0.738203	SRI, PAM, MEF2A, ERBB4, EDN1, COL3A1, AKAP13, DNAH5, TGFB2, CITED2, ZFP36L1, GATA2, ROBO1, GAB1, PPP3CB, NKX3-1, IFT140, TAZ, TGFBR2, NF1, SMYD2, MBD1, SHOX2, NOTCH1, PLCE1, ACVR2B, EP300, ADM, ID1, FREM2, TRPS1, TSC2, HDAC9	2047	135	11174	1.33435	1	0.982985	73.8203
GOTERM_CC_DIRECT	GO:0005778~peroxisomal membrane	14	0.542215	0.083997	0.741104	RAB8B, MAP2K2, ABCD1, PEX6, CNOT1, ACBD5, FAR1, TTC1, FAR2, PNPLA8, ARF1, PEX16, ACSL4, MGST1	2155	48	11827	1.60072	1	0.857268	74.1104
GOTERM_MF_DIRECT	GO:0004713~protein tyrosine kinase activity	23	0.890782	0.0777974	0.743085	FGFR2, FGFR4, FGFR3, LYN, ERBB4, MAP2K2, STAT5A, BTC, EPHA2, EPHB2, IGF1R, EPHA4, EPHA6, EREG, DYRK4, HBEGF, JAK1, TNK2, JAK3, DYRK2, EGF, MAP2K6, MATK	2040	90	11296	1.41508	1	0.950045	74.3085
GOTERM_BP_DIRECT	GO:0019722~calcium-mediated signaling	10	0.387297	0.0688395	0.743851	PPP1R9A, PLCE1, CXCR4, NCALD, EDN2, EDN1, SPHK1, RYR2, RCAN3, TPCN2	2047	29	11174	1.88232	1	0.983327	74.3851
GOTERM_BP_DIRECT	GO:0045071~negative regulation of viral genome replication	10	0.387297	0.0688395	0.743851	SRPK2, RNASEL, OASL, ISG15, IFITM1, OAS3, OAS1, APOBEC3A_B, TNIP1, ISG20	2047	29	11174	1.88232	1	0.983327	74.3851
GOTERM_BP_DIRECT	GO:2001244~positive regulation of intrinsic apoptotic signaling pathway	10	0.387297	0.0688395	0.743851	FIS1, CAV1, IL20RA, BCL2, S100A9, NKX3-1, SIAH1, BCL2L1, BCL2L11, BCAP31	2047	29	11174	1.88232	1	0.983327	74.3851
GOTERM_CC_DIRECT	GO:0044300~cerebellar mossy fiber	3	0.116189	0.0874031	0.755541	DAB2IP, DLG4, NFIB	2155	3	11827	5.48817	1	0.861383	75.5541
GOTERM_BP_DIRECT	GO:0019933~cAMP-mediated signaling	9	0.348567	0.0716466	0.758201	ADCY1, DGKQ, ADM, ADCY5, RAPGEF4, PDE4D, NPR3, RAPGEF2, PCLO	2047	25	11174	1.96514	1	0.985307	75.8201
GOTERM_BP_DIRECT	GO:0019882~antigen processing and presentation	9	0.348567	0.0716466	0.758201	RAB32, RAB8B, ULBP1, RAB34, ULBP2, FCGRT, CTSS, RAB10, CTSH	2047	25	11174	1.96514	1	0.985307	75.8201
GOTERM_BP_DIRECT	GO:0048843~negative regulation of axon extension involved in axon guidance	9	0.348567	0.0716466	0.758201	WNT5A, PLXNA3, NRP1, WNT3, SEMA6D, SEMA7A, SEMA3E, SEMA3D, SEMA3A	2047	25	11174	1.96514	1	0.985307	75.8201
GOTERM_CC_DIRECT	GO:0001726~ruffle	21	0.813323	0.0884993	0.760025	DBNL, S100A6, TLN1, MYO6, PDLIM7, TNFRSF12A, SNX5, PODXL, KIF18A, CYTH3, MYH9, MYADM, IQGAP1, ANXA2, MTM1, NME2, NME1-NME2, RAB22A, GNAS, PAK1, LCP1	2155	81	11827	1.42286	1	0.857822	76.0025
GOTERM_MF_DIRECT	GO:0005109~frizzled binding	9	0.348567	0.0818154	0.761236	WNT5A, WNT10A, WNT4, WNT3, WNT5B, ROR2, BAMBI, WNT6, WNT2B	2040	26	11296	1.91674	1	0.954408	76.1236
GOTERM_CC_DIRECT	GO:0048786~presynaptic active zone	8	0.309837	0.0896205	0.764531	PPFIA2, PPFIA4, FZD3, ERC2, SV2A, ERC1, PCLO, RIMS3	2155	22	11827	1.9957	1	0.85444	76.4531
GOTERM_CC_DIRECT	GO:0005871~kinesin complex	13	0.503486	0.0904863	0.767957	KIF23, KIF14, KIF1C, KIF1A, NPHP3-ACAD11, KIF18A, KLC4, CENPE, KIF26A, DISC1, KIFC3, KIF13B, KIF2A	2155	44	11827	1.6215	1	0.850314	76.7957
GOTERM_BP_DIRECT	GO:0042157~lipoprotein metabolic process	8	0.309837	0.0737052	0.768237	SDC1, LCAT, APOLD1, PCSK9, PRKACB, ABCA1, APOL6, APOL4	2047	21	11174	2.07951	1	0.98642	76.8237
GOTERM_BP_DIRECT	GO:0030148~sphingolipid biosynthetic process	12	0.464756	0.0737704	0.768549	PRKD1, CERS1, CSNK1G2, VAPB, SPHK1, CERS6, ALDH3B2, ELOVL7, PPM1L, ELOVL6, DEGS2, DEGS1	2047	38	11174	1.72381	1	0.985833	76.8549
GOTERM_CC_DIRECT	GO:0031985~Golgi cisterna	5	0.193648	0.0914508	0.771718	RAB34, STX16, GOLPH3L, BET1, CIT	2155	10	11827	2.74408	1	0.846605	77.1718
GOTERM_MF_DIRECT	GO:0019843~rRNA binding	11	0.426026	0.0856536	0.777443	MRPL11, RNASEL, RPL9, RPL8, ERI1, RPS9, RPL37, RPL11, RPL23A, RPS11, RPS4X	2040	35	11296	1.74028	1	0.95796	77.7443
GOTERM_CC_DIRECT	GO:0051233~spindle midzone	7	0.271108	0.0929668	0.777515	KIF14, APP, PLK1, CENPV, BUB1B, AURKA, CTDP1	2155	18	11827	2.13429	1	0.844798	77.7515
GOTERM_MF_DIRECT	GO:0005220~inositol 1,4,5-trisphosphate-sensitive calcium-release channel activity	3	0.116189	0.0859598	0.77869	ITPR3, ITPR1, ITPR2	2040	3	11296	5.53725	1	0.955547	77.869
GOTERM_MF_DIRECT	GO:0097109~neuroligin family protein binding	3	0.116189	0.0859598	0.77869	NRXN2, NRXN3, DLG4	2040	3	11296	5.53725	1	0.955547	77.869
GOTERM_MF_DIRECT	GO:0008184~glycogen phosphorylase activity	3	0.116189	0.0859598	0.77869	PYGM, PYGL, PYGB	2040	3	11296	5.53725	1	0.955547	77.869
GOTERM_MF_DIRECT	GO:0031852~mu-type opioid receptor binding	3	0.116189	0.0859598	0.77869	GNAS, WLS, FLNA	2040	3	11296	5.53725	1	0.955547	77.869
GOTERM_BP_DIRECT	GO:0035725~sodium ion transmembrane transport	11	0.426026	0.0783706	0.789541	SLC5A5, SLC8A1, SHROOM2, SLC4A11, SLC6A8, SLC24A3, SLC3A2, SLC4A9, SCN8A, SCNN1A, TRPM2	2047	34	11174	1.76606	1	0.988725	78.9541
GOTERM_BP_DIRECT	GO:0032330~regulation of chondrocyte differentiation	4	0.154919	0.079175	0.793021	MAF, SHOX2, TRPS1, SCIN	2047	6	11174	3.63915	1	0.988728	79.3021
GOTERM_BP_DIRECT	GO:0015698~inorganic anion transport	4	0.154919	0.079175	0.793021	SLC26A4, SLC4A8, SLC4A9, ASNA1	2047	6	11174	3.63915	1	0.988728	79.3021
GOTERM_BP_DIRECT	GO:0021860~pyramidal neuron development	4	0.154919	0.079175	0.793021	ATP7A, FGFR2, SLC4A10, PLXNA3	2047	6	11174	3.63915	1	0.988728	79.3021
GOTERM_BP_DIRECT	GO:0045778~positive regulation of ossification	4	0.154919	0.079175	0.793021	WNT5A, NIPBL, BMPR2, TGFB2	2047	6	11174	3.63915	1	0.988728	79.3021
GOTERM_BP_DIRECT	GO:0007626~locomotory behavior	13	0.503486	0.0807896	0.799843	ATP7A, APP, B4GALT2, ALDH1A3, ADCY5, GAA, APBA2, ABAT, MEIS1, ANKH, APBA1, NOVA1, DSCAM	2047	43	11174	1.65031	1	0.989254	79.9843
GOTERM_BP_DIRECT	GO:0060333~interferon-gamma-mediated signaling pathway	13	0.503486	0.0807896	0.799843	TRIM38, OASL, SP100, CD44, IRF5, TRIM34, OAS3, JAK1, OAS1, MID1, IFNGR2, GBP2, B2M	2047	43	11174	1.65031	1	0.989254	79.9843
GOTERM_MF_DIRECT	GO:0030552~cAMP binding	6	0.232378	0.091461	0.80001	PDE4A, PRKAR1B, PRKAR1A, RAPGEF4, PDE4D, RAPGEF2	2040	14	11296	2.37311	1	0.96135	80.001
GOTERM_MF_DIRECT	GO:0070300~phosphatidic acid binding	6	0.232378	0.091461	0.80001	JPH2, MAPKAP1, GSDMD, COMMD1, RAPGEF2, ATP13A2	2040	14	11296	2.37311	1	0.96135	80.001
GOTERM_BP_DIRECT	GO:0098609~cell-cell adhesion	58	2.24632	0.081324	0.802053	LIMA1, LDHA, RPL14, VAPB, ARHGAP18, RPS2, IQGAP1, PKM, PAK6, BZW2, EFHD2, PLCB3, PCBP1, MKL2, AHNAK, DBNL, DAB2IP, MYO6, SLC3A2, SLC9A3R2, CGN, TACSTD2, MB21D2, EEF1G, RUVBL1, RAB10, EEF1D, ERC1, DBN1, EPS8L2, CNN3, SNX5, CAPZB, GPRC5A, PPL, CNN2, NDRG1, CCS, RPL7A, EHD1, TES, COBLL1, S100P, MYO1B, BAIAP2L1, RPL23A, RPL24, EPHA2, ANXA2, CCNB2, CAPG, HIST1H3A, SPTBN2, HIST1H3C, HIST1H3E, TMPO, YKT…	2047	261	11174	1.21305	1	0.989083	80.2053
GOTERM_BP_DIRECT	GO:0036092~phosphatidylinositol-3-phosphate biosynthetic process	10	0.387297	0.083021	0.80892	FGFR2, FGFR4, PIK3C2G, FGFR3, KLB, KL, SYNJ1, GAB1, IRS1, FRS2	2047	30	11174	1.81957	1	0.989629	80.892
GOTERM_MF_DIRECT	GO:0005089~Rho guanyl-nucleotide exchange factor activity	18	0.697134	0.094131	0.809646	ARHGEF4, NGEF, ARHGEF2, ARHGEF6, ARHGEF28, AKAP13, ARHGEF17, VAV1, PLEKHG4, ARHGAP4, PLEKHG2, PLEKHG1, RASGRF1, PLEKHG6, SOS1, DOCK11, EPS8L2, KALRN	2040	68	11296	1.46574	1	0.962544	80.9646
GOTERM_BP_DIRECT	GO:0030334~regulation of cell migration	16	0.619675	0.0855656	0.818796	GNA13, KIF14, PLXNC1, PLXNA3, ERBB4, LMNA, FLNA, AJUBA, LAMA3, RCC2, SERPINE2, CXCR4, GAB1, DOCK10, PHLDA2, MYSM1	2047	57	11174	1.53227	1	0.990606	81.8796
GOTERM_BP_DIRECT	GO:0060337~type I interferon signaling pathway	12	0.464756	0.0864789	0.822221	RNASEL, OASL, SP100, ISG15, IRF5, IFITM1, OAS3, SAMHD1, JAK1, OAS1, GBP2, ISG20	2047	39	11174	1.67961	1	0.990652	82.2221
GOTERM_BP_DIRECT	GO:0030855~epithelial cell differentiation	14	0.542215	0.0868722	0.823676	FGFR2, CDK1, COL4A1, CNN3, EHF, SPINK5, HNRNPH3, DNPH1, TAGLN, GSTK1, BDH2, KRT4, CTSB, BMP7	2047	48	11174	1.59213	1	0.990423	82.3676
GOTERM_BP_DIRECT	GO:0021747~cochlear nucleus development	3	0.116189	0.0882776	0.828787	SEC24B, BCL2, SCRIB	2047	3	11174	5.45872	1	0.990728	82.8787
GOTERM_BP_DIRECT	GO:1902731~negative regulation of chondrocyte proliferation	3	0.116189	0.0882776	0.828787	NOV, BMPR2, BMPR1B	2047	3	11174	5.45872	1	0.990728	82.8787
GOTERM_BP_DIRECT	GO:0002481~antigen processing and presentation of exogenous protein antigen via MHC class Ib, TAP-dependent	3	0.116189	0.0882776	0.828787	ABCB9, ABCB4, B2M	2047	3	11174	5.45872	1	0.990728	82.8787
GOTERM_BP_DIRECT	GO:0060638~mesenchymal-epithelial cell signaling	3	0.116189	0.0882776	0.828787	WNT5A, HOXA5, WNT2B	2047	3	11174	5.45872	1	0.990728	82.8787
GOTERM_BP_DIRECT	GO:0009804~coumarin metabolic process	3	0.116189	0.0882776	0.828787	UGT1A7, UGT1A8, CYP1A1	2047	3	11174	5.45872	1	0.990728	82.8787
GOTERM_BP_DIRECT	GO:0035771~interleukin-4-mediated signaling pathway	3	0.116189	0.0882776	0.828787	STAT6, IL4R, JAK3	2047	3	11174	5.45872	1	0.990728	82.8787
GOTERM_BP_DIRECT	GO:0097155~fasciculation of sensory neuron axon	3	0.116189	0.0882776	0.828787	EPHA4, MEGF8, EPHA3	2047	3	11174	5.45872	1	0.990728	82.8787
GOTERM_BP_DIRECT	GO:0060510~Type II pneumocyte differentiation	3	0.116189	0.0882776	0.828787	GATA6, AIMP2, NFIB	2047	3	11174	5.45872	1	0.990728	82.8787
GOTERM_BP_DIRECT	GO:0045580~regulation of T cell differentiation	3	0.116189	0.0882776	0.828787	PRELID1, CYP26B1, SPINK5	2047	3	11174	5.45872	1	0.990728	82.8787
GOTERM_BP_DIRECT	GO:0050702~interleukin-1 beta secretion	3	0.116189	0.0882776	0.828787	CD36, F2RL1, ABCA1	2047	3	11174	5.45872	1	0.990728	82.8787
GOTERM_BP_DIRECT	GO:0045766~positive regulation of angiogenesis	17	0.658404	0.0897342	0.833936	WNT5A, CYP1B1, C3, C5, SPHK1, TGFBR2, ITGB2, EPHA1, ANXA3, PRKD1, GATA2, ZNF304, ADM, GATA6, NFE2L2, RUNX1, CTSH	2047	62	11174	1.49675	1	0.991045	83.3936
GOTERM_BP_DIRECT	GO:0030593~neutrophil chemotaxis	8	0.309837	0.0917112	0.84069	ITGA9, EDN2, EDN1, S100A9, ITGB2, PDE4D, VAV1, TGFB2	2047	22	11174	1.98499	1	0.991589	84.069
GOTERM_BP_DIRECT	GO:0043392~negative regulation of DNA binding	8	0.309837	0.0917112	0.84069	MDFI, KDM1A, SP100, NEK2, NFKBIA, LEF1, HABP4, NFIB	2047	22	11174	1.98499	1	0.991589	84.069
GOTERM_BP_DIRECT	GO:2001235~positive regulation of apoptotic signaling pathway	8	0.309837	0.0917112	0.84069	INHBB, MAGED1, DAB2IP, TP63, NKX3-1, APAF1, CTSH, RPS3	2047	22	11174	1.98499	1	0.991589	84.069
GOTERM_BP_DIRECT	GO:0021915~neural tube development	8	0.309837	0.0917112	0.84069	ZFP36L1, NOTCH1, PLOD3, NF1, PHGDH, CECR2, INTU, EPHA2	2047	22	11174	1.98499	1	0.991589	84.069
GOTERM_BP_DIRECT	GO:0019229~regulation of vasoconstriction	5	0.193648	0.0929375	0.844747	KCNMB4, ACE, EDN2, EDN1, PER2	2047	10	11174	2.72936	1	0.991763	84.4747
GOTERM_BP_DIRECT	GO:0006836~neurotransmitter transport	5	0.193648	0.0929375	0.844747	CPLX2, SLC6A8, SYNJ1, SLC6A14, SLC6A15	2047	10	11174	2.72936	1	0.991763	84.4747
GOTERM_BP_DIRECT	GO:0051382~kinetochore assembly	5	0.193648	0.0929375	0.844747	POGZ, CENPA, CENPF, CENPE, CENPT	2047	10	11174	2.72936	1	0.991763	84.4747
GOTERM_BP_DIRECT	GO:0010468~regulation of gene expression	18	0.697134	0.0934093	0.846282	MEGF8, TSHZ2, TGFBR2, NF1, RICTOR, TC2N, FAM46A, ZFP36L1, NOV, NIPBL, LHX1, BCL2, MCPH1, PHGDH, APBA2, PHLDA2, APBA1, SHC4	2047	67	11174	1.46652	1	0.991598	84.6282
GOTERM_BP_DIRECT	GO:0007411~axon guidance	27	1.0457	0.0948632	0.850922	WNT5A, NRP1, EFNA3, L1CAM, EPHB2, TGFB2, WNT3, ROBO1, SOS1, SEMA3A, TUBB3, MATN2, EFNB3, NRXN3, SPTBN4, NTN4, EVL, SLIT1, SLIT2, RPS6KA5, ISPD, SPTBN2, SIAH1, APBB2, KIF26A, BMP7, SPTB	2047	110	11174	1.33987	1	0.991869	85.0922
GOTERM_BP_DIRECT	GO:0002040~sprouting angiogenesis	7	0.271108	0.0949245	0.851114	NOTCH1, NRP1, E2F7, E2F8, SEMA3E, LEF1, LOXL2	2047	18	11174	2.12284	1	0.991526	85.1114
GOTERM_BP_DIRECT	GO:0001974~blood vessel remodeling	7	0.271108	0.0949245	0.851114	ATP7A, ACE, ACVR2B, NOL3, EPAS1, BMPR2, TGFB2	2047	18	11174	2.12284	1	0.991526	85.1114
GOTERM_BP_DIRECT	GO:0017144~drug metabolic process	6	0.232378	0.096126	0.854844	FMO4, UGT1A7, FMO5, UGT1A8, CYP1A1, UGT1A1	2047	14	11174	2.33945	1	0.991687	85.4844
GOTERM_BP_DIRECT	GO:0007413~axonal fasciculation	6	0.232378	0.096126	0.854844	NRCAM, NCAM2, NRP1, CELSR3, SEMA3A, EPHB2	2047	14	11174	2.33945	1	0.991687	85.4844
GOTERM_BP_DIRECT	GO:0033198~response to ATP	6	0.232378	0.096126	0.854844	SLC8A1, C12ORF76, DGKQ, SELL, P2RX2, ASPH	2047	14	11174	2.33945	1	0.991687	85.4844
GOTERM_BP_DIRECT	GO:2000811~negative regulation of anoikis	6	0.232378	0.096126	0.854844	ZNF304, CAV1, NOTCH1, BCL2, PDK4, BCL2L1	2047	14	11174	2.33945	1	0.991687	85.4844
GOTERM_BP_DIRECT	GO:0006636~unsaturated fatty acid biosynthetic process	6	0.232378	0.096126	0.854844	SCD, FADS3, FADS2, ELOVL7, ELOVL6, DEGS1	2047	14	11174	2.33945	1	0.991687	85.4844
GOTERM_BP_DIRECT	GO:0000187~activation of MAPK activity	19	0.735864	0.096653	0.856451	WNT5A, IRAK2, IRAK1, CDK1, MAP2K2, C5, MAPK10, MAPKAPK2, PLCE1, CXCR4, ARRB1, IKBKG, RIPK2, DUSP9, EGF, FRS2, MAP2K6, RPS27A, DUSP6	2047	72	11174	1.4405	1	0.991552	85.6451
GOTERM_BP_DIRECT	GO:0009887~organ morphogenesis	16	0.619675	0.096755	0.856761	ABLIM1, FGFR2, NRP1, STX2, THRB, E2F5, TBX3, FHL1, ONECUT2, EVL, GATA2, EP300, EREG, LHX1, TRPS1, PHLDA2	2047	58	11174	1.50585	1	0.991227	85.6761
GOTERM_BP_DIRECT	GO:0003151~outflow tract morphogenesis	10	0.387297	0.0988247	0.8629	SEC24B, NIPBL, TBX3, NEDD4, TGFBR2, BMPR2, RYR1, NPY5R, CITED2, ATF2	2047	31	11174	1.76088	1	0.991767	86.29

## Sheet: MCF7_ERinKDonly
Category	Term	Count	%	PValue	FDR	Genes	List Total	Pop Hits	Pop Total	Fold Enrichment	Bonferroni	Benjamini	FDR100
GOTERM_CC_DIRECT	GO:0030687~preribosome, large subunit precursor	7	1.66667	8.5254e-05	0.00111579	PPAN, CCDC86, RRP1, MAK16, PPAN-P2RY11, NIP7, RRS1	321	28	11827	9.21106	0.0221732	0.0221732	0.111579
GOTERM_BP_DIRECT	GO:0008285~negative regulation of cell proliferation	20	4.7619	0.000275361	0.00456759	GTPBP4, TFAP4, JARID2, SMAD6, PTPN14, TGFB3, SLC9A3R1, GLI3, IFIT3, SH3BP4, DHRS2, SSTR2, BTG2, BTG1, RPS6KA2, RARA, JAK2, TFF1, TP53INP1, PINX1	309	280	11174	2.58299	0.339495	0.339495	0.456759
GOTERM_CC_DIRECT	GO:0005576~extracellular region	31	7.38095	0.000679375	0.00885963	NXPH3, IL1R1, SCN1B, COL21A1, PGF, EFNA1, ADAMTSL5, TGFB3, LUZP2, IL17RB, TNFRSF1A, TNFRSF11B, XYLT1, CLCF1, LRG1, COL12A1, HEG1, GFOD1, LFNG, COL13A1, MZB1, COL25A1, PKDCC, IGIP, NOTCH3, APOL3, COL19A1, LIPH, CTSD, SUSD4, PLA2G4B	321	591	11827	1.93261	0.163674	0.0854912	0.885963
GOTERM_CC_DIRECT	GO:0005581~collagen trimer	7	1.66667	0.00218284	0.028209	C1QTNF6, COL19A1, COL21A1, C1QTNF3, COL13A1, COL12A1, COL25A1	321	50	11827	5.15819	0.437135	0.17434	2.8209
GOTERM_MF_DIRECT	GO:0032452~histone demethylase activity	5	1.19048	0.00238489	0.0336866	KDM7A, JARID2, UTY, ARID5B, KDM4B	299	22	11296	8.5862	0.688146	0.688146	3.36866
KEGG_PATHWAY	hsa04024:cAMP signaling pathway	10	2.38095	0.00703576	0.0833683	SSTR2, ADRB1, ADCY9, TIAM1, PDE4B, PIK3R3, SOX9, GLI3, HCAR1, SLC9A1	128	123	4543	2.88554	0.721398	0.721398	8.33683
KEGG_PATHWAY	hsa04750:Inflammatory mediator regulation of TRP channels	7	1.66667	0.0112572	0.130273	IL1R1, ADCY9, P2RY2, MAP2K3, PIK3R3, PRKCD, PLA2G4B	128	68	4543	3.65361	0.87115	0.641043	13.0273
GOTERM_BP_DIRECT	GO:0006364~rRNA processing	13	3.09524	0.00871244	0.13538	CCDC86, RRP1, DIEXF, RRP9, RIOK1, PIH1D2, RCL1, NOLC1, RPS15, WDR3, DDX21, LTV1, WDR43	309	198	11174	2.37426	0.999998	0.998625	13.538
GOTERM_MF_DIRECT	GO:0019843~rRNA binding	5	1.19048	0.013059	0.171921	PPAN, PPAN-P2RY11, DDX21, DIEXF, RPF2	299	35	11296	5.39704	0.998363	0.959538	17.1921
GOTERM_CC_DIRECT	GO:0005730~nucleolus	32	7.61905	0.0143786	0.172749	LYAR, NOC3L, NIFK, PPAN, TOE1, MAK16, URB2, AEN, BCL9L, DDX21, ZPR1, ETV4, PINX1, KDM7A, SNAPC5, GTPBP4, ZNF593, CCDC86, RRP1, PPAN-P2RY11, NIP7, DIEXF, RRP9, POLR1B, RPF2, CD3EAP, RCL1, NOLC1, DDX31, WDR3, RRS1, WDR43	321	760	11827	1.55134	0.97783	0.614129	17.2749
GOTERM_BP_DIRECT	GO:0050873~brown fat cell differentiation	4	0.952381	0.012448	0.187977	ADRB1, LRG1, NUDT7, SH2B2	309	18	11174	8.03596	1	0.998142	18.7977
KEGG_PATHWAY	hsa04923:Regulation of lipolysis in adipocytes	5	1.19048	0.0171813	0.192383	IRS2, PLA2G16, ADRB1, ADCY9, PIK3R3	128	36	4543	4.92947	0.95658	0.648524	19.2383
GOTERM_BP_DIRECT	GO:0030512~negative regulation of transforming growth factor beta receptor signaling pathway	6	1.42857	0.0128411	0.193334	VASN, SMAD6, TGFB3, CD109, BCL9L, PIN1	309	51	11174	4.25433	1	0.992296	19.3334
GOTERM_BP_DIRECT	GO:0060021~palate development	6	1.42857	0.0128411	0.193334	DHRS3, INSIG2, ARID5B, TGFB3, PKDCC, GLI3	309	51	11174	4.25433	1	0.992296	19.3334
GOTERM_BP_DIRECT	GO:0030850~prostate gland development	3	0.714286	0.0145109	0.215719	FKBP4, RARA, SOX9	309	7	11174	15.4979	1	0.987756	21.5719
GOTERM_MF_DIRECT	GO:0043565~sequence-specific DNA binding	16	3.80952	0.0181909	0.231616	CREBRF, FOSL2, ELF3, TFAP4, NR4A1, NR3C1, CXXC5, PGR, SALL2, MAX, LHX2, HIVEP2, MKX, RARA, ETV4, PBX4	299	312	11296	1.9374	0.999871	0.949526	23.1616
GOTERM_BP_DIRECT	GO:0045444~fat cell differentiation	6	1.42857	0.0161767	0.237468	C1QTNF3, SMAD6, ARID5B, NOC3L, NR4A1, ID4	309	54	11174	4.01798	1	0.98332	23.7468
GOTERM_BP_DIRECT	GO:0030574~collagen catabolic process	5	1.19048	0.018284	0.264169	COL19A1, COL13A1, COL12A1, CTSD, COL25A1	309	37	11174	4.88673	1	0.981128	26.4169
GOTERM_BP_DIRECT	GO:0045665~negative regulation of neuron differentiation	5	1.19048	0.018284	0.264169	NOTCH3, ID2, ID4, GLI3, GPR37L1	309	37	11174	4.88673	1	0.981128	26.4169
GOTERM_BP_DIRECT	GO:0060612~adipose tissue development	4	0.952381	0.0190943	0.2742	AMER1, SLC25A25, ID2, ARID5B	309	21	11174	6.88796	1	0.973464	27.42
KEGG_PATHWAY	hsa04380:Osteoclast differentiation	7	1.66667	0.0291737	0.305824	TNFRSF1A, IL1R1, TNFRSF11B, FOSL2, GAB2, PIK3R3, BLNK	128	84	4543	2.95768	0.995294	0.738088	30.5824
GOTERM_BP_DIRECT	GO:0019221~cytokine-mediated signaling pathway	6	1.42857	0.0229324	0.319994	LRRC4, TNFRSF1A, CLCF1, SH2B2, JAK2, IL17RB	309	59	11174	3.67747	1	0.979391	31.9994
GOTERM_BP_DIRECT	GO:0032332~positive regulation of chondrocyte differentiation	3	0.714286	0.0239869	0.332091	PKDCC, SOX9, GLI3	309	9	11174	12.0539	1	0.974176	33.2091
GOTERM_BP_DIRECT	GO:0036150~phosphatidylserine acyl-chain remodeling	3	0.714286	0.0239869	0.332091	PLA2G16, MBOAT1, PLA2G4B	309	9	11174	12.0539	1	0.974176	33.2091
GOTERM_MF_DIRECT	GO:0030165~PDZ domain binding	6	1.42857	0.0281827	0.336525	SSTR2, SHISA9, ADRB1, CCDC88C, SLC9A3R1, FZD4	299	65	11296	3.48732	0.999999	0.969428	33.6525
KEGG_PATHWAY	hsa04010:MAPK signaling pathway	11	2.61905	0.0341933	0.348802	MAX, TNFRSF1A, IL1R1, RPS6KA2, MAP2K3, TGFB3, MAPK8IP2, NR4A1, GADD45B, CACNA2D3, PLA2G4B	128	186	4543	2.099	0.998159	0.716191	34.8802
KEGG_PATHWAY	hsa04060:Cytokine-cytokine receptor interaction	7	1.66667	0.0355665	0.360126	TNFRSF1A, IL1R1, TNFRSF11B, CLCF1, TGFB3, CXCR3, IL17RB	128	88	4543	2.82324	0.998577	0.664613	36.0126
GOTERM_MF_DIRECT	GO:0008013~beta-catenin binding	6	1.42857	0.0315971	0.369206	AMER1, BCL9L, SLC9A3R1, SOX9, GLI3, PIN1	299	67	11296	3.38322	1	0.956442	36.9206
KEGG_PATHWAY	hsa04350:TGF-beta signaling pathway	6	1.42857	0.0450038	0.433184	ID2, SMAD6, TGFB3, ID4, TGIF2, ACVR1C	128	70	4543	3.04219	0.99976	0.695982	43.3184
KEGG_PATHWAY	hsa04261:Adrenergic signaling in cardiomyocytes	7	1.66667	0.048797	0.460324	SCN1B, ADRB1, ADCY9, SCN4B, CACNA2D3, PIK3R3, SLC9A1	128	95	4543	2.61521	0.999883	0.677573	46.0324
GOTERM_CC_DIRECT	GO:0009986~cell surface	14	3.33333	0.0519854	0.502946	VASN, PVR, IL1R1, CLMP, TGFB3, CD109, FZD4, IL17RB, TNFRSF10A, TNFRSF1A, ANXA9, TGFA, RARA, SLC9A1	321	290	11827	1.77869	0.999999	0.939679	50.2946
GOTERM_BP_DIRECT	GO:0009303~rRNA transcription	3	0.714286	0.0416533	0.507003	CD3EAP, NIFK, POLR1B	309	12	11174	9.04045	1	0.997047	50.7003
GOTERM_CC_DIRECT	GO:0044295~axonal growth cone	3	0.714286	0.0536	0.513918	TIAM1, FKBP4, OLFM1	321	14	11827	7.89519	0.999999	0.910613	51.3918
GOTERM_BP_DIRECT	GO:0042254~ribosome biogenesis	4	0.952381	0.04468	0.532257	RCL1, URB2, MRPL36, DDX31	309	29	11174	4.98784	1	0.996774	53.2257
GOTERM_BP_DIRECT	GO:0007267~cell-cell signaling	7	1.66667	0.0492208	0.567874	PGR, SSTR2, ECE2, ADRB1, PGF, EFNA1, SEMA3B	309	96	11174	2.6368	1	0.997112	56.7874
GOTERM_BP_DIRECT	GO:0007010~cytoskeleton organization	8	1.90476	0.049835	0.572491	SYNE3, FMNL1, TUBA8, ZMYM3, KRT16, SVIL, KRT13, SOX9	309	121	11174	2.39086	1	0.995909	57.2491
GOTERM_MF_DIRECT	GO:0050431~transforming growth factor beta binding	3	0.714286	0.0580966	0.576396	VASN, TGFB3, CD109	299	15	11296	7.55585	1	0.992311	57.6396
GOTERM_BP_DIRECT	GO:0006461~protein complex assembly	7	1.66667	0.0513086	0.583381	MAX, TFAP4, NIFK, WASL, SLC9A3R1, SOX9, RIMS1	309	97	11174	2.60962	1	0.994949	58.3381
GOTERM_BP_DIRECT	GO:0006954~inflammatory response	10	2.38095	0.0516236	0.585674	TNFRSF10A, APOL3, TNFRSF1A, TNFRSF11B, C5AR2, ELF3, KRT16, CXCR3, PLA2G4B, BLNK	309	174	11174	2.07827	1	0.993187	58.5674
GOTERM_MF_DIRECT	GO:0001077~transcriptional activator activity, RNA polymerase II core promoter proximal region sequence-specific binding	9	2.14286	0.0596732	0.586459	PGR, TFAP4, ELF3, GLIS2, NR4A1, NR3C1, SOX9, GLI3, ETV4	299	159	11296	2.13845	1	0.986286	58.6459
GOTERM_CC_DIRECT	GO:0005615~extracellular space	24	5.71429	0.0672699	0.598238	PVR, VASN, RBBP8NL, PGF, CD109, TGFB3, PPFIBP2, COL25A1, SERPINI1, MCF2L, TNFRSF1A, TNFRSF11B, C1QTNF6, C1QTNF3, LRG1, CTSO, TGFA, LIPH, COL12A1, CTSD, SEMA3B, TFF1, QSOX2, OLFM1	321	610	11827	1.44961	1	0.926938	59.8238
GOTERM_BP_DIRECT	GO:0018126~protein hydroxylation	2	0.47619	0.0543706	0.605179	OGFOD1, EGLN3	309	2	11174	36.1618	1	0.992934	60.5179
GOTERM_BP_DIRECT	GO:0071931~positive regulation of transcription involved in G1/S transition of mitotic cell cycle	2	0.47619	0.0543706	0.605179	ID2, ZPR1	309	2	11174	36.1618	1	0.992934	60.5179
GOTERM_BP_DIRECT	GO:0030879~mammary gland development	3	0.714286	0.0554026	0.612281	IRS2, TGFB3, SOX9	309	14	11174	7.74896	1	0.991509	61.2281
KEGG_PATHWAY	hsa04062:Chemokine signaling pathway	7	1.66667	0.0750488	0.617807	ADCY9, TIAM1, JAK2, CXCR3, WASL, PIK3R3, PRKCD	128	106	4543	2.34382	0.999999	0.791737	61.7807
GOTERM_MF_DIRECT	GO:0005031~tumor necrosis factor-activated receptor activity	3	0.714286	0.0652693	0.620409	TNFRSF10A, TNFRSF1A, TNFRSF11B	299	16	11296	7.08361	1	0.983712	62.0409
GOTERM_MF_DIRECT	GO:0016706~oxidoreductase activity, acting on paired donors, with incorporation or reduction of molecular oxygen, 2-oxoglutarate as one donor, and incorporation of one atom each of oxygen into both donors	3	0.714286	0.0652693	0.620409	OGFOD1, KDM7A, EGLN3	299	16	11296	7.08361	1	0.983712	62.0409
GOTERM_MF_DIRECT	GO:0008378~galactosyltransferase activity	3	0.714286	0.0652693	0.620409	A4GALT, B3GNT5, B4GALT6	299	16	11296	7.08361	1	0.983712	62.0409
GOTERM_MF_DIRECT	GO:0005102~receptor binding	10	2.38095	0.0673116	0.63214	PVR, NXPH3, PGR, TRAF3IP2, CLCF1, EFNA1, NUDT7, RARA, JAK2, SLC9A3R1	299	192	11296	1.96767	1	0.977141	63.214
GOTERM_BP_DIRECT	GO:0036152~phosphatidylethanolamine acyl-chain remodeling	3	0.714286	0.0627911	0.659729	PLA2G16, MBOAT1, PLA2G4B	309	15	11174	7.23236	1	0.994143	65.9729
GOTERM_BP_DIRECT	GO:0042307~positive regulation of protein import into nucleus	3	0.714286	0.0627911	0.659729	ZPR1, GLI3, PRKCD	309	15	11174	7.23236	1	0.994143	65.9729
GOTERM_BP_DIRECT	GO:0042127~regulation of cell proliferation	8	1.90476	0.0636591	0.664929	TNFRSF10A, TNFRSF1A, TNFRSF11B, MZB1, TGFB3, EGLN3, JAK2, SOX9	309	128	11174	2.26011	1	0.992937	66.4929
GOTERM_BP_DIRECT	GO:0007015~actin filament organization	5	1.19048	0.0645448	0.670159	SORBS3, PDLIM3, WASL, RHOF, PPARGC1B	309	55	11174	3.28744	1	0.991645	67.0159
KEGG_PATHWAY	hsa04550:Signaling pathways regulating pluripotency of stem cells	7	1.66667	0.0862664	0.671187	ID2, JARID2, ID4, JAK2, PIK3R3, FZD4, ACVR1C	128	110	4543	2.25859	1	0.804641	67.1187
GOTERM_BP_DIRECT	GO:0035556~intracellular signal transduction	14	3.33333	0.0648222	0.671782	CAPS, ASB13, DAPK2, PRKCD, MCF2L, SH3BP5, TRAF3IP2, ADCY9, RPS6KA2, MYZAP, DEPTOR, JAK2, SH2B2, BLNK	309	295	11174	1.71615	1	0.989824	67.1782
GOTERM_MF_DIRECT	GO:0086006~voltage-gated sodium channel activity involved in cardiac muscle cell action potential	2	0.47619	0.0770802	0.683728	SCN1B, SCN4B	299	3	11296	25.1862	1	0.980047	68.3728
GOTERM_BP_DIRECT	GO:0045879~negative regulation of smoothened signaling pathway	3	0.714286	0.0704903	0.703331	GLIS2, GLI3, GPR37L1	309	16	11174	6.78034	1	0.991657	70.3331
GOTERM_MF_DIRECT	GO:0030515~snoRNA binding	3	0.714286	0.0883745	0.734957	NUDT7, WDR3, DDX21	299	19	11296	5.96515	1	0.983507	73.4957
GOTERM_BP_DIRECT	GO:0007507~heart development	8	1.90476	0.0796023	0.748145	ECE2, RPS6KA2, CASP7, HOPX, PDLIM3, HEG1, GLI3, COX17	309	135	11174	2.14292	1	0.994511	74.8145
GOTERM_BP_DIRECT	GO:0016577~histone demethylation	2	0.47619	0.0804406	0.751931	ARID5B, KDM4B	309	3	11174	24.1079	1	0.993602	75.1931
GOTERM_BP_DIRECT	GO:0072675~osteoclast fusion	2	0.47619	0.0804406	0.751931	SBNO2, CD109	309	3	11174	24.1079	1	0.993602	75.1931
GOTERM_BP_DIRECT	GO:0061005~cell differentiation involved in kidney development	2	0.47619	0.0804406	0.751931	GLIS2, GLI3	309	3	11174	24.1079	1	0.993602	75.1931
GOTERM_BP_DIRECT	GO:0032782~bile acid secretion	2	0.47619	0.0804406	0.751931	STARD10, SLC9A3R1	309	3	11174	24.1079	1	0.993602	75.1931
GOTERM_BP_DIRECT	GO:0045893~positive regulation of transcription, DNA-templated	17	4.04762	0.0808343	0.753691	KLF6, KDM7A, ELF3, TFAP4, GLIS2, MAP2K3, TGFB3, SOX9, TRERF1, FZD4, GLI3, SEC14L2, ID2, LHX2, RARA, PBX4, TP53INP1	309	395	11174	1.55633	1	0.99242	75.3691
GOTERM_MF_DIRECT	GO:0003707~steroid hormone receptor activity	4	0.952381	0.0931078	0.754036	PGR, NR4A1, RARA, NR3C1	299	41	11296	3.68578	1	0.98121	75.4036
GOTERM_BP_DIRECT	GO:0007411~axon guidance	7	1.66667	0.0833375	0.764607	CDK5R1, SCN1B, SPTBN5, EFNA1, LHX2, SEMA3B, GLI3	309	110	11174	2.30121	1	0.992199	76.4607
GOTERM_MF_DIRECT	GO:0005496~steroid binding	3	0.714286	0.0965431	0.767074	PGR, PDIA2, NR3C1	299	20	11296	5.66689	1	0.977878	76.7074
GOTERM_BP_DIRECT	GO:0060041~retina development in camera-type eye	4	0.952381	0.0916926	0.797843	MAX, LHX2, TGIF2, SOX9	309	39	11174	3.7089	1	0.994331	79.7843
GOTERM_BP_DIRECT	GO:0045944~positive regulation of transcription from RNA polymerase II promoter	26	6.19048	0.0923272	0.800178	SBNO2, FOSL2, TFAP4, ELF3, GLIS2, TGFB3, NR3C1, CXCR3, SOX9, GLI3, PIN1, PGR, TNFRSF1A, PAX9, LHX2, BCL9L, RARA, ETV4, IKZF2, MAML2, NR4A1, PPARGC1B, NOTCH3, PPRC1, ID4, SLC9A1	309	685	11174	1.37257	1	0.993465	80.0178
GOTERM_BP_DIRECT	GO:0000027~ribosomal large subunit assembly	3	0.714286	0.0952307	0.810543	PPAN, PPAN-P2RY11, RPF2	309	19	11174	5.70976	1	0.99342	81.0543
GOTERM_BP_DIRECT	GO:0021766~hippocampus development	4	0.952381	0.0972027	0.817291	CDK5R1, ID4, RARA, GLI3	309	40	11174	3.61618	1	0.993041	81.7291

## Sheet: T47D_affectbyKDonly
Category	Term	Count	%	PValue	FDR	Genes	List Total	Pop Hits	Pop Total	Fold Enrichment	Bonferroni	Benjamini	FDR100
GOTERM_CC_DIRECT	GO:0005887~integral component of plasma membrane	94	10.7184	4.84648e-14	6.85452e-13	SLC22A17, MCHR1, ADCY1, ADCY2, LDLR, GABRB3, GRIK3, TNFSF15, GJA1, VIPR1, SLC7A5, KCNJ13, SLC1A4, TNFRSF11A, GPC6, SLC22A4, CNTNAP1, ADAM8, SLC1A1, BOC, LY75-CD302, ICAM5, SLC25A5, EFNB2, LIFR, ABCC11, CACNG4, DLL1, MMP16, MMP15, SSPN, MMP14, STOM, SSTR2, SLC26A6, TNFRSF10C, SLC26A7, CLDN1, SLITRK6, KCNH3, HS3ST3B1, SLC2A12, CALCR, KCNMB4, FXYD3, SLC2A10, FGFR4, ENPP1, PCDHB15, FPR3, NEO1, KCNJ2,…	736	665	11827	2.27145	2.12018e-11	2.12018e-11	6.85452e-11
GOTERM_CC_DIRECT	GO:0005576~extracellular region	84	9.57811	1.02654e-12	1.45021e-11	BAGE, NRG4, HIST4H4, IGFBP7, LTBP4, NELL2, ARSJ, SPINK4, SPINK5, CXCL12, TGFB2, CGREF1, BDNF, ISG15, APOD, HTRA1, SERPINA3, ANGPT1, MUC15, BRINP3, CASP1, GFOD1, CYR61, MATN3, TUB, CRISP3, EGFL7, ZP3, SCUBE2, DLL1, F7, CTSS, NDNF, SUSD4, PROS1, GBP1, BAGE3, BAGE4, FGFR4, BAGE2, C22ORF46, C5, COL28A1, KITLG, COL2A1, OAS1, NMB, DCN, CCL28, GREM2, BAGE5, EPHB2, TIMP1, ACE, JMJD7-PLA2G4B, CCL20, BCHE,…	736	591	11827	2.28396	4.48586e-10	2.24293e-10	1.45021e-09
GOTERM_CC_DIRECT	GO:0005886~plasma membrane	214	24.4014	1.1579e-12	1.63576e-11	ADCY1, ADCY2, OSMR, SYT8, GLDC, GAB2, HTRA1, RAPGEF3, MUC15, ADAM8, MDGA1, EFNB2, MDGA2, TTC7B, ABCC11, LIFR, F7, SSTR2, TMEM184A, MCTS1, BTN3A2, SLC2A12, KCNMB4, SLC2A10, ENPP1, GNAI1, MAGEA1, AKAP12, ITGA10, GPR143, KCNJ2, KCNJ3, RIMS1, CD74, EPHB2, ACE, STX19, DMD, AHNAK2, CDC42EP3, GPR156, TRPC1, TGFBR1, IL1RL2, CELSR2, ACPP, ABCG1, EPHA4, RGS6, HEPH, SYTL2, MARCKS, CLEC7A, SYTL1, GNAZ, MCHR1…	736	2203	11827	1.56098	5.05981e-10	1.6866e-10	1.63576e-09
GOTERM_BP_DIRECT	GO:0060337~type I interferon signaling pathway	16	1.8244	3.12299e-09	5.62349e-08	SAMHD1, RSAD2, OAS1, OAS2, ISG20, IFIT3, IRF9, IFIT2, OASL, IFIT1, IFI27, IRF5, ISG15, XAF1, MX1, IFI6	680	39	11174	6.74148	9.36894e-06	9.36894e-06	5.62349e-06
GOTERM_CC_DIRECT	GO:0016021~integral component of membrane	237	27.0239	5.1114e-08	7.22115e-07	ADCY1, ADCY2, OSMR, NELL2, SYT8, BDNF, INSIG2, TMEM52B, VMA21, MUC15, ADAM8, CRISP3, C1GALT1C1, C16ORF62, MDGA2, UGCG, ABCC11, LIFR, LHFP, ABCC12, TMEM184A, BTN3A2, SLC2A10, GCNT2, ENPP1, GPR143, TMEM229B, KCNJ3, CD74, TMCC2, EPHB2, ACE, PFN2, STX19, SYBU, GPR156, TRPC1, TGFBR1, MAOA, SCD, CCDC80, TREX1, CELSR2, ACPP, ABCG1, EPHA4, IFI27, CLGN, ATP2A3, HEPH, CLEC7A, CLCN4, BTBD11, MCHR1, JPH2, CA…	736	2803	11827	1.3587	2.23366e-05	5.58419e-06	7.22115e-05
GOTERM_CC_DIRECT	GO:0005615~extracellular space	71	8.09578	3.50535e-07	4.95218e-06	NRG4, ARSG, IGFBP7, LTBP4, TNFSF15, CXCL12, TGFB2, WISP2, APOD, HTRA1, GPC6, SERPINA3, ANGPT1, VWA2, CRISP3, EGFL7, MINOS1-NBL1, ZP3, MDGA1, F7, CTSS, VASH1, ZSWIM5, STOM, CFL2, SLPI, SERPINB1, AOC1, PROS1, SPINK13, ENPP1, NDP, C5, CD109, KITLG, COL2A1, DCN, CCL28, GREM2, TIMP1, ACE, CCL20, LRG1, PIP, ENO2, TFF3, TFF1, PCSK6, OLFM1, SRGN, BMP4, COL18A1, SECTM1, LPL, TMC8, FLT1, AXL, TINAGL1, ACPP…	736	610	11827	1.87036	0.000153172	3.06363e-05	0.000495218
GOTERM_BP_DIRECT	GO:0051607~defense response to virus	23	2.62258	4.98942e-07	8.98428e-06	CARD9, HERC5, SAMHD1, RSAD2, OAS1, OAS2, TRIM22, ISG20, IFIT3, APOBEC3B, IRF9, IFIT2, OASL, IFIT1, ABCC9, IRF5, ISG15, DDX60, IFIT5, BCL2, SLFN11, MX1, GBP1	680	109	11174	3.46738	0.00149571	0.000748133	0.000898428
GOTERM_BP_DIRECT	GO:0044458~motile cilium assembly	8	0.912201	1.79652e-06	3.23489e-05	LRRC6, CCDC40, DNAAF3, DMD, MCIDAS, ZMYND10, CCDC39, SPATA6	680	12	11174	10.9549	0.00537505	0.0017949	0.00323489
GOTERM_MF_DIRECT	GO:0005509~calcium ion binding	50	5.70125	2.28926e-05	0.000358881	LDLR, CLSTN2, TNNC1, LTBP4, NELL2, SYT8, MMP28, CGREF1, HMCN1, ADAM8, VWA2, MATN3, EGFL7, SCUBE2, LRP1B, PADI2, MMP16, DLL1, F7, MMP15, MMP14, CAPN13, SCIN, CAPN14, FKBP10, PROS1, AOC1, CAPS, ENPP1, PCDHB15, DNAH7, PKD1L2, TPM4, DGKA, JMJD7-PLA2G4B, NOX5, MEX3B, CELSR2, MAN1C1, PLA2G4A, CLGN, EFHB, SULF1, SYT13, SYTL2, RHBDL3, MEGF6, PLA2G4B, SYTL1, VLDLR	686	439	11296	1.87545	0.0213342	0.0213342	0.0358881
GOTERM_BP_DIRECT	GO:0036159~inner dynein arm assembly	6	0.684151	3.92055e-05	0.000705728	CCDC103, LRRC6, CCDC40, ZMYND10, CCDC39, DNAH7	680	8	11174	12.3243	0.110965	0.0289766	0.0705728
KEGG_PATHWAY	hsa04913:Ovarian steroidogenesis	9	1.02623	0.000120223	0.00155872	ADCY1, PLA2G4A, JMJD7-PLA2G4B, ADCY2, LDLR, ADCY9, HSD17B1, PLA2G4B, HSD17B7	297	25	4543	5.50667	0.029377	0.029377	0.155872
GOTERM_BP_DIRECT	GO:0007155~cell adhesion	34	3.87685	0.000108871	0.0019586	MTSS1, IGFBP7, PCDHB15, KITLG, NEDD9, COL28A1, ITGA10, NEO1, CXCL12, IGSF11, WISP2, CGREF1, ITGB8, ITGB6, CNTNAP2, CNTNAP1, ROBO2, GPNMB, BOC, CYR61, PRKCA, COL18A1, OLR1, CNTNAP4, EGFL7, ICAM5, EFNB2, TINAGL1, SSPN, COL4A6, EPHA4, ITGA5, CDON, CNTN3	680	272	11174	2.05404	0.278651	0.0632383	0.19586
GOTERM_BP_DIRECT	GO:0006955~immune response	20	2.2805	0.000133375	0.00239892	SECTM1, ENPP1, SUSD2, TNFSF15, SAMHD1, OAS1, OAS2, CTSS, TINAGL1, VIPR1, TRIM22, CCL28, CXCL12, CD74, TNFRSF10C, CCL20, TENM1, SLPI, IFI6, LY75-CD302	680	122	11174	2.69383	0.329781	0.0645165	0.239892
GOTERM_MF_DIRECT	GO:0008201~heparin binding	15	1.71038	0.00021796	0.00341201	BMP4, LPL, FGFR4, CCDC80, GREM2, NDNF, WISP2, TENM1, TMEM184A, LIPH, GPNMB, PCSK6, CHRD, AOC1, CYR61	686	78	11296	3.16663	0.18563	0.0975756	0.341201
GOTERM_BP_DIRECT	GO:0009615~response to virus	15	1.71038	0.000222512	0.00399915	RSAD2, IFI44, OAS1, OAS2, TRIM22, CXCL12, ISG20, DDX58, IFIT3, IFIT2, OASL, IFIT1, CXCR4, DDX60, MX1	680	78	11174	3.16007	0.487068	0.0909663	0.399915
GOTERM_MF_DIRECT	GO:0015293~symporter activity	9	1.02623	0.000311247	0.00486903	SLC16A3, SLC1A4, SLC16A2, SLC16A5, SLC16A4, SLC4A11, SLC22A4, SLC1A1, SLC25A18	686	30	11296	4.93994	0.254157	0.0931215	0.486903
KEGG_PATHWAY	hsa05414:Dilated cardiomyopathy	12	1.3683	0.000481459	0.00622873	ADCY1, ADCY2, ADCY9, ITGB8, ITGA5, TNNC1, DMD, ITGB6, CACNG4, ITGA10, TPM4, TGFB2	297	53	4543	3.46331	0.112574	0.0579673	0.622873
GOTERM_BP_DIRECT	GO:0003341~cilium movement	7	0.798176	0.000486321	0.00872093	CCDC103, LRRC6, HYDIN, CCDC40, RSPH4A, CCDC39, DNAH7	680	18	11174	6.39036	0.767605	0.166744	0.872093
KEGG_PATHWAY	hsa04723:Retrograde endocannabinoid signaling	12	1.3683	0.000789045	0.0101893	PRKCA, ADCY1, ADCY2, GRIA2, GABRB3, ADCY9, GNAI1, GABRA3, FAAH, MGLL, RIMS1, KCNJ3	297	56	4543	3.27778	0.177791	0.06317	1.01893
KEGG_PATHWAY	hsa04724:Glutamatergic synapse	13	1.48233	0.000825973	0.0106638	PRKCA, TRPC1, JMJD7-PLA2G4B, PLA2G4A, ADCY1, ADCY2, ADCY9, GRIA2, GNAI1, GRIK3, SLC1A1, KCNJ3, PLA2G4B	297	65	4543	3.05926	0.185292	0.0499413	1.06638
GOTERM_CC_DIRECT	GO:0031012~extracellular matrix	25	2.85063	0.00102522	0.0143867	HIST4H4, NDP, IGFBP7, LTBP4, COL2A1, DCN, TGFB2, HMCN1, HTRA1, HIST1H4C, PCSK6, CYR61, COL18A1, LPL, EGFL7, SLC25A5, ZP3, MMP16, MMP15, TINAGL1, MMP14, NDNF, CDON, SLPI, RPS10	736	195	11827	2.06017	0.361255	0.0719858	1.43867
GOTERM_MF_DIRECT	GO:0005254~chloride channel activity	8	0.912201	0.00112771	0.0175362	SLC1A4, SLC26A6, FXYD3, SLC26A7, GABRA3, CLIC6, ANO1, CLCN4	686	28	11296	4.70471	0.654548	0.23335	1.75362
GOTERM_BP_DIRECT	GO:0006636~unsaturated fatty acid biosynthetic process	6	0.684151	0.00103109	0.0184047	ELOVL4, ELOVL3, SCD, ELOVL2, FADS2, ELOVL6	680	14	11174	7.04244	0.954719	0.290982	1.84047
GOTERM_BP_DIRECT	GO:0019369~arachidonic acid metabolic process	6	0.684151	0.00103109	0.0184047	PLA2G4A, ALOX15, JMJD7-PLA2G4B, FAAH, MGLL, PLA2G4B	680	14	11174	7.04244	0.954719	0.290982	1.84047
GOTERM_BP_DIRECT	GO:0007165~signal transduction	65	7.41163	0.00114978	0.0205026	SLC22A17, MOK, GABRB3, TNFSF15, GJA1, RASSF8, RADIL, CXCL12, WISP2, TNFRSF11A, UNC5B, PPP1R1B, GUCY1A2, PDE8B, PITPNC1, CNTNAP1, RAPGEF3, UNC5C, CASP1, MX1, NR2F1, ARHGAP28, IRS1, TPTE, ARHGAP31, TNFRSF10C, IGBP1, GUCY1B2, OPHN1, MAPRE2, SRGAP1, RHPN1, NDP, SIPA1, KITLG, NEDD9, NOSTRIN, FPR3, NMB, GPR143, CD74, RGS12, DAPP1, CCL20, CDC42EP3, TRAF5, PIK3R1, SECTM1, TGFBR1, IL1RL2, MET, AXL, NR4A1,…	680	719	11174	1.48554	0.968296	0.291874	2.05026
GOTERM_MF_DIRECT	GO:0019955~cytokine binding	5	0.570125	0.00132108	0.0205141	TNFRSF11A, CXCR4, CHRD, CD74, GBP1	686	9	11296	9.14804	0.712141	0.220464	2.05141
GOTERM_BP_DIRECT	GO:0045071~negative regulation of viral genome replication	8	0.912201	0.00142661	0.0253794	IFIT1, OASL, ISG15, SLPI, RSAD2, OAS1, MX1, ISG20	680	29	11174	4.53306	0.986197	0.322505	2.53794
GOTERM_CC_DIRECT	GO:0045121~membrane raft	19	2.16648	0.00203063	0.0283085	LDHB, ADCY1, ADCY2, OLR1, GRIP1, GNAI1, TGFBR1, ARID3A, GJA1, DLL1, GPM6B, SLC9A3R1, ABCB4, STOM, UNC5B, DMD, SULF1, PLLP, ANGPT1	736	137	11827	2.22859	0.58864	0.119176	2.83085
GOTERM_BP_DIRECT	GO:0051965~positive regulation of synapse assembly	8	0.912201	0.00176476	0.0313052	BDNF, CLSTN2, BHLHB9, LRRN3, LRRN1, SLITRK6, SLITRK5, EPHB2	680	30	11174	4.38196	0.995003	0.35698	3.13052
GOTERM_BP_DIRECT	GO:0055085~transmembrane transport	20	2.2805	0.0023053	0.0407072	MFSD7, SLC22A17, SLC25A5, SLC44A5, SLC12A4, ABCC11, ABCC12, ABCG1, GJA3, ABCB4, SLC16A2, SLC16A5, ABCC9, BCL2, SLC37A2, PIP, SLC18B1, ABCC3, SLC13A3, SLC25A18	680	153	11174	2.14802	0.999016	0.412928	4.07072
KEGG_PATHWAY	hsa04726:Serotonergic synapse	11	1.25428	0.00329399	0.0419052	PRKCA, TRPC1, PLA2G4A, ALOX15, JMJD7-PLA2G4B, GABRB3, GNAI1, MAOA, RAPGEF3, KCNJ3, PLA2G4B	297	57	4543	2.95192	0.5588	0.150962	4.19052
GOTERM_MF_DIRECT	GO:0005546~phosphatidylinositol-4,5-bisphosphate binding	9	1.02623	0.00281484	0.0432347	PFN2, ALOX15, AMER1, JPH2, STXBP6, MYO1B, SCIN, SYTL2, KCNJ2	686	41	11296	3.61459	0.929724	0.357606	4.32347
GOTERM_BP_DIRECT	GO:0007399~nervous system development	24	2.7366	0.00251755	0.0443752	MINOS1-NBL1, MAFB, NDP, ENC1, PCDHB15, GPM6B, HES6, DPYSL2, SLC7A5, EPHB2, ITM2A, TIMM8A, HDAC4, NBL1, BDNF, TENM1, LHX1, TMOD2, OPHN1, CNTN3, SCN8A, OLFM1, VLDLR, PRPS1	680	201	11174	1.96207	0.99948	0.417342	4.43752
KEGG_PATHWAY	hsa05410:Hypertrophic cardiomyopathy (HCM)	10	1.14025	0.00379771	0.0481685	ACE, ITGB8, ITGA5, TNNC1, DMD, ITGB6, CACNG4, ITGA10, TPM4, TGFB2	297	49	4543	3.12169	0.610785	0.145527	4.81685
GOTERM_BP_DIRECT	GO:0045666~positive regulation of neuron differentiation	10	1.14025	0.00283826	0.0498928	BMP4, NBL1, MINOS1-NBL1, DMD, CDON, HMG20B, ADRA2C, NAP1L2, BRINP3, TCF4	680	50	11174	3.28647	0.999802	0.433602	4.98928
GOTERM_BP_DIRECT	GO:1902476~chloride transmembrane transport	10	1.14025	0.00283826	0.0498928	SLC1A4, SLC26A6, FXYD3, GABRB3, SLC26A7, GABRA3, SLC12A4, CLIC6, ANO1, CLCN4	680	50	11174	3.28647	0.999802	0.433602	4.98928
GOTERM_CC_DIRECT	GO:0009897~external side of plasma membrane	13	1.48233	0.00453829	0.0622396	ACE, TNFRSF11A, LDLR, ITGA5, ITGB6, ANTXR2, SCNN1G, ANTXR1, SCNN1B, CXCL12, KCNJ3, CD74, ABCG1	736	82	11827	2.54757	0.862996	0.220005	6.22396
GOTERM_BP_DIRECT	GO:0007193~adenylate cyclase-inhibiting G-protein coupled receptor signaling pathway	7	0.798176	0.00397667	0.0692361	GNAZ, MCHR1, ADCY1, SSTR2, ADCY2, ADCY9, GNAI1	680	26	11174	4.4241	0.999994	0.526267	6.92361
GOTERM_CC_DIRECT	GO:0005796~Golgi lumen	9	1.02623	0.00516124	0.0704963	WNT7B, GPC6, MMP16, F7, DCN, MUC15, MMP14, PCSK6, PROS1	736	44	11827	3.2869	0.895785	0.222177	7.04963
GOTERM_MF_DIRECT	GO:0008083~growth factor activity	12	1.3683	0.00476147	0.0721036	BMP4, NRG4, BDNF, DKK1, EPGN, NDP, KITLG, TFF1, CXCL12, HDGFRP3, TGFB2, TIMP1	686	74	11296	2.67024	0.988847	0.473913	7.21036
GOTERM_BP_DIRECT	GO:0007186~G-protein coupled receptor signaling pathway	20	2.2805	0.00438769	0.0761281	GPR156, GNAZ, MCHR1, GPR161, GNAI1, GPR63, OR8G5, C5, AKAP12, CELSR2, GPR143, VIPR1, CXCL12, FZD6, RGS11, CCL20, CXCR4, RGS6, ADRA2C, OR8G1	680	162	11174	2.02869	0.999998	0.539758	7.61281
GOTERM_BP_DIRECT	GO:0006954~inflammatory response	21	2.39453	0.00443323	0.0768887	OLR1, IL1RL2, C5, AXL, FPR3, CXCL12, HDAC4, TNFRSF10C, ALOX15, JMJD7-PLA2G4B, TNFRSF11A, CCL20, CXCR4, ITGB6, TICAM2, SERPINA3, MGLL, CLEC7A, ADAM8, PLA2G4B, LY75-CD302	680	174	11174	1.98322	0.999998	0.523131	7.68887
GOTERM_CC_DIRECT	GO:0034707~chloride channel complex	6	0.684151	0.00648109	0.087767	SLC26A6, FXYD3, GABRB3, GABRA3, CLIC6, ANO1	736	20	11827	4.82079	0.941659	0.247343	8.7767
GOTERM_BP_DIRECT	GO:0007267~cell-cell signaling	14	1.59635	0.00520675	0.0897185	NDP, EFNB2, GJA1, NMB, TGFB2, GJA3, WISP2, BDNF, SSTR2, TNFRSF11A, CCL20, LHX1, ADRA2C, CYR61	680	96	11174	2.39638	1	0.561443	8.97185
GOTERM_BP_DIRECT	GO:0051384~response to glucocorticoid	8	0.912201	0.00527178	0.0907896	CALCR, WNT7B, HNMT, BCHE, BCL2, IGFBP2, TAT, PPARGC1B	680	36	11174	3.65163	1	0.547451	9.07896
GOTERM_BP_DIRECT	GO:0008284~positive regulation of cell proliferation	30	3.42075	0.00531513	0.0915027	STOX1, FGFR4, GCNT2, OSMR, NMB, HMGN5, VIPR1, TGFB2, TIMP1, TNFRSF11A, GAB2, BCL2, POU3F2, HSF4, MYC, COL18A1, FLT1, SLC25A5, TGFBR1, MZB1, EFNB2, LIFR, LEF1, DLL1, IRS1, HDAC4, EPGN, ID4, BAMBI, MCTS1	680	289	11174	1.70578	1	0.532955	9.15027
GOTERM_MF_DIRECT	GO:0008484~sulfuric ester hydrolase activity	5	0.570125	0.00616835	0.0924579	ARSB, STS, ARSG, SULF1, ARSJ	686	13	11296	6.33326	0.997058	0.517403	9.24579
KEGG_PATHWAY	hsa04080:Neuroactive ligand-receptor interaction	12	1.3683	0.00776418	0.0961842	GPR156, CALCR, MCHR1, P2RY10, SSTR2, GRIA2, GABRB3, GABRA3, GRIK3, FPR3, ADRA2C, VIPR1	297	74	4543	2.48048	0.855291	0.241299	9.61842
GOTERM_MF_DIRECT	GO:0102336~3-oxo-arachidoyl-CoA synthase activity	4	0.4561	0.00646311	0.096669	ELOVL4, ELOVL3, ELOVL2, ELOVL6	686	7	11296	9.40941	0.997775	0.492707	9.6669
GOTERM_MF_DIRECT	GO:0102337~3-oxo-cerotoyl-CoA synthase activity	4	0.4561	0.00646311	0.096669	ELOVL4, ELOVL3, ELOVL2, ELOVL6	686	7	11296	9.40941	0.997775	0.492707	9.6669
GOTERM_MF_DIRECT	GO:0102338~3-oxo-lignoceronyl-CoA synthase activity	4	0.4561	0.00646311	0.096669	ELOVL4, ELOVL3, ELOVL2, ELOVL6	686	7	11296	9.40941	0.997775	0.492707	9.6669
GOTERM_MF_DIRECT	GO:0009922~fatty acid elongase activity	4	0.4561	0.00646311	0.096669	ELOVL4, ELOVL3, ELOVL2, ELOVL6	686	7	11296	9.40941	0.997775	0.492707	9.6669
GOTERM_BP_DIRECT	GO:0001525~angiogenesis	18	2.05245	0.00596943	0.102204	PRKCA, COL18A1, NOX5, FLT1, EGFL7, MMP14, VASH1, NDNF, TGFB2, EPHB2, APOD, UNC5B, EPGN, ITGA5, ANGPT1, RAPGEF3, ADAM8, PLXND1	680	143	11174	2.06841	1	0.558003	10.2204
GOTERM_BP_DIRECT	GO:0048812~neuron projection morphogenesis	8	0.912201	0.00616881	0.105441	ATP7A, NBL1, EPB41L3, WNT7B, MINOS1-NBL1, DMD, GJA1, CNTNAP1	680	37	11174	3.55294	1	0.553859	10.5441
KEGG_PATHWAY	hsa05032:Morphine addiction	9	1.02623	0.00875754	0.107854	PRKCA, ADCY1, ADCY2, GABRB3, ADCY9, GNAI1, GABRA3, PDE8B, KCNJ3	297	46	4543	2.99275	0.887121	0.238663	10.7854
GOTERM_BP_DIRECT	GO:0034626~fatty acid elongation, polyunsaturated fatty acid	4	0.4561	0.00650049	0.110801	ELOVL4, ELOVL3, ELOVL2, ELOVL6	680	7	11174	9.38992	1	0.557455	11.0801
GOTERM_BP_DIRECT	GO:0019367~fatty acid elongation, saturated fatty acid	4	0.4561	0.00650049	0.110801	ELOVL4, ELOVL3, ELOVL2, ELOVL6	680	7	11174	9.38992	1	0.557455	11.0801
GOTERM_BP_DIRECT	GO:0034625~fatty acid elongation, monounsaturated fatty acid	4	0.4561	0.00650049	0.110801	ELOVL4, ELOVL3, ELOVL2, ELOVL6	680	7	11174	9.38992	1	0.557455	11.0801
GOTERM_BP_DIRECT	GO:0007411~axon guidance	15	1.71038	0.00666293	0.113416	SPTBN5, EFNB2, SPTBN4, PAX6, NTN4, NEO1, DPYSL2, CXCL12, TGFB2, EPHB2, BDNF, OPHN1, ROBO2, UNC5C, BOC	680	110	11174	2.24078	1	0.551671	11.3416
GOTERM_CC_DIRECT	GO:0005578~proteinaceous extracellular matrix	16	1.8244	0.00854441	0.11417	BMP4, COL18A1, MATN3, CRISP3, ZP3, LTBP4, MMP16, MMP28, NDNF, COL4A6, TIMP1, WNT7B, WISP2, GPC6, TFF3, CYR61	736	122	11827	2.10745	0.976481	0.288873	11.417
GOTERM_MF_DIRECT	GO:0004867~serine-type endopeptidase inhibitor activity	8	0.912201	0.00820867	0.121235	SPINK13, SERPINA3, CD109, COL28A1, SERPINB1, SLPI, SPINK4, SPINK5	686	39	11296	3.37774	0.999575	0.539963	12.1235
GOTERM_BP_DIRECT	GO:0030148~sphingolipid biosynthetic process	8	0.912201	0.00717485	0.121607	CERS1, ELOVL4, SGPP1, ELOVL3, ELOVL2, ALDH3B2, ELOVL6, DEGS2	680	38	11174	3.45944	1	0.564322	12.1607
KEGG_PATHWAY	hsa04971:Gastric acid secretion	9	1.02623	0.00997441	0.12196	PRKCA, ADCY1, SSTR2, ADCY2, ADCY9, GNAI1, SLC26A7, MYLK4, KCNJ2	297	47	4543	2.92908	0.916764	0.241362	12.196
GOTERM_CC_DIRECT	GO:0043235~receptor complex	12	1.3683	0.00935109	0.124298	TRPC1, FLT1, OLR1, LDLR, TGFBR1, GPR63, ITGB6, LRP1B, LIFR, VIPR1, SLITRK5, VLDLR	736	79	11827	2.44091	0.983521	0.28975	12.4298
KEGG_PATHWAY	hsa04060:Cytokine-cytokine receptor interaction	13	1.48233	0.0109724	0.133374	FLT1, OSMR, TGFBR1, MET, TNFSF15, LIFR, KITLG, CCL28, CXCL12, TGFB2, TNFRSF11A, CCL20, CXCR4	297	88	4543	2.25968	0.935183	0.239378	13.3374
KEGG_PATHWAY	hsa04360:Axon guidance	15	1.71038	0.0113521	0.137682	GNAI1, ABLIM3, MET, EFNB2, NTN4, DPYSL2, CXCL12, EPHB2, EPHA4, UNC5B, CXCR4, CFL2, ROBO2, UNC5C, SRGAP1	297	110	4543	2.08586	0.941071	0.226943	13.7682
GOTERM_BP_DIRECT	GO:0090102~cochlea development	5	0.570125	0.00828626	0.139146	GABRB3, HEY2, CECR2, IFT27, SLITRK6	680	14	11174	5.8687	1	0.603283	13.9146
GOTERM_BP_DIRECT	GO:0022617~extracellular matrix disassembly	8	0.912201	0.00829743	0.13932	HTRA1, MMP16, MMP15, DCN, CTSS, MMP14, ADAM8, TIMP1	680	39	11174	3.37074	1	0.590459	13.932
GOTERM_MF_DIRECT	GO:0004065~arylsulfatase activity	4	0.4561	0.00987848	0.144148	ARSB, ARSG, SULF1, ARSJ	686	8	11296	8.23324	0.999913	0.572655	14.4148
GOTERM_MF_DIRECT	GO:0008009~chemokine activity	4	0.4561	0.00987848	0.144148	CCL20, C5, CXCL12, CCL28	686	8	11296	8.23324	0.999913	0.572655	14.4148
GOTERM_MF_DIRECT	GO:0004550~nucleoside diphosphate kinase activity	5	0.570125	0.0106891	0.155069	NME5, AK7, AK9, CMPK2, AK8	686	15	11296	5.48882	0.99996	0.569844	15.5069
GOTERM_BP_DIRECT	GO:0060287~epithelial cilium movement involved in determination of left/right asymmetry	4	0.4561	0.00993468	0.164551	CCDC103, LRRC6, CCDC40, CCDC39	680	8	11174	8.21618	1	0.644014	16.4551
GOTERM_BP_DIRECT	GO:0070286~axonemal dynein complex assembly	4	0.4561	0.00993468	0.164551	CCDC103, CCDC40, DNAAF3, CCDC39	680	8	11174	8.21618	1	0.644014	16.4551
GOTERM_BP_DIRECT	GO:0060317~cardiac epithelial to mesenchymal transition	4	0.4561	0.00993468	0.164551	TGFBR1, HEY2, OLFM1, TGFB2	680	8	11174	8.21618	1	0.644014	16.4551
GOTERM_BP_DIRECT	GO:0035457~cellular response to interferon-alpha	4	0.4561	0.00993468	0.164551	IFIT3, IFIT2, AXL, OAS1	680	8	11174	8.21618	1	0.644014	16.4551
GOTERM_BP_DIRECT	GO:0048663~neuron fate commitment	4	0.4561	0.00993468	0.164551	BMP4, TGFBR1, PAX6, TGFB2	680	8	11174	8.21618	1	0.644014	16.4551
KEGG_PATHWAY	hsa04350:TGF-beta signaling pathway	11	1.25428	0.0143119	0.170583	BMP4, NBL1, CDKN2B, MINOS1-NBL1, TGFBR1, ID4, DCN, BAMBI, CHRD, MYC, TGFB2	297	70	4543	2.4037	0.971984	0.257636	17.0583
GOTERM_CC_DIRECT	GO:0009986~cell surface	29	3.30673	0.0135032	0.174748	ARSB, CLSTN2, LDLR, ENPP1, NDP, CD109, CD74, SLC1A4, CXCR4, ITGB8, DMD, CNTNAP2, ROBO2, KRT4, ADAM8, PCSK6, LRFN4, LPL, CLMP, TGFBR1, MET, AXL, MMP16, FZD6, EPHA4, ITGA5, SULF1, ANTXR1, SLITRK6	736	290	11827	1.60693	0.997371	0.366825	17.4748
GOTERM_BP_DIRECT	GO:0038098~sequestering of BMP from receptor via BMP binding	3	0.342075	0.0106153	0.174833	NBL1, MINOS1-NBL1, GREM2	680	3	11174	16.4324	1	0.656032	17.4833
GOTERM_BP_DIRECT	GO:0048263~determination of dorsal identity	3	0.342075	0.0106153	0.174833	NBL1, MINOS1-NBL1, GREM2	680	3	11174	16.4324	1	0.656032	17.4833
GOTERM_BP_DIRECT	GO:0006654~phosphatidic acid biosynthetic process	6	0.684151	0.0109972	0.180549	DGKA, GPD1, PLA2G4A, JMJD7-PLA2G4B, AGPAT4, PLA2G4B	680	23	11174	4.2867	1	0.657039	18.0549
GOTERM_BP_DIRECT	GO:0010811~positive regulation of cell-substrate adhesion	6	0.684151	0.0109972	0.180549	ALOX15, LIMS1, ITGA5, CCDC80, NDNF, CYR61	680	23	11174	4.2867	1	0.657039	18.0549
KEGG_PATHWAY	hsa04921:Oxytocin signaling pathway	15	1.71038	0.0152815	0.181106	PRKCA, JMJD7-PLA2G4B, PLA2G4A, ADCY1, ADCY2, ADCY9, GNAI1, MYLK4, GUCY1A2, CACNG4, KCNJ2, KCNJ3, PLA2G4B, PIK3R1, CAMKK1	297	114	4543	2.01267	0.978051	0.254555	18.1106
GOTERM_BP_DIRECT	GO:0006813~potassium ion transport	7	0.798176	0.0114866	0.187819	KCNMA1, KCNMB4, ABCC9, KCNJ2, KCNH3, KCNJ3, KCNJ13	680	32	11174	3.59458	1	0.661455	18.7819
GOTERM_BP_DIRECT	GO:0001938~positive regulation of endothelial cell proliferation	8	0.912201	0.012439	0.201796	PRKCA, BMP4, EGFL7, LRG1, STAT5A, TGFBR1, NR4A1, CXCL12	680	42	11174	3.12997	1	0.679513	20.1796
KEGG_PATHWAY	hsa03320:PPAR signaling pathway	8	0.912201	0.0174148	0.203827	ACOX2, LPL, OLR1, SCD, FADS2, ACSL4, PCK2, SLC27A2	297	42	4543	2.91358	0.987182	0.267438	20.3827
GOTERM_BP_DIRECT	GO:0035338~long-chain fatty-acyl-CoA biosynthetic process	7	0.798176	0.0133369	0.214763	ELOVL4, ELOVL3, SCD, ELOVL2, FASN, ELOVL6, ACSL4	680	33	11174	3.48565	1	0.694163	21.4763
GOTERM_MF_DIRECT	GO:0003779~actin binding	22	2.50855	0.0156429	0.219023	KCNMA1, FMNL2, SPTBN5, DIAPH2, ABLIM3, SPTBN4, ENC1, TNNI2, EPB41L3, ACE, NEB, CXCR4, PLEKHH2, LIMCH1, DMD, SCIN, PIP, TMOD2, OPHN1, POF1B, AFAP1, GBP1	686	209	11296	1.73331	1	0.680969	21.9023
GOTERM_MF_DIRECT	GO:0030246~carbohydrate binding	11	1.25428	0.016023	0.223738	OLR1, KLRG2, GRIP1, ZP3, GALNT6, GALNT5, CLEC7A, CD302, PKD1L2, LY75-CD302, PRPS1	686	76	11296	2.38331	1	0.662724	22.3738
GOTERM_BP_DIRECT	GO:0060333~interferon-gamma-mediated signaling pathway	8	0.912201	0.0141019	0.225654	IRF9, TRIM38, OASL, IRF5, OAS1, OAS2, TRIM22, GBP1	680	43	11174	3.05718	1	0.703983	22.5654
KEGG_PATHWAY	hsa04730:Long-term depression	8	0.912201	0.0196795	0.227311	PRKCA, GNAZ, PLA2G4A, JMJD7-PLA2G4B, GRIA2, GNAI1, GUCY1A2, PLA2G4B	297	43	4543	2.84582	0.992768	0.280078	22.7311
GOTERM_BP_DIRECT	GO:0042761~very long-chain fatty acid biosynthetic process	4	0.4561	0.0142364	0.227554	ELOVL4, ELOVL3, ELOVL2, ELOVL6	680	9	11174	7.30327	1	0.697263	22.7554
GOTERM_BP_DIRECT	GO:0015718~monocarboxylic acid transport	4	0.4561	0.0142364	0.227554	SLC16A3, SLC16A2, SLC16A5, SLC16A4	680	9	11174	7.30327	1	0.697263	22.7554
GOTERM_BP_DIRECT	GO:0060326~cell chemotaxis	6	0.684151	0.0157102	0.248088	CCL20, C5, LEF1, FPR3, CXCL12, CCL28	680	25	11174	3.94376	1	0.723049	24.8088
KEGG_PATHWAY	hsa04270:Vascular smooth muscle contraction	11	1.25428	0.0224634	0.255301	PRKCA, KCNMA1, KCNMB4, ADCY1, PLA2G4A, JMJD7-PLA2G4B, ADCY2, ADCY9, MYLK4, GUCY1A2, PLA2G4B	297	75	4543	2.24346	0.996427	0.296827	25.5301
GOTERM_MF_DIRECT	GO:0004016~adenylate cyclase activity	4	0.4561	0.019326	0.263602	ADCY1, ADCY2, ADCY9, GUCY1A2	686	10	11296	6.58659	1	0.706404	26.3602
GOTERM_MF_DIRECT	GO:0005520~insulin-like growth factor binding	4	0.4561	0.019326	0.263602	WISP2, HTRA1, IGFBP7, CYR61	686	10	11296	6.58659	1	0.706404	26.3602
GOTERM_CC_DIRECT	GO:0030175~filopodium	9	1.02623	0.0215637	0.265066	EPHA4, SRCIN1, MYO1B, DMD, KITLG, RAPGEF3, SLC9A3R1, CD302, ACPP	736	56	11827	2.58257	0.999927	0.493615	26.5066
GOTERM_BP_DIRECT	GO:0002088~lens development in camera-type eye	5	0.570125	0.0170418	0.266195	TGFBR1, CDON, PAX6, GJA1, SLITRK6	680	17	11174	4.83304	1	0.742568	26.6195
GOTERM_BP_DIRECT	GO:2001240~negative regulation of extrinsic apoptotic signaling pathway in absence of ligand	5	0.570125	0.0170418	0.266195	UNC5B, BCL2, COL2A1, AGAP2, IFI6	680	17	11174	4.83304	1	0.742568	26.6195
GOTERM_BP_DIRECT	GO:0030049~muscle filament sliding	5	0.570125	0.0170418	0.266195	NEB, TNNC1, DMD, TPM4, TNNI2	680	17	11174	4.83304	1	0.742568	26.6195
GOTERM_BP_DIRECT	GO:0007586~digestion	5	0.570125	0.0170418	0.266195	SSTR2, TFF3, TFF1, VIPR1, PPARGC1A	680	17	11174	4.83304	1	0.742568	26.6195
KEGG_PATHWAY	hsa04015:Rap1 signaling pathway	17	1.93843	0.0239386	0.269751	PRKCA, FGFR4, ADCY1, FLT1, ADCY2, GNAI1, SIPA1, MET, SIPA1L2, KITLG, PLCE1, PFN2, ADCY9, PFN4, ANGPT1, RAPGEF3, PIK3R1	297	144	4543	1.80581	0.997543	0.297752	26.9751
GOTERM_MF_DIRECT	GO:0004127~cytidylate kinase activity	3	0.342075	0.0202973	0.274956	AK7, CMPK2, AK8	686	4	11296	12.3499	1	0.700995	27.4956
GOTERM_MF_DIRECT	GO:0001730~2'-5'-oligoadenylate synthetase activity	3	0.342075	0.0202973	0.274956	OASL, OAS1, OAS2	686	4	11296	12.3499	1	0.700995	27.4956
GOTERM_CC_DIRECT	GO:0016324~apical plasma membrane	19	2.16648	0.0230084	0.280249	KCNMA1, OSMR, ANO1, GJA1, DLL1, SLC9A3R1, GPR143, SLC7A5, FZD6, ABCB4, SLC26A6, SLC22A4, PIP, CLDN1, STK39, SCNN1G, IGFBP2, SCNN1B, SLC1A1	736	174	11827	1.75469	0.999962	0.492441	28.0249
GOTERM_BP_DIRECT	GO:0030198~extracellular matrix organization	15	1.71038	0.0181679	0.281187	COL18A1, MATN3, ICAM5, CCDC80, ITGA10, COL2A1, DCN, SPINK5, NDNF, COL4A6, ATP7A, ITGA5, ITGB8, ITGB6, CYR61	680	124	11174	1.98778	1	0.755951	28.1187
GOTERM_BP_DIRECT	GO:0010951~negative regulation of endopeptidase activity	9	1.02623	0.0190933	0.293289	C5, SERPINA3, CD109, COL28A1, SERPINB1, SLPI, SPINK4, PROS1, TIMP1	680	56	11174	2.64091	1	0.764454	29.3289
KEGG_PATHWAY	hsa04923:Regulation of lipolysis in adipocytes	7	0.798176	0.0269816	0.298745	ADCY1, ADCY2, ADCY9, GNAI1, MGLL, IRS1, PIK3R1	297	36	4543	2.97428	0.998868	0.313984	29.8745
KEGG_PATHWAY	hsa04727:GABAergic synapse	8	0.912201	0.0276927	0.305365	PRKCA, ADCY1, ADCY2, GABRB3, ADCY9, GNAI1, GABRA3, HAP1	297	46	4543	2.66023	0.999055	0.306887	30.5365
GOTERM_BP_DIRECT	GO:0072178~nephric duct morphogenesis	3	0.342075	0.0203774	0.309763	EPHA4, LHX1, EFNB2	680	4	11174	12.3243	1	0.7783	30.9763
GOTERM_BP_DIRECT	GO:0002320~lymphoid progenitor cell differentiation	3	0.342075	0.0203774	0.309763	BATF, BMP4, BCL2	680	4	11174	12.3243	1	0.7783	30.9763
GOTERM_BP_DIRECT	GO:0021527~spinal cord association neuron differentiation	3	0.342075	0.0203774	0.309763	LHX1, MDGA1, LMO4	680	4	11174	12.3243	1	0.7783	30.9763
GOTERM_BP_DIRECT	GO:0001558~regulation of cell growth	9	1.02623	0.0210701	0.318499	EPB41L3, WISP2, PLCE1, TMC8, HTRA1, LTBP4, IGFBP7, IGFBP2, CYR61	680	57	11174	2.59458	1	0.781527	31.8499
GOTERM_MF_DIRECT	GO:0046983~protein dimerization activity	12	1.3683	0.0247256	0.32467	SLC4A11, AIFM1, ANO1, HES2, PIP, ID4, HES6, ARNTL2, MYC, ABCG1, SOHLH2, GLDC	686	93	11296	2.12471	1	0.750254	32.467
GOTERM_BP_DIRECT	GO:0010718~positive regulation of epithelial to mesenchymal transition	6	0.684151	0.021606	0.325186	GCNT2, TGFBR1, LEF1, BAMBI, OLFM1, TGFB2	680	27	11174	3.65163	1	0.782143	32.5186
GOTERM_MF_DIRECT	GO:0008028~monocarboxylic acid transmembrane transporter activity	4	0.4561	0.0253965	0.331918	SLC16A3, SLC16A2, SLC16A5, SLC16A4	686	11	11296	5.98781	1	0.739786	33.1918
GOTERM_MF_DIRECT	GO:0005544~calcium-dependent phospholipid binding	7	0.798176	0.0255231	0.333278	PLA2G4A, JMJD7-PLA2G4B, SYT8, SYT13, SYTL2, SYTL1, PLA2G4B	686	38	11296	3.0333	1	0.722473	33.3278
KEGG_PATHWAY	hsa05412:Arrhythmogenic right ventricular cardiomyopathy (ARVC)	8	0.912201	0.0307934	0.333564	ITGB8, ITGA5, DMD, ITGB6, CACNG4, ITGA10, LEF1, GJA1	297	47	4543	2.60362	0.999572	0.32148	33.3564
GOTERM_BP_DIRECT	GO:0014068~positive regulation of phosphatidylinositol 3-kinase signaling	7	0.798176	0.0228171	0.340069	FLT1, UNC5B, ANGPT1, PIK3AP1, DCN, AGAP2, TGFB2	680	37	11174	3.10882	1	0.79273	34.0069
GOTERM_BP_DIRECT	GO:0030574~collagen catabolic process	7	0.798176	0.0228171	0.340069	COL18A1, MMP16, COL2A1, MMP15, CTSS, MMP14, COL4A6	680	37	11174	3.10882	1	0.79273	34.0069
GOTERM_BP_DIRECT	GO:0043524~negative regulation of neuron apoptotic process	12	1.3683	0.0233167	0.346119	BDNF, BHLHB9, GABRB3, UNC5B, BCL2, AXL, ANGPT1, ADAM8, AGAP2, PPARGC1A, NDNF, NRBP2	680	92	11174	2.14335	1	0.792548	34.6119
GOTERM_MF_DIRECT	GO:0001618~virus receptor activity	7	0.798176	0.0286712	0.36626	LDLR, CXCR4, ITGA5, EFNB2, ITGB6, AXL, CLDN1	686	39	11296	2.95552	1	0.745931	36.626
GOTERM_BP_DIRECT	GO:0050918~positive chemotaxis	5	0.570125	0.0252109	0.368581	BMP4, MET, ANGPT1, GPNMB, CXCL12	680	19	11174	4.3243	1	0.81086	36.8581
GOTERM_BP_DIRECT	GO:0071310~cellular response to organic substance	4	0.4561	0.0255339	0.372338	SATB2, BCL2, POU3F2, CASP1	680	11	11174	5.9754	1	0.808141	37.2338
GOTERM_BP_DIRECT	GO:0051216~cartilage development	7	0.798176	0.02575	0.37484	ATP7A, SATB2, EVC, ITGB8, SULF1, COL2A1, TIMP1	680	38	11174	3.02701	1	0.80416	37.484
GOTERM_BP_DIRECT	GO:0006814~sodium ion transport	7	0.798176	0.02575	0.37484	SLC4A11, SLC22A4, SLC4A8, SLC13A3, SCNN1G, SCN8A, SCNN1B	680	38	11174	3.02701	1	0.80416	37.484
GOTERM_CC_DIRECT	GO:0016023~cytoplasmic, membrane-bounded vesicle	13	1.48233	0.0355781	0.400578	PLA2G4A, CHIC1, BDNF, SERHL2, CXCR4, GRIP1, SYBU, WLS, SCN8A, ARRDC4, SLC39A2, PIFO, PHLDA1	736	108	11827	1.93427	1	0.628213	40.0578
KEGG_PATHWAY	hsa00591:Linoleic acid metabolism	4	0.4561	0.0388018	0.40158	PLA2G4A, ALOX15, JMJD7-PLA2G4B, PLA2G4B	297	12	4543	5.09877	0.999945	0.373344	40.158
GOTERM_MF_DIRECT	GO:0036122~BMP binding	3	0.342075	0.0324791	0.404114	NBL1, MINOS1-NBL1, GREM2	686	5	11296	9.87988	1	0.772614	40.4114
GOTERM_MF_DIRECT	GO:0004930~G-protein coupled receptor activity	10	1.14025	0.0342398	0.420892	MCHR1, P2RY10, CXCR4, GPR161, GPR63, OR8G5, CELSR2, GPR143, OR8G1, FZD6	686	74	11296	2.2252	1	0.775027	42.0892
GOTERM_BP_DIRECT	GO:0001822~kidney development	9	1.02623	0.030429	0.426751	BMP4, ACE, LHX1, TGFBR1, SULF1, PYGO1, ROBO2, DCN, TGFB2	680	61	11174	2.42445	1	0.84922	42.6751
GOTERM_CC_DIRECT	GO:0030666~endocytic vesicle membrane	7	0.798176	0.0395651	0.434653	WNT7B, GRIA2, GPR161, CACNG4, NOSTRIN, WLS, CD74	736	41	11827	2.74354	1	0.645739	43.4653
GOTERM_BP_DIRECT	GO:0007010~cytoskeleton organization	14	1.59635	0.0319841	0.443083	FMNL2, ABLIM3, SIPA1, NEDD9, CECR2, DPYSL2, BRWD3, PLCE1, DMD, KRT15, STRIP2, CNTNAP1, KRT4, TUBA1A	680	121	11174	1.90126	1	0.857783	44.3083
GOTERM_BP_DIRECT	GO:0010107~potassium ion import	4	0.4561	0.0325398	0.448813	ABCC9, KCNJ2, KCNJ3, KCNJ13	680	12	11174	5.47745	1	0.857147	44.8813
GOTERM_BP_DIRECT	GO:0006164~purine nucleotide biosynthetic process	4	0.4561	0.0325398	0.448813	OAS1, OAS2, HPRT1, PRPS1	680	12	11174	5.47745	1	0.857147	44.8813
GOTERM_BP_DIRECT	GO:0007601~visual perception	12	1.3683	0.0329333	0.452836	COL18A1, HMCN1, NDP, PAX6, COL2A1, RORB, CYP4V2, HSF4, GPR143, SLITRK6, RIMS1, GJA3	680	97	11174	2.03287	1	0.855141	45.2836
GOTERM_BP_DIRECT	GO:0046854~phosphatidylinositol phosphorylation	9	1.02623	0.0331527	0.455067	FGFR4, NRG4, PIK3C2G, TTC7B, KITLG, PIP5K1C, IRS1, PIK3R1, EFR3B	680	62	11174	2.38534	1	0.85168	45.5067
GOTERM_BP_DIRECT	GO:0060021~palate development	8	0.912201	0.0334463	0.458039	SATB2, INSIG2, GABRB3, TGFBR1, LEF1, COL2A1, TGFB2, EPHB2	680	51	11174	2.57762	1	0.848915	45.8039
GOTERM_CC_DIRECT	GO:0031225~anchored component of membrane	7	0.798176	0.0438322	0.469122	LYPD6B, LPL, TNFRSF10C, GPC6, MDGA2, CD109, CNTN3	736	42	11827	2.67822	1	0.663169	46.9122
KEGG_PATHWAY	hsa02010:ABC transporters	6	0.684151	0.0477223	0.469766	ABCC9, ABCC3, ABCC11, ABCC12, ABCG1, ABCB4	297	31	4543	2.96057	0.999995	0.423754	46.9766
KEGG_PATHWAY	hsa00592:alpha-Linolenic acid metabolism	4	0.4561	0.048075	0.472308	PLA2G4A, JMJD7-PLA2G4B, FADS2, PLA2G4B	297	13	4543	4.70655	0.999995	0.41213	47.2308
GOTERM_BP_DIRECT	GO:0006935~chemotaxis	7	0.798176	0.0360152	0.483398	PIK3C2G, CCL20, CXCR4, C5, CXCL12, CCL28, CYR61	680	41	11174	2.80552	1	0.864761	48.3398
GOTERM_BP_DIRECT	GO:0050900~leukocyte migration	10	1.14025	0.0373163	0.49581	SLC16A3, OLR1, ITGA5, FOXJ1, ANGPT1, FPR3, PROS1, SLC7A5, PIK3R1, CD74	680	75	11174	2.19098	1	0.869625	49.581
KEGG_PATHWAY	hsa04022:cGMP-PKG signaling pathway	13	1.48233	0.0527126	0.504708	KCNMA1, KCNMB4, ADCY1, ADCY2, GNAI1, SLC25A5, MYLK4, IRS1, ADCY9, ATP2A3, GUCY1A2, ADRA2C, PIK3R1	297	110	4543	1.80774	0.999999	0.42855	50.4708
GOTERM_BP_DIRECT	GO:0009948~anterior/posterior axis specification	4	0.4561	0.0404378	0.52445	BMP4, LHX1, HEY2, WLS	680	13	11174	5.05611	1	0.886111	52.445
GOTERM_BP_DIRECT	GO:0006165~nucleoside diphosphate phosphorylation	4	0.4561	0.0404378	0.52445	NME5, AK7, CMPK2, AK8	680	13	11174	5.05611	1	0.886111	52.445
GOTERM_MF_DIRECT	GO:0047498~calcium-dependent phospholipase A2 activity	3	0.342075	0.0467854	0.528238	PLA2G4A, JMJD7-PLA2G4B, PLA2G4B	686	6	11296	8.23324	1	0.859485	52.8238
GOTERM_MF_DIRECT	GO:0030247~polysaccharide binding	3	0.342075	0.0467854	0.528238	ENPP1, SUSD2, TINAGL1	686	6	11296	8.23324	1	0.859485	52.8238
GOTERM_CC_DIRECT	GO:0008076~voltage-gated potassium channel complex	7	0.798176	0.0532002	0.53806	KCNMA1, KCNMB4, ABCC9, CNTNAP2, CNTNAP1, KCNJ2, KCNJ3	736	44	11827	2.55648	1	0.715595	53.806
GOTERM_BP_DIRECT	GO:0006687~glycosphingolipid metabolic process	6	0.684151	0.0420748	0.538849	ARSB, GBA3, STS, ARSG, UGCG, ARSJ	680	32	11174	3.08107	1	0.891758	53.8849
GOTERM_MF_DIRECT	GO:0015301~anion:anion antiporter activity	4	0.4561	0.0489548	0.544794	SLC26A6, SLC4A11, SLC26A7, SLC4A8	686	14	11296	4.70471	1	0.860558	54.4794
GOTERM_CC_DIRECT	GO:0005604~basement membrane	8	0.912201	0.0572032	0.564898	COL18A1, HMCN1, CCDC80, NTN4, COL28A1, COL2A1, VWA2, TIMP1	736	56	11827	2.29561	1	0.72392	56.4898
GOTERM_BP_DIRECT	GO:0071907~determination of digestive tract left/right asymmetry	3	0.342075	0.0469622	0.579427	CCDC103, CCDC40, CCDC39	680	6	11174	8.21618	1	0.913343	57.9427
GOTERM_BP_DIRECT	GO:0019226~transmission of nerve impulse	3	0.342075	0.0469622	0.579427	SPTBN4, CACNG4, CNTNAP2	680	6	11174	8.21618	1	0.913343	57.9427
GOTERM_BP_DIRECT	GO:0007218~neuropeptide signaling pathway	5	0.570125	0.0475946	0.584424	MCHR1, SSTR2, TENM1, NMB, GPR143	680	23	11174	3.57225	1	0.912684	58.4424
GOTERM_BP_DIRECT	GO:0070555~response to interleukin-1	5	0.570125	0.0475946	0.584424	PRKCA, HDAC4, TNFRSF11A, HNMT, IGBP1	680	23	11174	3.57225	1	0.912684	58.4424
GOTERM_BP_DIRECT	GO:0048791~calcium ion-regulated exocytosis of neurotransmitter	5	0.570125	0.0475946	0.584424	SYT8, SYT13, SYTL2, RIMS1, SYTL1	680	23	11174	3.57225	1	0.912684	58.4424
GOTERM_BP_DIRECT	GO:0007190~activation of adenylate cyclase activity	5	0.570125	0.0475946	0.584424	PRKCA, CALCR, ADCY1, ADCY2, ADCY9	680	23	11174	3.57225	1	0.912684	58.4424
GOTERM_BP_DIRECT	GO:0006821~chloride transport	5	0.570125	0.0475946	0.584424	SLC26A6, FXYD3, SLC26A7, ANO1, CLCN4	680	23	11174	3.57225	1	0.912684	58.4424
GOTERM_BP_DIRECT	GO:0007204~positive regulation of cytosolic calcium ion concentration	8	0.912201	0.0477103	0.585332	CALCR, MCHR1, PLCE1, CXCR4, GJA1, FPR3, NMB, CCL28	680	55	11174	2.39016	1	0.909665	58.5332
GOTERM_BP_DIRECT	GO:0008544~epidermis development	7	0.798176	0.0485906	0.59218	STS, EVPLL, EVPL, KRT15, UGCG, POU3F2, EMP1	680	44	11174	2.61424	1	0.910203	59.218
KEGG_PATHWAY	hsa00230:Purine metabolism	15	1.71038	0.0668499	0.592493	ADCY1, ADCY2, ENPP1, AK7, HPRT1, AK9, AK8, NME5, ADCY9, NT5M, ADK, GUCY1A2, PDE8B, PAPSS2, PRPS1	297	139	4543	1.65068	1	0.496593	59.2493
KEGG_PATHWAY	hsa00340:Histidine metabolism	4	0.4561	0.0695106	0.607314	HNMT, MAOA, ALDH3B2, AOC1	297	15	4543	4.07901	1	0.497015	60.7314
GOTERM_BP_DIRECT	GO:0016485~protein processing	8	0.912201	0.0517985	0.616243	MMP16, F7, RHBDL3, CTSS, MMP14, PCSK6, CASP1, SRGN	680	56	11174	2.34748	1	0.920561	61.6243
GOTERM_BP_DIRECT	GO:0051897~positive regulation of protein kinase B signaling	8	0.912201	0.0517985	0.616243	STOX1, GCNT2, ZP3, TGFBR1, AXL, ANGPT1, F7, ADAM8	680	56	11174	2.34748	1	0.920561	61.6243
GOTERM_CC_DIRECT	GO:0033270~paranode region of axon	3	0.342075	0.0657435	0.617387	EPB41L3, SPTBN4, CNTNAP1	736	7	11827	6.88684	1	0.757107	61.7387
KEGG_PATHWAY	hsa05033:Nicotine addiction	3	0.342075	0.0714525	0.617815	GRIA2, GABRB3, GABRA3	297	7	4543	6.55556	1	0.493855	61.7815
GOTERM_BP_DIRECT	GO:0043434~response to peptide hormone	6	0.684151	0.0526928	0.622709	GNAI1, GJA1, TFF1, CXCL12, IRS1, TIMP1	680	34	11174	2.89983	1	0.920931	62.2709
KEGG_PATHWAY	hsa04725:Cholinergic synapse	9	1.02623	0.0726051	0.623925	PRKCA, ADCY1, ADCY2, ADCY9, GNAI1, BCL2, KCNJ2, KCNJ3, PIK3R1	297	68	4543	2.02451	1	0.487069	62.3925
GOTERM_BP_DIRECT	GO:0001501~skeletal system development	10	1.14025	0.0529215	0.624345	MATN3, HDAC4, EVC, TGFBR1, NKX3-2, TP63, COL2A1, CHRD, PAPSS2, TGFB2	680	80	11174	2.05404	1	0.918694	62.4345
GOTERM_MF_DIRECT	GO:0008970~phosphatidylcholine 1-acylhydrolase activity	3	0.342075	0.0629143	0.638991	PLA2G4A, JMJD7-PLA2G4B, PLA2G4B	686	7	11296	7.05706	1	0.913574	63.8991
GOTERM_MF_DIRECT	GO:0039706~co-receptor binding	3	0.342075	0.0629143	0.638991	BMP4, DKK1, NEO1	686	7	11296	7.05706	1	0.913574	63.8991
GOTERM_MF_DIRECT	GO:0005114~type II transforming growth factor beta receptor binding	3	0.342075	0.0629143	0.638991	TGFBR1, BAMBI, TGFB2	686	7	11296	7.05706	1	0.913574	63.8991
GOTERM_MF_DIRECT	GO:0008514~organic anion transmembrane transporter activity	3	0.342075	0.0629143	0.638991	SLC22A17, ABCC3, ABCC11	686	7	11296	7.05706	1	0.913574	63.8991
GOTERM_MF_DIRECT	GO:0016849~phosphorus-oxygen lyase activity	3	0.342075	0.0629143	0.638991	ADCY1, ADCY2, ADCY9	686	7	11296	7.05706	1	0.913574	63.8991
GOTERM_MF_DIRECT	GO:0005068~transmembrane receptor protein tyrosine kinase adaptor activity	3	0.342075	0.0629143	0.638991	GAB2, IRS1, PIK3R1	686	7	11296	7.05706	1	0.913574	63.8991
GOTERM_BP_DIRECT	GO:0006629~lipid metabolic process	12	1.3683	0.0567532	0.650791	MGST3, LPL, LCN12, APOD, LDLR, LIPH, ALDH3B2, MGLL, FADS2, ACSL4, THRSP, ABCB4	680	106	11174	1.86027	1	0.929756	65.0791
GOTERM_CC_DIRECT	GO:0030054~cell junction	25	2.85063	0.0726478	0.655453	STON2, CNTNAP4, GABRB3, SRCIN1, GABRA3, GRIP1, GRIK3, FMR1, ARHGAP28, SLC6A17, SSPN, RIMS1, EPHA4, HMCN1, SARM1, RGS12, GRIA2, CXCR4, SCIN, GRID2IP, OPHN1, TFB2M, UNC5C, HAP1, OLFM1	736	282	11827	1.42458	1	0.776457	65.5453
KEGG_PATHWAY	hsa04611:Platelet activation	11	1.25428	0.0789231	0.655844	ADCY1, PLA2G4A, JMJD7-PLA2G4B, ADCY2, ADCY9, GNAI1, MYLK4, GUCY1A2, COL2A1, PLA2G4B, PIK3R1	297	93	4543	1.80924	1	0.504928	65.5844
KEGG_PATHWAY	hsa04713:Circadian entrainment	8	0.912201	0.0806747	0.664239	PRKCA, ADCY1, ADCY2, GRIA2, ADCY9, GNAI1, GUCY1A2, KCNJ3	297	58	4543	2.10983	1	0.501102	66.4239
GOTERM_BP_DIRECT	GO:0006825~copper ion transport	4	0.4561	0.0588167	0.664294	ATP7A, HEPH, CP, ATP7B	680	15	11174	4.38196	1	0.933743	66.4294
GOTERM_BP_DIRECT	GO:0043687~post-translational protein modification	4	0.4561	0.0588167	0.664294	ARSB, STS, ARSG, ARSJ	680	15	11174	4.38196	1	0.933743	66.4294
KEGG_PATHWAY	hsa04976:Bile secretion	6	0.684151	0.0815541	0.668383	ADCY1, ADCY2, LDLR, ADCY9, ABCC3, ABCB4	297	36	4543	2.54938	1	0.493676	66.8383
KEGG_PATHWAY	hsa04972:Pancreatic secretion	7	0.798176	0.0823576	0.672127	PRKCA, KCNMA1, TRPC1, ADCY1, ADCY2, ADCY9, ATP2A3	297	47	4543	2.27817	1	0.486289	67.2127
GOTERM_MF_DIRECT	GO:0004622~lysophospholipase activity	4	0.4561	0.0688922	0.673458	PLA2G4A, JMJD7-PLA2G4B, MGLL, PLA2G4B	686	16	11296	4.11662	1	0.924691	67.3458
GOTERM_MF_DIRECT	GO:0005125~cytokine activity	8	0.912201	0.0696978	0.67786	BMP4, SECTM1, NDP, TNFSF15, KITLG, GREM2, TGFB2, TIMP1	686	60	11296	2.19553	1	0.919587	67.786
GOTERM_BP_DIRECT	GO:0048015~phosphatidylinositol-mediated signaling	9	1.02623	0.0609945	0.67801	FGFR4, NRG4, PIK3C2G, GAB2, ZP3, KITLG, GPR143, IRS1, PIK3R1	680	70	11174	2.11273	1	0.937744	67.801
GOTERM_BP_DIRECT	GO:0019933~cAMP-mediated signaling	5	0.570125	0.061854	0.683276	ADCY1, ADCY2, ADCY9, RAPGEF3, SLC9A3R1	680	25	11174	3.28647	1	0.937717	68.3276
KEGG_PATHWAY	hsa04960:Aldosterone-regulated sodium reabsorption	5	0.570125	0.0850543	0.684411	PRKCA, SCNN1G, SCNN1B, IRS1, PIK3R1	297	26	4543	2.9416	1	0.487281	68.4411
KEGG_PATHWAY	hsa05030:Cocaine addiction	5	0.570125	0.0850543	0.684411	BDNF, GRIA2, GNAI1, PPP1R1B, MAOA	297	26	4543	2.9416	1	0.487281	68.4411
GOTERM_BP_DIRECT	GO:1904322~cellular response to forskolin	3	0.342075	0.0631469	0.691045	ADCY1, ADCY2, GNAI1	680	7	11174	7.04244	1	0.938917	69.1045
GOTERM_BP_DIRECT	GO:0003184~pulmonary valve morphogenesis	3	0.342075	0.0631469	0.691045	BMP4, HEY2, TGFB2	680	7	11174	7.04244	1	0.938917	69.1045
GOTERM_BP_DIRECT	GO:0060413~atrial septum morphogenesis	3	0.342075	0.0631469	0.691045	HEY2, TGFB2, CYR61	680	7	11174	7.04244	1	0.938917	69.1045
GOTERM_BP_DIRECT	GO:0060710~chorio-allantoic fusion	3	0.342075	0.0631469	0.691045	WNT7B, LEF1, CYR61	680	7	11174	7.04244	1	0.938917	69.1045
KEGG_PATHWAY	hsa04261:Adrenergic signaling in cardiomyocytes	11	1.25428	0.0882214	0.698294	PRKCA, ADCY1, ADCY2, ADCY9, GNAI1, TNNC1, BCL2, CACNG4, RAPGEF3, PIK3R1, TPM4	297	95	4543	1.77115	1	0.490166	69.8294
GOTERM_MF_DIRECT	GO:0005102~receptor binding	18	2.05245	0.0748273	0.704611	ACOX2, LPL, MTSS1, NRG4, TMC8, DIAPH2, C5, TNFSF15, GJA1, F7, SLC9A3R1, CXCL12, TGFB2, EPHB2, ITGB8, CCDC129, IGFBP2, SLC27A2	686	192	11296	1.54373	1	0.926947	70.4611
KEGG_PATHWAY	hsa04151:PI3K-Akt signaling pathway	21	2.39453	0.0905845	0.708284	PRKCA, FGFR4, FLT1, OSMR, MET, ITGA10, KITLG, NR4A1, COL2A1, PCK2, IRS1, COL4A6, ITGA5, ITGB8, BCL2, ITGB6, MTCP1, PIK3AP1, ANGPT1, MYC, PIK3R1	297	224	4543	1.43403	1	0.489728	70.8284
GOTERM_BP_DIRECT	GO:0034220~ion transmembrane transport	13	1.48233	0.066922	0.71271	ATP7A, FXYD3, GRIA2, GABRB3, ATP2A3, GABRA3, GRIK3, ANO1, GJA1, SCNN1G, SCNN1B, CLCN4, ATP7B	680	122	11174	1.75099	1	0.946429	71.271
GOTERM_BP_DIRECT	GO:0001958~endochondral ossification	4	0.4561	0.0692338	0.725261	BMP4, MMP16, COL2A1, MMP14	680	16	11174	4.10809	1	0.949686	72.5261
GOTERM_CC_DIRECT	GO:0045211~postsynaptic membrane	12	1.3683	0.0879135	0.727474	EPHA4, CLSTN2, GRIA2, GABRB3, SRCIN1, GRIP1, GABRA3, DMD, GRIK3, FMR1, GRID2IP, SSPN	736	112	11827	1.72171	1	0.825946	72.7474
GOTERM_BP_DIRECT	GO:0030514~negative regulation of BMP signaling pathway	5	0.570125	0.0697358	0.727917	NBL1, DKK1, MINOS1-NBL1, HTRA1, CHRD	680	26	11174	3.16007	1	0.948732	72.7917
GOTERM_MF_DIRECT	GO:0015129~lactate transmembrane transporter activity	3	0.342075	0.0805929	0.73219	SLC16A3, SLC16A5, SLC16A4	686	8	11296	6.17493	1	0.934742	73.219
GOTERM_BP_DIRECT	GO:0016266~O-glycan processing	6	0.684151	0.0712798	0.735934	C1GALT1C1, ST3GAL4, GALNT6, GALNT5, MUC15, ST6GALNAC2	680	37	11174	2.66471	1	0.950107	73.5934
GOTERM_CC_DIRECT	GO:0005856~cytoskeleton	25	2.85063	0.092498	0.746201	ENC1, AKAP12, KITLG, NOSTRIN, TBCEL, DPYSL2, TPM4, ACTL8, STOM, FRMD3, EPB41L3, PFN2, EVPL, ACTRT3, PLEKHH2, TENM1, DMD, FAAH, SCIN, RNF128, SYBU, STK39, CYS1, AFAP1, HAP1	736	290	11827	1.38528	1	0.829205	74.6201
GOTERM_BP_DIRECT	GO:0010628~positive regulation of gene expression	17	1.93843	0.0779688	0.768163	STOX1, FGFR4, LIMS1, LDLR, TGFBR1, PAX6, GJA1, LEF1, HMGN5, RIMS1, TGFB2, DDX58, LAMP3, ITGB8, PIP, MYC, OLFM1	680	179	11174	1.56061	1	0.961111	76.8163
GOTERM_BP_DIRECT	GO:0042391~regulation of membrane potential	6	0.684151	0.0781782	0.769109	KCNMA1, SLC26A6, SLC26A7, GRIK3, RIMS1, KCNH3	680	38	11174	2.59458	1	0.959776	76.9109
GOTERM_BP_DIRECT	GO:0031069~hair follicle morphogenesis	4	0.4561	0.0804178	0.779004	ATP7A, BCL2, TP63, TGFB2	680	17	11174	3.86644	1	0.961854	77.9004
GOTERM_MF_DIRECT	GO:0004866~endopeptidase inhibitor activity	4	0.4561	0.0918855	0.779367	C5, CD109, SLPI, PROS1	686	18	11296	3.65922	1	0.951514	77.9367
GOTERM_BP_DIRECT	GO:0042060~wound healing	8	0.912201	0.0808584	0.780903	ALOX15, CCL20, TGFBR1, TFF3, DCN, TFF1, TGFB2, TIMP1	680	62	11174	2.1203	1	0.960949	78.0903
GOTERM_BP_DIRECT	GO:0032331~negative regulation of chondrocyte differentiation	3	0.342075	0.0808844	0.781014	BMP4, TGFBR1, NKX3-2	680	8	11174	6.16213	1	0.959356	78.1014
GOTERM_BP_DIRECT	GO:0046928~regulation of neurotransmitter secretion	3	0.342075	0.0808844	0.781014	KCNMB4, FMR1, RIMS1	680	8	11174	6.16213	1	0.959356	78.1014
GOTERM_BP_DIRECT	GO:0051930~regulation of sensory perception of pain	3	0.342075	0.0808844	0.781014	MGLL, ADRA2C, ACPP	680	8	11174	6.16213	1	0.959356	78.1014
GOTERM_BP_DIRECT	GO:0035879~plasma membrane lactate transport	3	0.342075	0.0808844	0.781014	SLC16A3, SLC16A5, SLC16A4	680	8	11174	6.16213	1	0.959356	78.1014
GOTERM_BP_DIRECT	GO:0006887~exocytosis	8	0.912201	0.086461	0.803744	SRCIN1, SYT8, SYTL2, RIMS1, SYTL1, HAP1, LLGL2, STXBP5L	680	63	11174	2.08665	1	0.966328	80.3744
GOTERM_BP_DIRECT	GO:0016525~negative regulation of angiogenesis	5	0.570125	0.0869527	0.805637	SULF1, DCN, TCF4, SPINK5, VASH1	680	28	11174	2.93435	1	0.965582	80.5637
GOTERM_BP_DIRECT	GO:0006952~defense response	5	0.570125	0.0869527	0.805637	CRISP3, TFF3, MX1, CXCL12, CD74	680	28	11174	2.93435	1	0.965582	80.5637
GOTERM_BP_DIRECT	GO:0006644~phospholipid metabolic process	5	0.570125	0.0869527	0.805637	LPL, PLA2G4A, JMJD7-PLA2G4B, PLCE1, PLA2G4B	680	28	11174	2.93435	1	0.965582	80.5637
GOTERM_MF_DIRECT	GO:0005452~inorganic anion exchanger activity	3	0.342075	0.0995745	0.806905	SLC26A6, SLC4A11, SLC4A8	686	9	11296	5.48882	1	0.958714	80.6905
GOTERM_MF_DIRECT	GO:0005272~sodium channel activity	3	0.342075	0.0995745	0.806905	SLC4A11, SCNN1G, SCNN1B	686	9	11296	5.48882	1	0.958714	80.6905
GOTERM_MF_DIRECT	GO:0015106~bicarbonate transmembrane transporter activity	3	0.342075	0.0995745	0.806905	SLC26A6, SLC4A11, SLC26A7	686	9	11296	5.48882	1	0.958714	80.6905
GOTERM_MF_DIRECT	GO:0019206~nucleoside kinase activity	3	0.342075	0.0995745	0.806905	AK7, AK9, AK8	686	9	11296	5.48882	1	0.958714	80.6905
GOTERM_MF_DIRECT	GO:0005242~inward rectifier potassium channel activity	3	0.342075	0.0995745	0.806905	KCNJ2, KCNJ3, KCNJ13	686	9	11296	5.48882	1	0.958714	80.6905
GOTERM_BP_DIRECT	GO:0046718~viral entry into host cell	7	0.798176	0.087307	0.806991	LAMP3, LDLR, ITGA5, EFNB2, ITGB6, AXL, CLDN1	680	51	11174	2.25542	1	0.964644	80.6991
GOTERM_BP_DIRECT	GO:0051091~positive regulation of sequence-specific DNA binding transcription factor activity	9	1.02623	0.0893444	0.814604	DDX58, TRIM38, HDAC4, TNFRSF11A, NDP, TRIM22, TRAF5, PPARGC1A, PPARGC1B	680	76	11174	1.94594	1	0.966047	81.4604
GOTERM_BP_DIRECT	GO:0043547~positive regulation of GTPase activity	32	3.6488	0.0900261	0.817087	NRG4, FGFR4, LIMS1, SIPA1, KITLG, PLEKHG4B, LLGL2, STXBP5L, MCF2L2, AGAP11, RGS11, RGS12, CCL20, ANGPT1, RAPGEF3, DENND5B, AGAP2, CDC42EP3, DOCK11, SPTBN5, ARHGEF6, SPTBN4, SIPA1L2, ARHGAP28, IRS1, ARHGAP31, PLCE1, RGS6, CHN1, OPHN1, SH3BP1, SRGAP1	680	397	11174	1.32452	1	0.965585	81.7087
GOTERM_BP_DIRECT	GO:0001974~blood vessel remodeling	4	0.4561	0.0923251	0.825232	ATP7A, ACE, AXL, TGFB2	680	18	11174	3.65163	1	0.967252	82.5232
GOTERM_BP_DIRECT	GO:0034097~response to cytokine	6	0.684151	0.0930043	0.827572	IFI27, TNFRSF11A, OSMR, BCL2, LIFR, TIMP1	680	40	11174	2.46485	1	0.966802	82.7572
GOTERM_BP_DIRECT	GO:0032092~positive regulation of protein binding	7	0.798176	0.0939072	0.830637	BMP4, ACE, SPAG8, PLK2, BAMBI, PLXND1, LFNG	680	52	11174	2.21205	1	0.966642	83.0637
GOTERM_BP_DIRECT	GO:0045785~positive regulation of cell adhesion	5	0.570125	0.0962607	0.838385	PRKCA, ANGPT1, ADAM8, CXCL12, CHRD	680	29	11174	2.83316	1	0.96827	83.8385
GOTERM_BP_DIRECT	GO:0006937~regulation of muscle contraction	3	0.342075	0.0999266	0.849792	SSTR2, TNNC1, TNNI2	680	9	11174	5.47745	1	0.971239	84.9792
GOTERM_BP_DIRECT	GO:0036150~phosphatidylserine acyl-chain remodeling	3	0.342075	0.0999266	0.849792	PLA2G4A, JMJD7-PLA2G4B, PLA2G4B	680	9	11174	5.47745	1	0.971239	84.9792
GOTERM_BP_DIRECT	GO:0002548~monocyte chemotaxis	3	0.342075	0.0999266	0.849792	TNFRSF11A, FLT1, CCL20	680	9	11174	5.47745	1	0.971239	84.9792
GOTERM_BP_DIRECT	GO:0060391~positive regulation of SMAD protein import into nucleus	3	0.342075	0.0999266	0.849792	BMP4, RBPMS, TGFBR1	680	9	11174	5.47745	1	0.971239	84.9792
GOTERM_BP_DIRECT	GO:0022407~regulation of cell-cell adhesion	3	0.342075	0.0999266	0.849792	LEF1, CELSR2, ADAM8	680	9	11174	5.47745	1	0.971239	84.9792
GOTERM_BP_DIRECT	GO:0021756~striatum development	3	0.342075	0.0999266	0.849792	CNTNAP2, HPRT1, SLITRK5	680	9	11174	5.47745	1	0.971239	84.9792
GOTERM_BP_DIRECT	GO:0009190~cyclic nucleotide biosynthetic process	3	0.342075	0.0999266	0.849792	ADCY1, ADCY2, ADCY9	680	9	11174	5.47745	1	0.971239	84.9792
GOTERM_BP_DIRECT	GO:0003215~cardiac right ventricle morphogenesis	3	0.342075	0.0999266	0.849792	BMP4, HEY2, TGFB2	680	9	11174	5.47745	1	0.971239	84.9792

## Sheet: T47D_ERinKDonly
Category	Term	Count	%	PValue	FDR	Genes	List Total	Pop Hits	Pop Total	Fold Enrichment	Bonferroni	Benjamini	FDR100
GOTERM_BP_DIRECT	GO:0030097~hemopoiesis	3	14.2857	0.00175586	0.0215491	CD34, RUNX1, RUNX2	17	44	11174	44.8155	0.280094	0.280094	2.15491
GOTERM_MF_DIRECT	GO:0008134~transcription factor binding	4	19.0476	0.00504748	0.0533357	CD34, ZFPM2, RUNX1, HDAC9	18	238	11296	10.5472	0.35937	0.35937	5.33357
GOTERM_BP_DIRECT	GO:0045892~negative regulation of transcription, DNA-templated	4	19.0476	0.0160501	0.181735	ZFPM2, RUNX1, HDAC9, RUNX2	17	383	11174	6.86469	0.951477	0.77972	18.1735
GOTERM_BP_DIRECT	GO:0071425~hematopoietic stem cell proliferation	2	9.52381	0.0170564	0.192049	CD34, RUNX1	17	12	11174	109.549	0.959927	0.657798	19.2049
GOTERM_MF_DIRECT	GO:0003714~transcription corepressor activity	3	14.2857	0.0241404	0.232554	ZFPM2, RUNX1, HDAC9	18	162	11296	11.6214	0.883565	0.658774	23.2554
GOTERM_BP_DIRECT	GO:0002062~chondrocyte differentiation	2	9.52381	0.0324515	0.335645	RUNX1, RUNX2	17	23	11174	57.156	0.997907	0.786105	33.5645
GOTERM_MF_DIRECT	GO:0070491~repressing transcription factor binding	2	9.52381	0.045675	0.397331	HDAC9, RUNX2	18	31	11296	40.4875	0.983659	0.746239	39.7331
GOTERM_BP_DIRECT	GO:0001570~vasculogenesis	2	9.52381	0.0571568	0.517882	ZMIZ1, ZFPM2	17	41	11174	32.0631	0.999983	0.889328	51.7882
GOTERM_CC_DIRECT	GO:0005887~integral component of plasma membrane	4	19.0476	0.0769443	0.540626	KCNH1, FLRT3, CD34, SLC7A11	19	665	11827	3.7442	0.984446	0.984446	54.0626
GOTERM_BP_DIRECT	GO:0045944~positive regulation of transcription from RNA polymerase II promoter	4	19.0476	0.0707155	0.597122	AKNA, ZMIZ1, ZFPM2, RUNX1	17	685	11174	3.83821	0.999999	0.898305	59.7122
GOTERM_BP_DIRECT	GO:0050790~regulation of catalytic activity	2	9.52381	0.0732971	0.610778	TTN, PPP2R2C	17	53	11174	24.8036	0.999999	0.86913	61.0778
GOTERM_BP_DIRECT	GO:0001503~ossification	2	9.52381	0.0746303	0.617663	RUNX1, RUNX2	17	54	11174	24.3442	0.999999	0.836838	61.7663
GOTERM_BP_DIRECT	GO:0045766~positive regulation of angiogenesis	2	9.52381	0.0852319	0.668553	CD34, RUNX1	17	62	11174	21.203	1	0.842917	66.8553
GOTERM_BP_DIRECT	GO:0030182~neuron differentiation	2	9.52381	0.0878645	0.680185	HDAC9, RUNX2	17	64	11174	20.5404	1	0.820894	68.0185
GOTERM_BP_DIRECT	GO:0006366~transcription from RNA polymerase II promoter	3	14.2857	0.0976061	0.720041	AKNA, RUNX1, RUNX2	17	372	11174	5.30076	1	0.825524	72.0041

## Sheet: ER_KD_exclusive
Category	Term	Count	%	PValue	FDR	Genes	List Total	Pop Hits	Pop Total	Fold Enrichment	Bonferroni	Benjamini	FDR100
GOTERM_BP_DIRECT	GO:0010628~positive regulation of gene expression	7	6.60377	0.00198827	0.029255	RPS6KA2, CDK6, WNT11, ZPR1, GPER1, OLFM1, TWIST1	83	179	11174	5.26472	0.723542	0.723542	2.9255
GOTERM_MF_DIRECT	GO:0000978~RNA polymerase II core promoter proximal region sequence-specific DNA binding	8	7.54717	0.00246645	0.0297071	KLF5, MUC1, PGR, FOSL2, FOXJ2, RFX2, MAFA, GLI3	82	258	11296	4.27151	0.344453	0.344453	2.97071
GOTERM_BP_DIRECT	GO:0060021~palate development	4	3.77358	0.00615698	0.0880197	INSIG2, WNT11, GLI3, TWIST1	83	51	11174	10.5589	0.981495	0.863966	8.80197
GOTERM_MF_DIRECT	GO:0043565~sequence-specific DNA binding	8	7.54717	0.00695532	0.0817031	KLF5, PGR, FOSL2, FOXJ2, LHX2, HIVEP2, MAFA, MYBBP1A	82	312	11296	3.53221	0.696846	0.449406	8.17031
GOTERM_BP_DIRECT	GO:0000027~ribosomal large subunit assembly	3	2.83019	0.00838955	0.11811	PPAN, PPAN-P2RY11, NLE1	83	19	11174	21.2568	0.995671	0.837027	11.811
GOTERM_CC_DIRECT	GO:0030687~preribosome, large subunit precursor	3	2.83019	0.0170949	0.184294	WDR74, PPAN, PPAN-P2RY11	86	28	11827	14.7346	0.912071	0.912071	18.4294
GOTERM_BP_DIRECT	GO:0010579~positive regulation of adenylate cyclase activity involved in G-protein coupled receptor signaling pathway	2	1.88679	0.0218562	0.280844	DRD1, GPER1	83	3	11174	89.751	0.999999	0.971814	28.0844
GOTERM_BP_DIRECT	GO:0001701~in utero embryonic development	5	4.71698	0.0254065	0.318817	MUC1, GJB3, GLI3, RCN1, TWIST1	83	152	11174	4.4285	1	0.964025	31.8817
GOTERM_MF_DIRECT	GO:0001077~transcriptional activator activity, RNA polymerase II core promoter proximal region sequence-specific binding	5	4.71698	0.0272516	0.286386	KLF5, PGR, FOXJ2, MAFA, GLI3	82	159	11296	4.33195	0.991127	0.792972	28.6386
GOTERM_BP_DIRECT	GO:0045944~positive regulation of transcription from RNA polymerase II promoter	11	10.3774	0.0277807	0.343158	KLF5, PGR, SBNO2, FOSL2, FOXJ2, SMAD7, LHX2, MAFA, GPER1, GLI3, TWIST1	83	685	11174	2.16189	1	0.951848	34.3158
GOTERM_BP_DIRECT	GO:0042733~embryonic digit morphogenesis	3	2.83019	0.0346606	0.409188	ECE1, GLI3, TWIST1	83	40	11174	10.097	1	0.961436	40.9188
GOTERM_BP_DIRECT	GO:0060363~cranial suture morphogenesis	2	1.88679	0.0361641	0.422768	INSIG2, TWIST1	83	5	11174	53.8506	1	0.94892	42.2768
KEGG_PATHWAY	hsa05217:Basal cell carcinoma	3	2.83019	0.0431184	0.371116	WNT11, GLI3, FZD4	37	42	4543	8.77027	0.964907	0.964907	37.1116
GOTERM_BP_DIRECT	GO:0007411~axon guidance	4	3.77358	0.0469704	0.512136	FLRT3, LHX2, GLI3, NTN1	83	110	11174	4.89551	1	0.968355	51.2136
GOTERM_CC_DIRECT	GO:0005737~cytoplasm	38	35.8491	0.0471913	0.435091	PVR, CMAHP, DNAH12, CPEB2, LMO3, GLI3, SBK1, AAK1, SH2B2, ZPR1, GEMIN7, ARHGEF10L, FLRT3, MUC1, KLF5, PHACTR4, SMAD7, NEIL2, GJB3, CDK6, GPER1, DAPK2, RAPH1, FLNB, NTN1, DOCK3, RPS6KL1, TEX14, TUBA8, LCA5, RPS6KA2, BTG1, WDR4, WNT11, RFX2, CLEC7A, THOC5, MYBBP1A	86	4053	11827	1.28939	0.998904	0.966894	43.5091
GOTERM_BP_DIRECT	GO:1901653~cellular response to peptide	2	1.88679	0.0502653	0.536702	KLF5, KLF3	83	7	11174	38.4647	1	0.964264	53.6702
GOTERM_BP_DIRECT	GO:0032933~SREBP signaling pathway	2	1.88679	0.0502653	0.536702	INSIG2, ARHGEF10L	83	7	11174	38.4647	1	0.964264	53.6702
GOTERM_BP_DIRECT	GO:0008285~negative regulation of cell proliferation	6	5.66038	0.0547048	0.567981	PTGES, BTG1, RPS6KA2, CDK6, GPER1, GLI3	83	280	11174	2.88485	1	0.96326	56.7981
GOTERM_BP_DIRECT	GO:0071300~cellular response to retinoic acid	3	2.83019	0.0557112	0.574792	MUC1, WNT11, FZD4	83	52	11174	7.76691	1	0.954311	57.4792
GOTERM_BP_DIRECT	GO:0008037~cell recognition	2	1.88679	0.0572392	0.584942	PVR, CLEC7A	83	8	11174	33.6566	1	0.94655	58.4942
GOTERM_BP_DIRECT	GO:0045199~maintenance of epithelial cell apical/basal polarity	2	1.88679	0.0572392	0.584942	LHX2, WNT11	83	8	11174	33.6566	1	0.94655	58.4942
GOTERM_BP_DIRECT	GO:0042711~maternal behavior	2	1.88679	0.0572392	0.584942	NPAS1, DRD1	83	8	11174	33.6566	1	0.94655	58.4942
GOTERM_BP_DIRECT	GO:0006468~protein phosphorylation	7	6.60377	0.0576915	0.587903	TEX14, SBK1, AAK1, CDK6, WNT11, DAPK2, RPS6KL1	83	376	11174	2.50634	1	0.935554	58.7903
GOTERM_CC_DIRECT	GO:0097504~Gemini of coiled bodies	2	1.88679	0.0628745	0.535671	ZPR1, GEMIN7	86	9	11827	30.5607	0.999894	0.95274	53.5671
GOTERM_BP_DIRECT	GO:0003334~keratinocyte development	2	1.88679	0.0641626	0.628163	FOSL2, FLNB	83	9	11174	29.917	1	0.942496	62.8163
GOTERM_BP_DIRECT	GO:0010944~negative regulation of transcription by competitive promoter binding	2	1.88679	0.0641626	0.628163	MUC1, SMAD7	83	9	11174	29.917	1	0.942496	62.8163
GOTERM_BP_DIRECT	GO:0021542~dentate gyrus development	2	1.88679	0.0641626	0.628163	DRD1, CDK6	83	9	11174	29.917	1	0.942496	62.8163
GOTERM_BP_DIRECT	GO:2000147~positive regulation of cell motility	2	1.88679	0.0641626	0.628163	NTN1, TWIST1	83	9	11174	29.917	1	0.942496	62.8163
GOTERM_BP_DIRECT	GO:0019228~neuronal action potential	2	1.88679	0.0710357	0.666886	DRD1, GPER1	83	10	11174	26.9253	1	0.948954	66.6886
GOTERM_BP_DIRECT	GO:2000773~negative regulation of cellular senescence	2	1.88679	0.0710357	0.666886	CDK6, TWIST1	83	10	11174	26.9253	1	0.948954	66.6886
GOTERM_CC_DIRECT	GO:0032797~SMN complex	2	1.88679	0.076307	0.608481	ZPR1, GEMIN7	86	11	11827	25.0042	0.999986	0.939067	60.8481
GOTERM_MF_DIRECT	GO:0003700~transcription factor activity, sequence-specific DNA binding	10	9.43396	0.076358	0.620917	KLF5, PGR, NPAS1, FOSL2, SMAD7, HIVEP2, RFX2, MAFA, GLI3, KLF3	82	729	11296	1.88966	0.999999	0.966482	62.0917
GOTERM_BP_DIRECT	GO:0007507~heart development	4	3.77358	0.0767912	0.696382	FLRT3, ECE1, RPS6KA2, GLI3	83	135	11174	3.98893	1	0.951983	69.6382
GOTERM_BP_DIRECT	GO:0014002~astrocyte development	2	1.88679	0.077859	0.70158	DRD1, CDK6	83	11	11174	24.4775	1	0.945473	70.158
GOTERM_BP_DIRECT	GO:0007165~signal transduction	10	9.43396	0.0799712	0.711616	PGR, PTGES, RPS6KA2, HIVEP2, SH2B2, ZPR1, FLNB, RAPH1, PAG1, RPS6KL1	83	719	11174	1.87241	1	0.941217	71.1616
GOTERM_BP_DIRECT	GO:0051281~positive regulation of release of sequestered calcium ion into cytosol	2	1.88679	0.0846328	0.732662	DRD1, GPER1	83	12	11174	22.4378	1	0.942518	73.2662
GOTERM_BP_DIRECT	GO:0001843~neural tube closure	3	2.83019	0.093352	0.768234	PHACTR4, LHX2, TWIST1	83	70	11174	5.76971	1	0.950939	76.8234
GOTERM_CC_DIRECT	GO:0044295~axonal growth cone	2	1.88679	0.0960998	0.696877	FLRT3, OLFM1	86	14	11827	19.6462	0.999999	0.942111	69.6877
GOTERM_BP_DIRECT	GO:0048844~artery morphogenesis	2	1.88679	0.0980332	0.785459	SMAD7, WNT11	83	14	11174	19.2324	1	0.951668	78.5459
GOTERM_MF_DIRECT	GO:0004930~G-protein coupled receptor activity	3	2.83019	0.0986095	0.71855	PPAN-P2RY11, GPER1, FZD4	82	74	11296	5.58471	1	0.971291	71.855
